# Supplementary material for: Insertion of a Divergent GAF-like Domain Defines a Novel Family of YcgR Homologues That Bind c-di-GMP in Leptospirales
Source: ACS Omega. 2025 Jan 21;10(4):3988–4006. doi: 10.1021/acsomega.4c09917 (PMC11800159; doi:10.1021/acsomega.4c09917)
Supplement: Supplementary file 3 — ao4c09917_si_003.xlsx [file ao4c09917_si_003.xlsx]

## Sheet: First Manual Annotation Round
Supporting Information Insertion of a divergent GAF-like domain defines a novel family of YcgR homologs that binds c-di-GMP in Leptospirales Aline Biazola Visnardi¹$, Rodolfo Alvarenga Ribeiro¹$, Anacleto Silva de Souza1$, Tania Geraldine Churasacari Vinces2, Edgar E. Llontop3, Anielle Salviano de Almeida Ferrari¹, Pedro Antônio França Henrique¹, Daniela Valdivieso¹, Daniel Enrique Sánchez-Limach…
clusters	spirochaetota	genes	c80i70	c100i100	assembly	pid	corrected	domain	classification	architecture	lineage
MCE9499236.1	5980	6002	105	714	1658	3140	PilZN+GAZ+PilZ	PilZ(6006),DUF1577(5476),GAZ(541),PilZN(532)	Spirochaetota(5980),unclassified Bacteria(3),FCB group(2)	DUF1577+PilZ(5469),PilZN+GAZ+PilZ(513),PilZN+GAZ+GAZ+PilZ(8),PilZN+DUF1577+GAZ+PilZ(5),PilZN+PilZ+GAZ+PilZ(4),DUF1577+GAZ+PilZ(2),PilZN+PilZN+GAZ+PilZ(1)	bacteria>spirochaetota>spirochaetia>leptospirales(5915),bacteria>spirochaetota(47),(17),bacteria>spirochaetota>spirochaetia>spirochaetales(10),bacteria>spirochaetota>spirochaetia(8),bacteria(5)
MCD6121731.1	1862	1876	155	415	1835	1135	PilZN+GAZ+PilZ	PilZ(1901),PilZN(1899),GAZ(1815),DUF1577(14),GAF(13),TM(4),AMIN(2),RDRP(1),Lipoprotein_X(1),OTU(1)	Spirochaetota(1861),unclassified Bacteria(2),Terrabacteria group(2),FCB group(1),unclassified sequences(1),Bacteria(1),Bacteria incertae sedis(1)	PilZN+GAZ+PilZ(1765),PilZN+PilZ(28),PilZN+PilZ+GAZ+PilZ(25),PilZN+PilZN+GAZ+PilZ(20),PilZN+GAF+PilZ(13),PilZN+DUF1577+PilZ(13),PilZN+TM+PilZ(3),PilZN+AMIN+GAZ+PilZ(2),PilZN+PilZN+DUF1577+PilZ(1),PilZN+RDRP+PilZ(1),PilZN+PilZN+PilZ(1),PilZN+PilZN+GAZ+PilZ+TM(1),PilZN+PilZN+Lipoprotein_X+GAZ+PilZ(1),PilZN+OTU+PilZ(1),GAZ+PilZ(1)	bacteria>spirochaetota>spirochaetia>leptospirales(1580),bacteria>spirochaetota>spirochaetia>spirochaetales(177),bacteria>spirochaetota(74),bacteria>spirochaetota>spirochaetia(30),(8),bacteria(3),bacteria>spirochaetota>spirochaetia>brevinematales(1),bacteria>candidatusmelainabacteria(1),bacteria>actinomycetota>actinomycetes(1),bacteria>candidatedivisionwor-3(1)
OHD39185.1	1594	1608	187	570	1552	1344	PilZN+PilZ	PilZN(1635),PilZ(1546),Opi1(1),TM(1),Viral-MACRO(1),PGA2(1),DUF4573(1)	Spirochaetota(1594),FCB group(2),Bacteria incertae sedis(2)	PilZN+PilZ(1541),PilZN(35),PilZN+PilZN(27),PilZN+PilZ+Opi1(1),TM+PilZN+PilZ(1),PilZN+PilZ+Viral-MACRO(1),PilZN+PilZ+PGA2(1),PilZN+PilZ+DUF4573(1)	bacteria>spirochaetota>spirochaetia>spirochaetales(1502),bacteria>spirochaetota>spirochaetia(52),bacteria>spirochaetota(40),(10),bacteria>bacteroidota>bacteroidia>bacteroidales(2),bacteria>candidatusdelongbacteria(2)
MDH5657404.1	1436	1447	77	199	1417	763	PilZN+GAZ+PilZ	PilZ(2114),PilZN(1446),GAZ(171),DUF1577(3),RNASEII(1),TCAD13_vWA(1),SHS2_BmrRC(1)	Spirochaetota(1436),unclassified Bacteria(4),Chrysiogenota(1),unclassified Archaea(1)	PilZN+PilZ+PilZ(670),PilZN+PilZ(600),PilZN+GAZ+PilZ(166),PilZN+DUF1577+PilZ(3),PilZN(2),GAZ+PilZ(1),PilZN+RNASEII+GAZ+PilZ(1),PilZN+TCAD13_vWA+PilZ(1),PilZN+SHS2_BmrRC+PilZ(1),PilZN+GAZ(1),PilZN+GAZ+GAZ+PilZ(1)	bacteria>spirochaetota>spirochaetia>leptospirales(1374),bacteria>spirochaetota(55),(5),bacteria(4),bacteria>spirochaetota>spirochaetia>spirochaetales(4),bacteria>spirochaetota>spirochaetia(3),bacteria>chrysiogenota>chrysiogenetes>chrysiogenales(1),archaea(1)
WP_246031998.1	1277	1281	8	85	1272	580	PilZ	PilZ(1281),SP(1)	Spirochaetota(1277)	PilZ(1280),SP+PilZ(1)	bacteria>spirochaetota>spirochaetia>leptospirales(1277),(4)
ALO24845.1	1225	1228	1	57	1224	550	PilZ	PilZ(1228)	Spirochaetota(1225)	PilZ(1228)	bacteria>spirochaetota>spirochaetia>leptospirales(1225),(3)
WP_167883655.1	905	908	30	130	901	560	PilZ	PilZ(908)	Spirochaetota(905),FCB group(1),unclassified Bacteria(1)	PilZ(908)	bacteria>spirochaetota>spirochaetia>leptospirales(896),bacteria>spirochaetota>spirochaetia>spirochaetales(5),bacteria>spirochaetota>spirochaetia(3),bacteria>spirochaetota(1),(1),bacteria>bacteroidota>bacteroidia(1),bacteria(1)
MDA3810918.1	846	854	208	581	825	777	TM+NpzN+PilZN+PilZ	NpzN(853),PilZ(853),SP(659),PilZN(644),TM(108),Spore_coat_CotO(2)	Spirochaetota(845),FCB group(2),Terrabacteria group(2),Bacteria(1),unclassified Bacteria(1),Euryarchaeota(1)	SP+NpzN+PilZN+PilZ(511),SP+NpzN+PilZ(146),NpzN+PilZN+PilZ(68),TM+NpzN+PilZN+PilZ(61),TM+NpzN+PilZ(47),NpzN+PilZ(17),SP+NpzN+PilZN+PilZ+Spore_coat_CotO(2),PilZN+PilZ(1),NpzN+PilZN(1)	bacteria>spirochaetota>spirochaetia>spirochaetales(762),bacteria>spirochaetota>spirochaetia(42),bacteria>spirochaetota(41),bacteria>bacteroidota>bacteroidia>bacteroidales(2),(2),bacteria(1),bacteria>mycoplasmatota>mollicutes>mycoplasmatales(1),bacteria>bacillota>clostridia(1),archaea>euryarchaeota>methanobacteria>methanobacteriales(1),bacteria>spirochaetota>spirochaetia>brevinematales(1)
WP_029347184.1	821	871	5	99	801	437	PilZN+PilZ	PilZN(871),PilZ(871)	Spirochaetota(821)	PilZN+PilZ(871)	bacteria>spirochaetota>spirochaetia>spirochaetales(821),(50)
MBQ1198277.1	477	479	114	325	476	440	TM+NpzN+PilZN+PilZ	PilZ(477),NpzN(435),TM(384),PilZN(286),SP(34),TssO(10),Silic_transp(10),Saf-2TM(8),Glycophorin_A(3),LiaI-LiaF-TM_PspC(2),STAS_PRTase_assc(2),Mlo(2),Cadherin_C_2(2),SieB(2),DUF4083(1),DUF6755(1),DUF6377(1),LapA_dom(1),DUF3139(1)	Spirochaetota(477),FCB group(2)	TM+NpzN+PilZN+PilZ(181),TM+NpzN+PilZ(145),NpzN+PilZN+PilZ(33),TM+PilZ(22),TM+PilZN+PilZ(17),SP+NpzN+PilZN+PilZ(12),Silic_transp+NpzN+PilZN+PilZ(10),TssO+NpzN+PilZ(10),SP+TM+NpzN+PilZN+PilZ(8),SP+TM+NpzN+PilZ(7),Saf-2TM+NpzN+PilZN+PilZ(5),Saf-2TM+NpzN+PilZ(3),SP+Glycophorin_A+NpzN+PilZN+PilZ(2),TM+STAS_PRTase_assc+PilZ(2),LiaI-LiaF-TM_PspC+NpzN+PilZN+PilZ(2),Cadherin_C_2+NpzN+PilZN+PilZ(2),Mlo+Npz…	bacteria>spirochaetota>spirochaetia>spirochaetales(436),bacteria>spirochaetota>spirochaetia(29),bacteria>spirochaetota(12),bacteria>bacteroidota>bacteroidia>bacteroidales(2)
WP_013244813.1	447	447	3	37	445	223	REC+PilZ	PilZ(447),Borrelia_orfD(67)	Spirochaetota(447)	PilZ(380),Borrelia_orfD+PilZ(67)	bacteria>spirochaetota>spirochaetia>brachyspirales(447)
MCC5813241.1	306	313	20	88	305	224	PilZ	PilZ(313)	Spirochaetota(306),unclassified Bacteria(3)	PilZ(313)	bacteria>spirochaetota>spirochaetia>leptospirales(302),(4),bacteria(3),bacteria>spirochaetota>spirochaetia>spirochaetales(3),bacteria>spirochaetota>spirochaetia(1)
HAM78423.1	245	247	56	146	239	236	PilZ	PilZ(247)	Spirochaetota(245),Terrabacteria group(2)	PilZ(247)	bacteria>spirochaetota>spirochaetia>spirochaetales(226),bacteria>spirochaetota>spirochaetia(17),bacteria>spirochaetota(2),bacteria>bacillota>clostridia>eubacteriales(1),bacteria>bacillota>clostridia(1)
MCB1323071.1	245	247	14	80	244	195	PilZN+GAZ+PilZ	PilZN(247),PilZ(24),GAZ(13),DUF1577(6)	Spirochaetota(245)	PilZN(220),PilZN+GAZ+PilZ(12),PilZN+PilZ(8),PilZN+DUF1577+PilZ(4),PilZN+DUF1577(2),PilZN+GAZ(1)	bacteria>spirochaetota>spirochaetia>leptospirales(241),bacteria>spirochaetota>spirochaetia(2),bacteria>spirochaetota>spirochaetia>spirochaetales(2),(2)
MBW2623557.1	231	539	139	294	502	485	six_alpha_helices+GGDEF+PilZ	GGDEF(539),PilZ(539),DUF4032(13),SP(2),DUF29(1),PELOTA(1),YebO(1),CENP-K(1)	Spirochaetota(231),Thermodesulfobacteriota(99),Pseudomonadota(71),Myxococcota(42),Nitrospinae/Tectomicrobia group(30),PVC group(17),Acidobacteriota(15),unclassified Bacteria(8),Bacteria incertae sedis(8),delta/epsilon subdivisions(7),FCB group(6),Terrabacteria group(2),Bdellovibrionota(1),unclassified Archaea(1)	GGDEF+PilZ(520),DUF4032+GGDEF+PilZ(13),SP+GGDEF+PilZ(2),DUF29+GGDEF+PilZ(1),PELOTA+GGDEF+PilZ(1),YebO+GGDEF+PilZ(1),CENP-K+GGDEF+PilZ(1)	bacteria>spirochaetota>spirochaetia>leptospirales(206),bacteria>thermodesulfobacteriota>desulfobulbia>desulfobulbales(53),bacteria>pseudomonadota(43),bacteria>myxococcota>myxococcia(42),bacteria>thermodesulfobacteriota>desulfobacteria>desulfobacterales(29),bacteria>nitrospinae/tectomicrobiagroup>nitrospinota>nitrospinia>nitrospinales(18),bacteria>pseudomonadota>gammaproteobacteria>alteromonadales…
MDF3821092.1	230	232	17	84	222	187	TM+TM+TM+TM+PilZ+PilZ	TM(904),PilZ(461),SP(2)	Spirochaetota(230)	TM+TM+TM+TM+PilZ+PilZ(208),TM+TM+TM+PilZ+PilZ(19),SP+TM+TM+PilZ+PilZ(2),TM+TM+TM+TM+PilZ(2),TM+TM+TM+PilZ(1)	bacteria>spirochaetota>spirochaetia>leptospirales(228),bacteria>spirochaetota>spirochaetia>spirochaetales(2),(2)
MCB1189503.1	216	216	6	70	215	173	PilZN+GAZ+PilZ	PilZN(216),PilZ(216),SHS2_BmrRC(80),GAZ(38)	Spirochaetota(216)	PilZN+PilZ(100),PilZN+SHS2_BmrRC+PilZ(78),PilZN+GAZ+PilZ(36),PilZN+GAZ+SHS2_BmrRC+PilZ(2)	bacteria>spirochaetota>spirochaetia>leptospirales(216)
MCK6526698.1	206	345	67	148	337	272	PilZ	PilZ(345)	Spirochaetota(206),Myxococcota(58),Nitrospirota(21),Terrabacteria group(14),Pseudomonadota(9),Thermodesulfobacteriota(7),Nitrospinae/Tectomicrobia group(7),unclassified Bacteria(7),Bdellovibrionota(4),PVC group(4),Acidobacteriota(3),delta/epsilon subdivisions(2),Elusimicrobiota(1)	PilZ(345)	bacteria>spirochaetota>spirochaetia>leptospirales(206),bacteria>myxococcota>myxococcia(30),bacteria>myxococcota>myxococcia>myxococcales(20),bacteria>vulcanimicrobiota(14),bacteria>nitrospirota>nitrospiria>nitrospirales(11),bacteria>nitrospirota(10),bacteria(7),bacteria>myxococcota>polyangiales(7),bacteria>nitrospinae/tectomicrobiagroup(7),bacteria>pseudomonadota(6),bacteria>thermodesulfobacteriot…
MCG8588312.1	203	298	32	121	297	242	PilZ	PilZ(298)	Spirochaetota(203),Nitrospinae/Tectomicrobia group(45),Pseudomonadota(34),Myxococcota(10),Thermodesulfobacteriota(3),unclassified Bacteria(2)	PilZ(298)	bacteria>spirochaetota>spirochaetia>leptospirales(203),bacteria>nitrospinae/tectomicrobiagroup>nitrospinota>nitrospinia>nitrospinales(33),bacteria>pseudomonadota>gammaproteobacteria(31),bacteria>nitrospinae/tectomicrobiagroup>nitrospinota(12),bacteria>myxococcota>myxococcia(6),bacteria>thermodesulfobacteriota>desulfobacteria>desulfobacterales(3),bacteria>pseudomonadota(2),bacteria(2),bacteria>myx…
OUR97466.1	156	194	24	68	191	150	PilZ	PilZ(194)	Spirochaetota(156),PVC group(11),Bdellovibrionota(9),Pseudomonadota(8),Myxococcota(3),Nitrospirota(3),unclassified Bacteria(1),Thermodesulfobacteriota(1),Acidobacteriota(1)	PilZ(194)	bacteria>spirochaetota>spirochaetia>leptospirales(153),bacteria>planctomycetota>candidatusbrocadiia>candidatusbrocadiales(11),bacteria>bdellovibrionota>bdellovibrionia>bdellovibrionales(6),bacteria>pseudomonadota>gammaproteobacteria>chromatiales(4),bacteria>bdellovibrionota>bacteriovoracia>bacteriovoracales(3),bacteria>nitrospirota(3),bacteria>spirochaetota(3),bacteria>myxococcota>myxococcia(2),b…
WP_083051436.1	126	127	67	97	126	124	TM+NpzN+PilZN+PilZ	PilZ(127),NpzN(125),PilZN(122),TM(113),SP(5),Baculo_11_kDa(1),O-ag_pol_Wzy(1),SLATT(1)	Spirochaetota(125),Calditrichota(1),Bacteria(1)	TM+NpzN+PilZN+PilZ(107),NpzN+PilZN+PilZ(6),SP+NpzN+PilZN+PilZ(5),TM+NpzN+PilZ(4),Baculo_11_kDa+NpzN+PilZN+PilZ(1),O-ag_pol_Wzy+NpzN+PilZN+PilZ(1),TM+PilZ(1),SLATT+NpzN+PilZN+PilZ(1),TM+PilZN+PilZ(1)	bacteria>spirochaetota>spirochaetia>spirochaetales(105),bacteria>spirochaetota(20),bacteria>calditrichota(1),bacteria>spirochaetota>spirochaetia>brevinematales(1)
MCL2211534.1	108	110	61	92	107	109	TM+NpzN+PilZN+PilZ	NpzN(110),PilZ(110),PilZN(107),TM(100),SP(11),VirB6(4),SecG(2)	Spirochaetota(108)	TM+NpzN+PilZN+PilZ(86),SP+TM+NpzN+PilZN+PilZ(11),VirB6+NpzN+PilZN+PilZ(4),NpzN+PilZN+PilZ(4),TM+NpzN+PilZ(3),SecG+NpzN+PilZN+PilZ(2)	bacteria>spirochaetota>spirochaetia>spirochaetales(82),bacteria>spirochaetota(13),bacteria>spirochaetota>spirochaetia(12),(2),bacteria>spirochaetota>spirochaetia>brevinematales(1)
MCR9145019.1	100	111	36	60	78	108	TM+TM+TM+TM+PilZ+TM	TM(345),PilZ(111),DUF2127(25),SP(6),5TMR-LYT(3),tRNA-synt_2_TM(2)	Spirochaetota(100),Pseudomonadota(4),unclassified Bacteria(2),Myxococcota(2),Acidobacteriota(1)	TM+TM+TM+TM+PilZ(65),TM+DUF2127+PilZ(19),TM+TM+TM+PilZ(9),SP+TM+TM+TM+PilZ(6),TM+TM+DUF2127+PilZ(6),5TMR-LYT+PilZ(3),TM+TM+tRNA-synt_2_TM+PilZ(2),TM+TM+TM+TM+PilZ+TM(1)	bacteria>spirochaetota>spirochaetia>leptospirales(92),bacteria>spirochaetota>spirochaetia>spirochaetales(5),bacteria>pseudomonadota>gammaproteobacteria(4),bacteria>spirochaetota>spirochaetia(2),bacteria(2),(2),bacteria>myxococcota>myxococcia>myxococcales(2),bacteria>spirochaetota(1),bacteria>acidobacteriota>terriglobia>bryobacterales(1)
KGM43908.1	89	91	39	69	90	89	PilZN+PilZ	PilZN(92),PilZ(85)	Spirochaetota(88),Bacteria(1),Calditrichota(1),Terrabacteria group(1)	PilZN+PilZ(85),PilZN(5),PilZN+PilZN(1)	bacteria>spirochaetota>spirochaetia>spirochaetales(83),bacteria>spirochaetota(4),bacteria>spirochaetota>spirochaetia(2),bacteria>calditrichota(1),bacteria>bacillota>clostridia>eubacteriales(1)
MCX7040967.1	67	67	34	51	67	67	PilZN+PilZN	PilZN(68),PilZ(1)	Spirochaetota(67)	PilZN(63),PilZN+PilZN(2),PilZN+PilZ(1)	bacteria>spirochaetota>spirochaetia>spirochaetales(47),bacteria>spirochaetota(17),bacteria>spirochaetota>spirochaetia(3)
HAK45806.1	63	64	41	59	62	64	REC+PilZ	PilZ(63),AAA_14(3),TM(2),DnaA_N(1)	Spirochaetota(63)	PilZ(59),AAA_14+TM+PilZ(2),DnaA_N+PilZ(1),AAA_14+PilZ(1)	bacteria>spirochaetota>spirochaetia>spirochaetales(57),bacteria>spirochaetota(4),bacteria>spirochaetota>spirochaetia(2),(1)
MDA3899054.1	52	60	20	29	60	60	PilZ	PilZ(60)	Spirochaetota(52),PVC group(3),Myxococcota(2),Thermodesulfobacteriota(1),Pseudomonadota(1),unclassified Bacteria(1)	PilZ(60)	bacteria>spirochaetota(51),bacteria>candidatusomnitrophota(3),bacteria>myxococcota>myxococcia(2),bacteria>spirochaetota>spirochaetia>spirochaetales(1),bacteria>thermodesulfobacteriota>desulfobacteria>desulfobacterales(1),bacteria>pseudomonadota(1),bacteria(1)
WP_010410100.1	50	53	12	26	24	48	PilZ	PilZ(53),SP(2)	Spirochaetota(50),Duplodnaviria(3)	PilZ(51),SP+PilZ(2)	bacteria>spirochaetota>spirochaetia>leptospirales(50),viruses>heunggongvirae>uroviricota>caudoviricetes(3)
OHD64466.1	48	50	23	36	50	50	PilZ	PilZ(50)	Spirochaetota(48),unclassified Bacteria(1),Chrysiogenota(1)	PilZ(50)	bacteria>spirochaetota(45),bacteria>spirochaetota>spirochaetia>leptospirales(2),bacteria(1),bacteria>chrysiogenota>chrysiogenetes>chrysiogenales(1),bacteria>spirochaetota>spirochaetia>spirochaetales(1)
MBE7413114.1	46	48	17	30	47	48	PilZN+PilZ	PilZ(48),PilZN(11)	Spirochaetota(46),unclassified Bacteria(1)	PilZ(37),PilZN+PilZ(11)	bacteria>spirochaetota>spirochaetia>leptospirales(42),bacteria>spirochaetota>spirochaetia>spirochaetales(2),(1),bacteria(1),bacteria>spirochaetota>spirochaetia(1),bacteria>spirochaetota(1)
MBO5289641.1	44	44	11	23	43	44	PilZN	PilZ(44)	Spirochaetota(44)	PilZ(44)	bacteria>spirochaetota(24),bacteria>spirochaetota>spirochaetia>spirochaetales(17),bacteria>spirochaetota>spirochaetia(3)
MBN1365342.1	41	45	20	32	44	45	TM+TM+PilZ	PilZ(45),HMG(3)	Spirochaetota(41),Thermodesulfobacteriota(2),unclassified Bacteria(1),Chrysiogenota(1)	PilZ(42),HMG+PilZ(3)	bacteria>spirochaetota(40),bacteria>thermodesulfobacteriota>syntrophia>syntrophales(2),bacteria>spirochaetota>spirochaetia>spirochaetales(1),bacteria(1),bacteria>chrysiogenota>chrysiogenetes>chrysiogenales(1)
EKR74919.1	41	41	1	13	41	41	PilZ	PilZ(41)	Spirochaetota(41)	PilZ(41)	bacteria>spirochaetota>spirochaetia>leptospirales(41)
MBN1411389.1	40	40	28	39	36	40	REC+PilZ	PilZ(40),REC_response_reg(27),REC(4),MED25C(1)	Spirochaetota(40)	REC_response_reg+PilZ(27),PilZ(8),REC+PilZ(4),MED25C+PilZ(1)	bacteria>spirochaetota(19),bacteria>spirochaetota>spirochaetia>spirochaetales(12),bacteria>spirochaetota>spirochaetia>brevinematales(7),bacteria>spirochaetota>spirochaetia(2)
OQX30357.1	37	81300	861	4889	78309	56437	PilZ	PilZ(81300),SP(1013),ICP0(27)	Pseudomonadota(79072),Thermodesulfobacteriota(145),PVC group(74),Bacteria(66),unclassified sequences(65),Myxococcota(54),Spirochaetota(37),Terrabacteria group(15),unclassified Bacteria(14),delta/epsilon subdivisions(12),Bacteria incertae sedis(7),Calditrichota(4),FCB group(3),Candidatus Tharpellota(3),Acidobacteriota(2),Euryarchaeota(2),Opisthokonta(2),Elusimicrobiota(1)	PilZ(80260),SP+PilZ(1013),ICP0+PilZ(27)	bacteria>pseudomonadota>gammaproteobacteria>pseudomonadales(42227),bacteria>pseudomonadota>gammaproteobacteria>vibrionales(28020),bacteria>pseudomonadota>gammaproteobacteria>aeromonadales(3156),bacteria>pseudomonadota>gammaproteobacteria>alteromonadales(2584),(1787),bacteria>pseudomonadota>betaproteobacteria>burkholderiales(689),bacteria>pseudomonadota>gammaproteobacteria>oceanospirillales(498),b…
WP_100715468.1	34	34	5	12	34	28	GAZ+PilZ+REC+HATPase_c	GAZ(34),PilZ(34),HATPase_c(34),REC(26),REC_response_reg(6)	Spirochaetota(34)	GAZ+PilZ+REC+HATPase_c(26),GAZ+PilZ+REC_response_reg+HATPase_c(6),GAZ+PilZ+HATPase_c(2)	bacteria>spirochaetota>spirochaetia>leptospirales(34)
OFZ19123.1	32	186	89	121	142	184	TM+TM+TM+PilZ	TM(636),PilZ(186),SP(55),LiaI-LiaF-TM_LiaI(4),DUF2127(2),DUF5504(1),NACHT(1),p12I(1)	Bdellovibrionota(122),Spirochaetota(32),Thermodesulfobacteriota(14),Pseudomonadota(6),Myxococcota(5),unclassified Bacteria(4),delta/epsilon subdivisions(1)	TM+TM+TM+TM+PilZ(103),SP+TM+TM+TM+PilZ(50),TM+TM+TM+PilZ(14),SP+TM+TM+PilZ(3),TM+TM+PilZ(3),TM+TM+TM+TM+TM+PilZ(2),LiaI-LiaF-TM_LiaI+TM+PilZ(2),TM+DUF2127+PilZ(2),LiaI-LiaF-TM_LiaI+PilZ(2),SP+PilZ(1),TM+PilZ(1),SP+TM+DUF5504+PilZ(1),TM+TM+TM+NACHT+PilZ(1),p12I+TM+PilZ(1)	bacteria>bdellovibrionota>bdellovibrionia>bdellovibrionales(107),bacteria>spirochaetota(20),bacteria>thermodesulfobacteriota>desulfobacteria>desulfobacterales(14),bacteria>spirochaetota>spirochaetia>spirochaetales(10),bacteria>bdellovibrionota>oligoflexia(9),bacteria>bdellovibrionota>bacteriovoracia>bacteriovoracales(6),bacteria>myxococcota>myxococcia(5),bacteria>pseudomonadota(5),bacteria(4),(2)…
NBF38822.1	32	33	23	30	28	33	TM+NpzN+PilZN+PilZ	PilZ(33),TM(28),PilZN(19),SP(2),NicO(1),DUF6338(1),TerB(1)	Spirochaetota(32)	TM+PilZN+PilZ(16),TM+PilZ(11),SP+PilZ(2),NicO+PilZN+PilZ(1),DUF6338+PilZ(1),TM+TerB+PilZN+PilZ(1),PilZN+PilZ(1)	bacteria>spirochaetota>spirochaetia>spirochaetales(21),bacteria>spirochaetota(7),bacteria>spirochaetota>spirochaetia>leptospirales(4),(1)
NLM46791.1	31	680	221	417	554	656	PilZ	PilZ(680),SP(1)	Thermodesulfobacteriota(418),Myxococcota(63),Pseudomonadota(44),Spirochaetota(31),unclassified Bacteria(22),Terrabacteria group(19),Bdellovibrionota(16),delta/epsilon subdivisions(15),Nitrospinae/Tectomicrobia group(13),PVC group(7),Acidobacteriota(6),FCB group(4),unclassified sequences(2),Nitrospirota(2),Elusimicrobiota(1)	PilZ(679),SP+PilZ(1)	bacteria>thermodesulfobacteriota>desulfuromonadia>geobacterales(185),bacteria>thermodesulfobacteriota>desulfobulbia>desulfobulbales(137),bacteria>myxococcota>myxococcia(63),bacteria>thermodesulfobacteriota>desulfobacteria>desulfobacterales(39),bacteria>pseudomonadota(29),bacteria>spirochaetota(26),bacteria(25),bacteria>thermodesulfobacteriota>desulfuromonadia>desulfuromonadales(22),(19),bacteria>…
WP_018525864.1	31	53	27	37	50	52	PilZ	PilZ(53)	Spirochaetota(31),Pseudomonadota(16),Myxococcota(2),unclassified Bacteria(1),Elusimicrobiota(1),PVC group(1),Bdellovibrionota(1)	PilZ(53)	bacteria>spirochaetota>spirochaetia>spirochaetales(19),bacteria>pseudomonadota>betaproteobacteria>burkholderiales(16),bacteria>spirochaetota(6),bacteria>spirochaetota>spirochaetia>leptospirales(4),bacteria>myxococcota>myxococcia(2),bacteria>spirochaetota>spirochaetia(2),bacteria(1),bacteria>elusimicrobiota(1),bacteria>candidatusomnitrophota(1),bacteria>bdellovibrionota>bacteriovoracia>bacteriovor…
UCF99426.1	31	32	16	19	32	30	PilZ	PilZ(32)	Spirochaetota(31),unclassified sequences(1)	PilZ(32)	bacteria>spirochaetota>spirochaetia>spirochaetales(24),bacteria>spirochaetota(6),bacteria>spirochaetota>spirochaetia(1),(1)
OHD40817.1	23	23	5	10	23	23	PilZ	PilZ(23)	Spirochaetota(23)	PilZ(23)	bacteria>spirochaetota(14),bacteria>spirochaetota>spirochaetia>spirochaetales(8),bacteria>spirochaetota>spirochaetia(1)
MBN2510206.1	21	21	17	20	21	21	TM+TM+TM+PilZ+PilZ	TM(71),PilZ(42),8TMR-UT(3),SP(3)	Spirochaetota(20),Bacteria(1)	TM+TM+TM+TM+PilZ+PilZ(15),SP+TM+TM+TM+PilZ+PilZ(3),TM+8TMR-UT+PilZ+PilZ(2),8TMR-UT+PilZ+PilZ(1)	bacteria>spirochaetota>spirochaetia>spirochaetales(16),bacteria>spirochaetota(5)
MDH4263016.1	21	21	7	8	13	21	REC+PilZ	PilZ(21),Thymidine-kinase(2),bDLD1(1)	Spirochaetota(21)	PilZ(18),Thymidine-kinase+PilZ(2),bDLD1+PilZ(1)	bacteria>spirochaetota(11),bacteria>spirochaetota>spirochaetia(5),bacteria>spirochaetota>spirochaetia>leptospirales(4),bacteria>spirochaetota>spirochaetia>spirochaetales(1)
OHD36803.1	20	23	12	15	23	23	REC+PilZ	PilZ(23),STAS(1),OKR_DC_1_N(1)	Spirochaetota(20),Bdellovibrionota(3)	PilZ(21),STAS+PilZ(1),OKR_DC_1_N+PilZ(1)	bacteria>spirochaetota>spirochaetia>spirochaetales(9),bacteria>spirochaetota(7),bacteria>spirochaetota>spirochaetia(3),bacteria>bdellovibrionota>bdellovibrionia>bdellovibrionales(3),bacteria>spirochaetota>spirochaetia>brevinematales(1)
MBN2040381.1	20	21	17	18	20	21	TM+NpzN+PilZN+PilZ	PilZ(21),PilZN(16),TM(15),SP(2),DUF4381(2),ATP-synt_I(1),TerB(1),RIFIN(1),SieB(1)	Spirochaetota(20),FCB group(1)	TM+PilZN+PilZ(10),TM+PilZ(3),SP+TM+PilZN+PilZ(2),DUF4381+PilZN+PilZ(2),ATP-synt_I+TerB+PilZN+PilZ(1),PilZ(1),RIFIN+PilZ(1),SieB+PilZN+PilZ(1)	bacteria>spirochaetota>spirochaetia>spirochaetales(17),bacteria>spirochaetota(3),bacteria>fibrobacterota(1)
MCP4132957.1	20	21	18	18	18	21	PilZN+GAZ+PilZ	GAZ(21),PilZ(21),PilZN(20)	Spirochaetota(20),unclassified Bacteria(1)	PilZN+GAZ+PilZ(20),GAZ+PilZ(1)	bacteria>spirochaetota(15),bacteria>spirochaetota>spirochaetia(5),bacteria(1)
MCK5269001.1	20	20	13	18	20	20	PilZN+GAZ+PilZ	GAZ(20),PilZ(20),PilZN(19)	Spirochaetota(20)	PilZN+GAZ+PilZ(19),GAZ+PilZ(1)	bacteria>spirochaetota(13),bacteria>spirochaetota>spirochaetia>brevinematales(7)
MBN1947718.1	19	111	50	95	111	110	REC+PilZ+PilZ+Methylase+Methyltransferase	PilZ(226),Methyltransf_23(89),METHYLASE(46),ABhydrolase(36),Acyl_transf_2(35),REC_response_reg(21),Methyltransf_11(11),Methyltransf_25(5),SAM-methylase(3),Methyltransf_31(3),REC(2),Methyltransf_12(1),SFII-RAD3(1),FSH1(1),Hydrolase_4(1)	Myxococcota(40),Bacteria incertae sedis(21),Spirochaetota(19),Acidobacteriota(16),Thermodesulfobacteriota(9),delta/epsilon subdivisions(4),unclassified Bacteria(2)	PilZ+PilZ+METHYLASE+Methyltransf_23(22),REC_response_reg+PilZ+PilZ+Acyl_transf_2+Methyltransf_23(11),PilZ+PilZ+ABhydrolase+Methyltransf_23(9),PilZ+PilZ+Methyltransf_23(8),REC_response_reg+PilZ+PilZ+ABhydrolase+Methyltransf_23(7),PilZ+PilZ+Acyl_transf_2+Methyltransf_23(7),PilZ+Acyl_transf_2+Methyltransf_23(6),PilZ+PilZ+ABhydrolase+METHYLASE+Methyltransf_11(5),PilZ+ABhydrolase+Methyltransf_25+Methy…	bacteria>candidatusaminicenantes(21),bacteria>myxococcota>nannocystales(21),bacteria>acidobacteriota(16),bacteria>spirochaetota>spirochaetia>spirochaetales(13),bacteria>myxococcota>myxococcia>myxococcales(13),bacteria>thermodesulfobacteriota>desulfobacteria>desulfobacterales(7),bacteria>spirochaetota(6),bacteria>myxococcota>myxococcia(5),bacteria>deltaproteobacteria(3),bacteria>thermodesulfobacte…
MCU0821773.1	19	26	12	16	25	26	PilZ	PilZ(26)	Spirochaetota(19),Nitrospirota(4),unclassified Bacteria(3)	PilZ(26)	bacteria>spirochaetota(19),bacteria>nitrospirota(4),bacteria(3)
MBN1799562.1	19	19	13	18	16	19	TM+NpzN+PilZN+PilZ	PilZ(19),TM(18),PilZN(11),NpzN(1)	Spirochaetota(19)	TM+PilZN+PilZ(9),TM+PilZ(8),PilZN+PilZ(1),TM+NpzN+PilZN+PilZ(1)	bacteria>spirochaetota>spirochaetia>spirochaetales(18),bacteria>spirochaetota>spirochaetia(1)
MBE7413413.1	17	17	6	10	17	17	PilZN+PilZ	PilZ(20),TM(3),ORC-AAA(3)	Spirochaetota(17)	PilZ(10),ORC-AAA+PilZ(3),TM+PilZ+PilZ(2),TM+PilZ(1),PilZ+PilZ(1)	bacteria>spirochaetota>spirochaetia>leptospirales(17)
MDD5565828.1	16	465	171	333	406	465	PilZ	PilZ(465),SP(3)	PVC group(216),Nitrospirota(186),Spirochaetota(16),Thermodesulfobacteriota(13),Pseudomonadota(10),Bacteria incertae sedis(7),unclassified Bacteria(7),Myxococcota(3),Acidobacteriota(2),Terrabacteria group(1),DPANN group(1)	PilZ(462),SP+PilZ(3)	bacteria>candidatusomnitrophota(209),bacteria>nitrospirota>nitrospiria>nitrospirales(175),bacteria>nitrospirota(11),bacteria(11),bacteria>pseudomonadota(10),bacteria>spirochaetota>spirochaetia>spirochaetales(9),bacteria>thermodesulfobacteriota>thermodesulfobacteria>thermodesulfobacteriales(6),bacteria>spirochaetota>spirochaetia>leptospirales(6),bacteria>thermodesulfobacteriota>desulfobacteria>des…
OIO37768.1	16	174	89	140	155	173	PilZ	PilZ(174)	PVC group(108),Bacteria incertae sedis(22),Spirochaetota(16),Acidobacteriota(10),Myxococcota(5),unclassified Bacteria(5),Terrabacteria group(4),FCB group(2),Pseudomonadota(1),Candidatus Moduliflexota(1)	PilZ(174)	bacteria>candidatusomnitrophota(103),bacteria>candidatusaminicenantes(19),bacteria>acidobacteriota(10),bacteria>spirochaetota>spirochaetia>leptospirales(10),bacteria(8),bacteria>spirochaetota(3),bacteria>myxococcota(3),bacteria>candidatedivisionnc10(3),bacteria>spirochaetota>spirochaetia>spirochaetales(3),bacteria>myxococcota>myxococcia(2),bacteria>chloroflexota(1),bacteria>actinomycetota>acidimi…
MCP4137043.1	16	32	24	28	24	32	PilZ	PilZ(32)	Spirochaetota(16),Myxococcota(5),Thermodesulfobacteriota(4),unclassified Bacteria(4),Elusimicrobiota(2),PVC group(1)	PilZ(32)	bacteria>spirochaetota(14),bacteria>thermodesulfobacteriota>desulfobacteria>desulfobacterales(4),bacteria(4),bacteria>myxococcota>myxococcia(3),bacteria>spirochaetota>spirochaetia>spirochaetales(2),bacteria>elusimicrobiota(2),bacteria>myxococcota(1),bacteria>myxococcota>myxococcia>myxococcales(1),bacteria>candidatusomnitrophota(1)
MBN1524631.1	16	19	15	17	19	19	PilZ	PilZ(19)	Spirochaetota(16),unclassified sequences(2),unclassified Bacteria(1)	PilZ(19)	bacteria>spirochaetota>spirochaetia>spirochaetales(12),bacteria>spirochaetota(3),(2),bacteria>spirochaetota>spirochaetia(1),bacteria(1)
WP_053335598.1	16	17	15	16	17	17	TM+NpzN+PilZN	NpzN(17),PilZN(17),SP(11),PilZ(4),TM(3)	Spirochaetota(16),Myxococcota(1)	SP+NpzN+PilZN(9),TM+NpzN+PilZN(3),NpzN+PilZN+PilZ(2),SP+NpzN+PilZN+PilZ(2),NpzN+PilZN(1)	bacteria>spirochaetota>spirochaetia>spirochaetales(14),bacteria>spirochaetota(2),bacteria>myxococcota>myxococcia(1)
WP_167700015.1	16	16	2	3	16	11	TM+PilZN+PilZ	TM(16),PilZ(16),PilZN(4)	Spirochaetota(16)	TM+PilZ(12),TM+PilZN+PilZ(4)	bacteria>spirochaetota>spirochaetia>spirochaetales(16)
WP_274360291.1	16	16	2	4	16	12	TM+NpzN+PilZN+PilZ	NpzN(16),PilZ(12),TM(8),PilZN(8),SP(6)	Spirochaetota(16)	SP+NpzN+PilZ(6),TM+NpzN+PilZN+PilZ(4),TM+NpzN+PilZN(4),NpzN+PilZ(2)	bacteria>spirochaetota>spirochaetia>spirochaetales(16)
MBN1698246.1	15	25	21	23	17	25	PilZ	PilZ(25)	Spirochaetota(15),Pseudomonadota(3),delta/epsilon subdivisions(2),PVC group(2),Bacteria incertae sedis(1),Terrabacteria group(1),Thermodesulfobacteriota(1)	PilZ(25)	bacteria>spirochaetota>spirochaetia>spirochaetales(14),bacteria>pseudomonadota>gammaproteobacteria(3),bacteria>deltaproteobacteria(2),bacteria>candidatusomnitrophota(2),bacteria>spirochaetota(1),bacteria>candidatusaminicenantes(1),bacteria>armatimonadota(1),bacteria>thermodesulfobacteriota>syntrophia>syntrophales(1)
TAL38832.1	15	17	8	12	17	17	PilZ	PilZ(17),ZapA(2)	Spirochaetota(15),Bacteria incertae sedis(1),unclassified Archaea(1)	PilZ(15),PilZ+ZapA(2)	bacteria>spirochaetota(14),bacteria>spirochaetota>spirochaetia>spirochaetales(1),bacteria>candidatusporibacteria(1),archaea(1)
MCU0849304.1	15	15	7	10	15	15	PilZ	PilZ(15)	Spirochaetota(15)	PilZ(15)	bacteria>spirochaetota(15)
MCX7821143.1	15	15	5	12	15	15	PilZ	PilZ(15)	Spirochaetota(15)	PilZ(15)	bacteria>spirochaetota>spirochaetia>brevinematales(8),bacteria>spirochaetota(6),bacteria>spirochaetota>spirochaetia(1)
MBI3912703.1	14	38	22	26	36	38	PilZ	PilZ(38)	Spirochaetota(14),Terrabacteria group(10),Elusimicrobiota(5),PVC group(3),Pseudomonadota(2),Acidobacteriota(1),unclassified Bacteria(1)	PilZ(38)	bacteria>spirochaetota(14),bacteria>chloroflexota(8),bacteria>elusimicrobiota(4),bacteria>candidatusomnitrophota(3),(2),bacteria>elusimicrobiota>elusimicrobia(1),bacteria>acidobacteriota(1),bacteria>pseudomonadota>gammaproteobacteria(1),bacteria>pseudomonadota(1),bacteria>chloroflexota>anaerolineae>anaerolineales(1),bacteria>chloroflexota>anaerolineae(1),bacteria(1)
NCN11520.1	14	15	8	14	13	15	GAZ+PilZ	GAZ(15),PilZ(15)	Spirochaetota(14)	GAZ+PilZ(15)	bacteria>spirochaetota>spirochaetia>leptospirales(14),(1)
MBW7858881.1	14	14	4	9	14	13	PilZ	PilZ(14)	Spirochaetota(14)	PilZ(14)	bacteria>spirochaetota>spirochaetia>leptospirales(11),bacteria>spirochaetota>spirochaetia>spirochaetales(2),bacteria>spirochaetota(1)
KHD06864.1	13	114	11	36	113	70	PilZ	PilZ(114)	Pseudomonadota(98),Spirochaetota(13),FCB group(2)	PilZ(114)	bacteria>pseudomonadota>betaproteobacteria>burkholderiales(89),bacteria>pseudomonadota>gammaproteobacteria>thiotrichales(9),bacteria>spirochaetota>spirochaetia>spirochaetales(9),bacteria>spirochaetota(4),(1),bacteria>bacteroidota>bacteroidia>bacteroidales(1),bacteria>fibrobacterota>chitinispirillia>chitinispirillales(1)
MDD5450696.1	13	111	54	77	96	111	PilZ	PilZ(111)	Myxococcota(41),PVC group(23),Spirochaetota(13),Acidobacteriota(9),Pseudomonadota(8),delta/epsilon subdivisions(5),Thermodesulfobacteriota(3),unclassified Bacteria(3),Bdellovibrionota(3),Bacteria incertae sedis(1)	PilZ(111)	bacteria>myxococcota>myxococcia(31),bacteria>candidatusomnitrophota(22),bacteria>spirochaetota(13),bacteria>pseudomonadota(8),bacteria>myxococcota(8),bacteria>deltaproteobacteria(5),bacteria>acidobacteriota(5),bacteria(4),bacteria>bdellovibrionota>bdellovibrionia>bdellovibrionales(3),bacteria>myxococcota>myxococcia>myxococcales(2),(2),bacteria>acidobacteriota>holophagae>thermotomaculales(2),bacte…
MCB1160072.1	13	15	6	11	13	15	TM+TM+TM+TM+PilZ+PilZ	TM(59),PilZ(30)	Spirochaetota(13)	TM+TM+TM+TM+PilZ+PilZ(14),TM+TM+TM+PilZ+PilZ(1)	bacteria>spirochaetota>spirochaetia>leptospirales(12),(2),bacteria>spirochaetota>spirochaetia(1)
MBN2534493.1	13	13	13	13	4	13	PilZ+PilZ	PilZ(26)	Spirochaetota(13)	PilZ+PilZ(13)	bacteria>spirochaetota>spirochaetia>spirochaetales(13)
MCS7299193.1	13	13	4	11	13	13	PilZN+GAZ+PilZ	PilZ(13),GAZ(8),PilZN(6),DUF1577(5),SM(3)	Spirochaetota(13)	PilZN+DUF1577+PilZ(4),SM+GAZ+PilZ(3),GAZ+PilZ(3),PilZN+GAZ+PilZ(2),DUF1577+PilZ(1)	bacteria>spirochaetota>spirochaetia>brevinematales(8),bacteria>spirochaetota(4),bacteria>spirochaetota>spirochaetia(1)
MCX8057891.1	13	13	5	9	12	13	CheC+CheC+PilZ	CheC(13),PilZ(13)	Spirochaetota(13)	CheC+PilZ(13)	bacteria>spirochaetota>spirochaetia>spirochaetales(7),bacteria>spirochaetota(5),bacteria>spirochaetota>spirochaetia(1)
TFG65209.1	13	13	10	13	13	13	REC+PilZ	PilZ(13),REC(6)	Spirochaetota(13)	PilZ(7),REC+PilZ(6)	bacteria>spirochaetota>spirochaetia>spirochaetales(7),bacteria>spirochaetota(5),bacteria>spirochaetota>spirochaetia(1)
MCK5707281.1	12	89	49	62	84	89	PilZ	PilZ(89)	PVC group(40),Bacteria incertae sedis(16),Spirochaetota(12),Myxococcota(7),unclassified Bacteria(4),FCB group(3),Thermodesulfobacteriota(2),Elusimicrobiota(2),Nitrospirota(1),Bdellovibrionota(1),Acidobacteriota(1)	PilZ(89)	bacteria>candidatusomnitrophota(28),bacteria>candidatusedwardsbacteria(12),bacteria>spirochaetota>spirochaetia>leptospirales(10),bacteria(7),bacteria>myxococcota>myxococcia(6),bacteria>planctomycetota(5),bacteria>candidatusauribacterota(5),bacteria>candidatusfirestonebacteria(3),bacteria>thermodesulfobacteriota>desulfobacteria>desulfobacterales(2),bacteria>spirochaetota>spirochaetia(2),bacteria>m…
WP_078932415.1	12	14	6	9	14	13	PilZN+PilZ	PilZ(14),DUF5828(2)	Spirochaetota(12),unclassified Bacteria(1),Terrabacteria group(1)	PilZ(12),DUF5828+PilZ(2)	bacteria>spirochaetota>spirochaetia>spirochaetales(12),bacteria(1),bacteria>bacillota>clostridia>eubacteriales(1)
MCS6984432.1	12	12	8	9	12	12	REC+REC+PilZ	PilZ(12),REC(6),REC_response_reg(4),HDGYP(1)	Spirochaetota(12)	PilZ(5),REC+REC+PilZ(2),REC_response_reg+REC_response_reg+PilZ(2),REC+PilZ(2),HDGYP+PilZ(1)	bacteria>spirochaetota>spirochaetia>leptospirales(10),bacteria>spirochaetota(2)
UCF97356.1	12	12	10	11	12	12	REC+PilZ	PilZ(12),TERNS3(1),Lambda_CIII(1)	Spirochaetota(12)	PilZ(10),TERNS3+PilZ(1),Lambda_CIII+PilZ(1)	bacteria>spirochaetota>spirochaetia>spirochaetales(7),bacteria>spirochaetota(5)
WP_014802884.1	12	12	5	8	9	12	PilZ	PilZ(12),TM(2)	Spirochaetota(12)	PilZ(10),PilZ+TM(2)	bacteria>spirochaetota>spirochaetia>leptospirales(10),bacteria>spirochaetota(2)
EMY25283.1	11	12	3	10	11	12	PilZN+GAZ	DUF1577(11),PilZN(1),GAZ(1)	Spirochaetota(11)	DUF1577(11),PilZN+GAZ(1)	bacteria>spirochaetota>spirochaetia>leptospirales(11),(1)
MCR4422486.1	11	12	3	3	12	12	PilZ	PilZ(12)	Spirochaetota(11),Pseudomonadota(1)	PilZ(12)	bacteria>spirochaetota>spirochaetia>spirochaetales(9),bacteria>spirochaetota(2),bacteria>pseudomonadota>betaproteobacteria>rhodocyclales(1)
MBD5425948.1	11	11	5	7	11	10	TM+NpzN+PilZN+PilZ	PilZ(11),PilZN(10),NpzN(5),SP(1)	Spirochaetota(11)	PilZN+PilZ(5),NpzN+PilZN+PilZ(4),SP+NpzN+PilZN+PilZ(1),PilZ(1)	bacteria>spirochaetota>spirochaetia>spirochaetales(9),bacteria>spirochaetota(2)
MCB1156587.1	11	11	5	5	9	11	PilZ	PilZ(9),PilZN(2)	Spirochaetota(11)	PilZ(9),PilZN(2)	bacteria>spirochaetota>spirochaetia>leptospirales(11)
WP_009103858.1	11	11	2	7	11	11	PilZN+PilZ	PilZN(15),PilZ(7),Apolipoprotein(3)	Spirochaetota(11)	PilZN+PilZ(7),PilZN+PilZN+Apolipoprotein(3),PilZN+PilZN(1)	bacteria>spirochaetota>spirochaetia>spirochaetales(10),bacteria>spirochaetota>spirochaetia(1)
MCD6161781.1	10	2111	345	866	2020	1786	PilZ	PilZ(2110)	Pseudomonadota(1604),Terrabacteria group(167),Thermodesulfobacteriota(102),FCB group(80),Myxococcota(43),PVC group(17),unclassified Bacteria(15),Calditrichota(11),Spirochaetota(10),delta/epsilon subdivisions(8),unclassified sequences(8),Chrysiogenota(7),Bacteria incertae sedis(5),Acidobacteriota(4),Candidatus Krumholzibacteriota(3),Bacteria(3),Atribacterota(1),Elusimicrobiota(1),Nitrospinae/Tecto…	PilZ(2110)	bacteria>pseudomonadota>gammaproteobacteria>pseudomonadales(1046),bacteria>pseudomonadota>gammaproteobacteria(210),bacteria>pseudomonadota>gammaproteobacteria>chromatiales(186),bacteria(84),bacteria>chloroflexota>anaerolineae>anaerolineales(81),bacteria>thermodesulfobacteriota>desulfobulbia>desulfobulbales(67),bacteria>chloroflexota(48),bacteria>pseudomonadota>betaproteobacteria>rhodocyclales(41)…
MBN2656042.1	10	11	8	10	10	11	PilZ	PilZ(11)	Spirochaetota(10),unclassified Bacteria(1)	PilZ(11)	bacteria>spirochaetota(6),bacteria>spirochaetota>spirochaetia>spirochaetales(4),bacteria(1)
MBQ6056795.1	10	10	9	10	10	10	PilZN	PilZN(10)	Spirochaetota(10)	PilZN(10)	bacteria>spirochaetota>spirochaetia>spirochaetales(10)
MBI3449547.1	9	183	73	129	177	180	UnkAH+GGDEF+PilZ	GGDEF(183),PilZ(183),SP(3),TM(2),DUF4032(1),DUF29(1),GalP_UDP_tr_C(1)	Thermodesulfobacteriota(51),Nitrospinae/Tectomicrobia group(46),Acidobacteriota(39),Pseudomonadota(11),Spirochaetota(9),PVC group(9),Myxococcota(8),unclassified Bacteria(7),FCB group(2),Bacteria incertae sedis(1)	GGDEF+PilZ(175),SP+GGDEF+PilZ(3),GGDEF+PilZ+TM(2),DUF4032+GGDEF+PilZ(1),DUF29+GGDEF+PilZ(1),GalP_UDP_tr_C+GGDEF+PilZ(1)	bacteria>acidobacteriota(37),bacteria>nitrospinae/tectomicrobiagroup>nitrospinota>nitrospinia>nitrospinales(36),bacteria>thermodesulfobacteriota>desulfuromonadia>desulfuromonadales(31),bacteria>nitrospinae/tectomicrobiagroup>nitrospinota(10),bacteria>pseudomonadota(10),bacteria>thermodesulfobacteriota>desulfobulbia>desulfobulbales(9),bacteria>planctomycetota(9),bacteria>myxococcota>myxococcia(8),…
MCK4536257.1	9	105	59	97	101	104	PilZN+PilZ+PilZ+ACET	PilZ(113),SNF(7),ACET(6),Copper-fist(1),FASCICILIN(1)	Thermodesulfobacteriota(44),Myxococcota(37),Spirochaetota(8),delta/epsilon subdivisions(3),Pseudomonadota(2),unclassified Bacteria(2),Nitrospirota(2),FCB group(2),Bacteria(1),Campylobacterota(1),Terrabacteria group(1)	PilZ(86),PilZ+ACET(6),PilZ+PilZ+SNF(4),PilZ+PilZ(4),PilZ+SNF(3),PilZ+Copper-fist(1),PilZ+FASCICILIN(1)	bacteria>myxococcota>myxococcia(37),bacteria>thermodesulfobacteriota>desulfuromonadia>desulfuromonadales(12),bacteria>thermodesulfobacteriota>desulfobacteria>desulfobacterales(12),bacteria>spirochaetota>spirochaetia>spirochaetales(7),bacteria>thermodesulfobacteriota>desulfuromonadia>geobacterales(6),bacteria>thermodesulfobacteriota>syntrophia>syntrophales(6),bacteria>thermodesulfobacteriota>desul…
MDH4129246.1	9	19	13	14	18	18	PilZ	PilZ(19)	Spirochaetota(9),PVC group(5),Terrabacteria group(4),Myxococcota(1)	PilZ(19)	bacteria>spirochaetota>spirochaetia>leptospirales(4),bacteria>bacillota>clostridia>eubacteriales(4),bacteria>spirochaetota(3),bacteria>candidatusauribacterota(3),bacteria>candidatusomnitrophota(2),bacteria>spirochaetota>spirochaetia>spirochaetales(2),bacteria>myxococcota>myxococcia(1)
MCB1191788.1	9	10	6	7	10	10	AfsA+PilZ	AfsA(10),PilZ(10)	Spirochaetota(9),Myxococcota(1)	AfsA+PilZ(10)	bacteria>spirochaetota>spirochaetia>leptospirales(4),bacteria>spirochaetota(3),bacteria>spirochaetota>spirochaetia>spirochaetales(2),bacteria>myxococcota>myxococcia(1)
MCX7679006.1	9	9	3	4	9	9	PilZ	PilZ(9)	Spirochaetota(9)	PilZ(9)	bacteria>spirochaetota(9)
MCX8058151.1	9	9	3	5	9	9	TM+NpzN+PilZN+PilZ	TM(9),PilZ(9),PilZN(6),NpzN(1)	Spirochaetota(9)	TM+PilZN+PilZ(5),TM+PilZ(3),TM+NpzN+PilZN+PilZ(1)	bacteria>spirochaetota>spirochaetia>spirochaetales(6),bacteria>spirochaetota(3)
MDH5655963.1	9	9	5	9	9	9	PilZ	PilZ(9)	Spirochaetota(9)	PilZ(9)	bacteria>spirochaetota>spirochaetia>leptospirales(5),bacteria>spirochaetota>spirochaetia>spirochaetales(2),bacteria>spirochaetota>spirochaetia(2)
OHD58025.1	9	9	3	7	9	9	REC+PilZ	PilZ(9),FleQ(2)	Spirochaetota(9)	PilZ(7),FleQ+PilZ(2)	bacteria>spirochaetota>spirochaetia>brevinematales(7),bacteria>spirochaetota(2)
RLB71677.1	8	163	57	108	153	157	HNOB+TM+TM+TM+GAF+HDGYP+PilZ	TM(277),GAF(163),HDGYP(163),PilZ(60),Arabinose_bd(29),V4R(28),S-4TM(8),Prefoldin_3(7),FTSK-HTH(4),ABhydrolase(1)	Thermodesulfobacteriota(85),PVC group(41),Myxococcota(17),Spirochaetota(8),Nitrospirota(4),delta/epsilon subdivisions(3),Bacteria incertae sedis(1),unclassified Bacteria(1)	TM+TM+GAF+HDGYP(45),TM+TM+GAF+HDGYP+PilZ(28),TM+GAF+HDGYP(20),V4R+TM+TM+GAF+HDGYP(19),Arabinose_bd+TM+TM+GAF+HDGYP+PilZ(11),TM+TM+Prefoldin_3+GAF+HDGYP(6),Arabinose_bd+TM+TM+GAF+HDGYP(6),V4R+TM+TM+GAF+HDGYP+PilZ(5),Arabinose_bd+FTSK-HTH+TM+GAF+HDGYP+PilZ(4),S-4TM+GAF+HDGYP+PilZ(4),S-4TM+GAF+HDGYP(3),Arabinose_bd+V4R+TM+TM+GAF+HDGYP+PilZ(2),Arabinose_bd+GAF+HDGYP+PilZ(2),Arabinose_bd+TM+GAF+HDGYP+…	bacteria>thermodesulfobacteriota>desulfuromonadia>desulfuromonadales(43),bacteria>planctomycetota>candidatusbrocadiia>candidatusbrocadiales(38),bacteria>thermodesulfobacteriota>desulfuromonadia>geobacterales(26),bacteria>myxococcota>myxococcia(17),bacteria>spirochaetota>spirochaetia>spirochaetales(8),bacteria>thermodesulfobacteriota>desulfobacteria>desulfobacterales(8),bacteria>thermodesulfobacte…
MDA3949875.1	8	38	14	27	38	38	PilZ	PilZ(38)	Myxococcota(22),Spirochaetota(8),Acidobacteriota(4),Thermodesulfobacteriota(2),unclassified sequences(1),Bacteria incertae sedis(1)	PilZ(38)	bacteria>myxococcota>myxococcia(22),bacteria>acidobacteriota(4),bacteria>spirochaetota>spirochaetia>spirochaetales(4),bacteria>spirochaetota(4),bacteria>thermodesulfobacteriota>desulfobacteria>desulfobacterales(2),(1),bacteria>candidatedivisioncssed10-310(1)
MCU7819034.1	8	35	19	24	23	35	PilZ	PilZ(35)	Pseudomonadota(22),Spirochaetota(8),PVC group(3),Nitrospinae/Tectomicrobia group(2)	PilZ(35)	bacteria>pseudomonadota>gammaproteobacteria(22),bacteria>spirochaetota>spirochaetia>spirochaetales(8),bacteria>candidatusomnitrophota(3),bacteria>nitrospinae/tectomicrobiagroup>nitrospinota>nitrospinia>nitrospinales(1),bacteria>nitrospinae/tectomicrobiagroup>nitrospinota(1)
MCG8570937.1	8	11	9	10	10	11	PilZ	PilZ(11)	Spirochaetota(8),Terrabacteria group(3)	PilZ(11)	bacteria>spirochaetota>spirochaetia>spirochaetales(5),bacteria>spirochaetota(3),bacteria>bacillota(3)
MBK6607238.1	8	10	6	10	8	10	PilZN	DUF1577(10)	Spirochaetota(8)	DUF1577(10)	bacteria>spirochaetota>spirochaetia>leptospirales(8),(2)
EMY26327.1	8	9	2	5	8	9	GAZ+PilZ	GAZ(9),PilZ(9)	Spirochaetota(8)	GAZ+PilZ(9)	bacteria>spirochaetota>spirochaetia>leptospirales(8),(1)
HEO65931.1	8	9	9	9	4	9	PilZ	PilZ(9)	Spirochaetota(8),Bacteria incertae sedis(1)	PilZ(9)	bacteria>spirochaetota(8),bacteria>candidatussumerlaeota(1)
MBN2443295.1	8	8	8	8	5	8	SP+Concanavalin-like+TM+PilZ	SP(8),Concanavalin-like(8),PilZ(8),TM(7)	Spirochaetota(8)	SP+Concanavalin-like+TM+PilZ(7),SP+Concanavalin-like+PilZ(1)	bacteria>spirochaetota>spirochaetia>spirochaetales(8)
MCF7913859.1	8	8	5	5	7	8	TM+PilZ	TM(8),PilZ(8)	Spirochaetota(8)	TM+PilZ(8)	bacteria>spirochaetota>spirochaetia>spirochaetales(6),bacteria>spirochaetota>spirochaetia(2)
MCX8028391.1	8	8	3	5	4	8	PilZN+GAZ+PilZ	PilZ(8),GAZ(4),PilZN(3),GAF(3)	Spirochaetota(8)	PilZN+GAZ+PilZ(3),GAF+PilZ(3),PilZ(1),GAZ+PilZ(1)	bacteria>spirochaetota(4),bacteria>spirochaetota>spirochaetia>brevinematales(2),bacteria>spirochaetota>spirochaetia(2)
WP_010570185.1	8	8	2	5	6	7	PilZ	PilZ(8)	Spirochaetota(8)	PilZ(8)	bacteria>spirochaetota>spirochaetia>leptospirales(8)
WP_167695721.1	8	8	1	1	8	5	PilZN	PilZN(8)	Spirochaetota(8)	PilZN(8)	bacteria>spirochaetota>spirochaetia>spirochaetales(8)
MBT3294540.1	7	4498	393	1131	4319	3138	PilZ	PilZ(4498),Peptidase_M24_C(16)	Pseudomonadota(4258),PVC group(35),FCB group(35),unclassified sequences(29),Bacteria(24),Elusimicrobiota(13),Calditrichota(12),Myxococcota(9),Nitrospirota(7),Spirochaetota(7),Bacteria incertae sedis(7),unclassified Bacteria(7),Terrabacteria group(5),Thermodesulfobacteriota(3),delta/epsilon subdivisions(1),Acidobacteriota(1)	PilZ(4482),PilZ+Peptidase_M24_C(16)	bacteria>pseudomonadota>gammaproteobacteria>pseudomonadales(3000),bacteria>pseudomonadota>gammaproteobacteria(328),bacteria>pseudomonadota>gammaproteobacteria>chromatiales(275),bacteria>pseudomonadota>gammaproteobacteria>oceanospirillales(250),bacteria>pseudomonadota>gammaproteobacteria>cellvibrionales(109),(74),bacteria>pseudomonadota>betaproteobacteria(73),bacteria>pseudomonadota>gammaproteobac…
MBU1809910.1	7	436	213	323	350	436	PilZ	PilZ(436),TM(2)	PVC group(384),Nitrospirota(19),Bacteria incertae sedis(9),Spirochaetota(7),unclassified Bacteria(5),Acidobacteriota(3),Pseudomonadota(1),Elusimicrobiota(1),environmentalsamples(1),DPANN group(1)	PilZ(434),TM+PilZ(2)	bacteria>candidatusomnitrophota(384),bacteria>nitrospirota(17),bacteria>spirochaetota>spirochaetia>spirochaetales(7),bacteria>candidatusratteibacteria(7),bacteria(6),(5),bacteria>acidobacteriota>blastocatellia>blastocatellales(3),archaea(2),bacteria>nitrospirota>nitrospiria>nitrospirales(2),bacteria>pseudomonadota(1),bacteria>elusimicrobiota(1),bacteria>candidatuscalescamantes(1)
HDT15470.1	7	53	32	48	15	53	PilZ	PilZ(53)	Bacteria incertae sedis(34),Spirochaetota(7),unclassified Bacteria(6),Terrabacteria group(4),PVC group(1),Calditrichota(1)	PilZ(53)	bacteria>candidatusgoldiibacteriota(33),bacteria>spirochaetota>spirochaetia(7),bacteria(6),bacteria>bacillota(4),bacteria>candidatusomnitrophota(1),bacteria>candidatusaerophobetes(1),bacteria>calditrichota>calditrichia(1)
MCG8572181.1	7	52	19	49	24	52	PilZ	PilZ(52)	Acidobacteriota(42),Spirochaetota(7),unclassified Bacteria(2),unclassified sequences(1)	PilZ(52)	bacteria>acidobacteriota(42),bacteria>spirochaetota>spirochaetia>spirochaetales(6),bacteria(2),(1),bacteria>spirochaetota(1)
MBI9103405.1	7	7	7	7	7	7	PilZN+PilZ	PilZN(7),PilZ(7)	Spirochaetota(7)	PilZN+PilZ(7)	bacteria>spirochaetota>spirochaetia>spirochaetales(7)
MBO4386769.1	7	7	4	7	7	7	NpzN+PilZN+PilZ	PilZ(7),NpzN(4),TM(1),PilZN(1),SP(1)	Spirochaetota(7)	PilZ(3),NpzN+PilZ(2),TM+NpzN+PilZN+PilZ(1),SP+NpzN+PilZ(1)	bacteria>spirochaetota>spirochaetia>spirochaetales(7)
MBP6740791.1	7	7	4	5	7	7	GAZ+PilZ	GAZ(7),PilZ(7)	Spirochaetota(7)	GAZ+PilZ(7)	bacteria>spirochaetota>spirochaetia>leptospirales(7)
MBS0618139.1	7	7	5	6	7	7	PilZ	PilZ(7)	Spirochaetota(7)	PilZ(7)	bacteria>spirochaetota>spirochaetia>leptospirales(5),bacteria>spirochaetota(2)
MCB1179328.1	7	7	4	7	5	7	PilZ	PilZ(7)	Spirochaetota(7)	PilZ(7)	bacteria>spirochaetota>spirochaetia>leptospirales(7)
MCX7679788.1	7	7	4	7	7	7	PilZN+PilZ	PilZ(6),PilZN(1)	Spirochaetota(7)	PilZ(6),PilZN(1)	bacteria>spirochaetota(7)
WP_014802887.1	7	7	4	4	5	7	PilZ	PilZ(7)	Spirochaetota(7)	PilZ(7)	bacteria>spirochaetota>spirochaetia>leptospirales(6),bacteria>spirochaetota(1)
WP_240831427.1	7	7	3	5	7	7	PilZN+GAZ	PilZN(7),GAZ(7)	Spirochaetota(7)	PilZN+GAZ(7)	bacteria>spirochaetota>spirochaetia>leptospirales(7)
MBI9097601.1	6	15	7	15	15	15	TM+TM+TM+TM+PilZ+PilZ	TM(58),PilZ(30)	Spirochaetota(6),Myxococcota(5),delta/epsilon subdivisions(2),Pseudomonadota(2)	TM+TM+TM+TM+PilZ+PilZ(13),TM+TM+TM+PilZ+PilZ(2)	bacteria>myxococcota>myxococcia(5),bacteria>spirochaetota(3),bacteria>deltaproteobacteria(2),bacteria>spirochaetota>spirochaetia>spirochaetales(2),bacteria>pseudomonadota(2),bacteria>spirochaetota>spirochaetia>leptospirales(1)
NNJ91497.1	6	12	7	10	9	12	PilZ	PilZ(12)	Spirochaetota(6),Pseudomonadota(6)	PilZ(12)	bacteria>spirochaetota>spirochaetia>spirochaetales(6),bacteria>pseudomonadota>gammaproteobacteria(6)
MCC6275111.1	6	7	2	6	6	7	PilZN+GAZ	DUF1577(6),PilZN(1),GAZ(1)	Spirochaetota(6)	DUF1577(6),PilZN+GAZ(1)	bacteria>spirochaetota>spirochaetia>leptospirales(6),(1)
EMM86095.1	6	6	1	5	6	6	PilZ	PilZ(12),GAZ(6)	Spirochaetota(6)	GAZ+PilZ+PilZ(6)	bacteria>spirochaetota>spirochaetia>leptospirales(6)
EMP05500.1	6	6	2	5	6	6	PilZN+GAZ	DUF1577(5),PilZN(1),GAZ(1)	Spirochaetota(6)	DUF1577(5),PilZN+GAZ(1)	bacteria>spirochaetota>spirochaetia>leptospirales(5),bacteria>spirochaetota>spirochaetia(1)
GHT97372.1	6	6	4	6	6	6	TM+NpzN+PilZ	TM(6),NpzN(6),PilZ(6)	Spirochaetota(6)	TM+NpzN+PilZ(6)	bacteria>spirochaetota>spirochaetia(6)
HCL57009.1	6	6	2	3	6	6	REC+PilZ	PilZ(6),REC_response_reg(1)	Spirochaetota(6)	PilZ(5),REC_response_reg+PilZ(1)	bacteria>spirochaetota(5),bacteria>spirochaetota>spirochaetia(1)
MBN2551472.1	6	6	6	6	6	6	PilZN	PilZN(6)	Spirochaetota(6)	PilZN(6)	bacteria>spirochaetota>spirochaetia>spirochaetales(6)
MBQ6780733.1	6	6	5	5	6	6	PilZN+PilZ	PilZN(6),PilZ(5)	Spirochaetota(6)	PilZN+PilZ(5),PilZN(1)	bacteria>spirochaetota>spirochaetia>spirochaetales(6)
MBR31205.1	6	6	3	5	6	6	PilZ	PilZ(6)	Spirochaetota(6)	PilZ(6)	bacteria>spirochaetota>spirochaetia>leptospirales(4),bacteria>spirochaetota>spirochaetia>spirochaetales(2)
MCB1170658.1	6	6	5	6	6	6	PilZN+GAZ	PilZN(6),GAZ(4),PilZ(1)	Spirochaetota(6)	PilZN+GAZ(3),PilZN(2),PilZN+GAZ+PilZ(1)	bacteria>spirochaetota(3),bacteria>spirochaetota>spirochaetia>leptospirales(2),bacteria>spirochaetota>spirochaetia>spirochaetales(1)
MCI7545991.1	6	6	5	6	6	6	PilZN+PilZ	PilZ(6),PilZN(2)	Spirochaetota(6)	PilZ(4),PilZN+PilZ(2)	bacteria>spirochaetota>spirochaetia>spirochaetales(6)
OHD14137.1	6	6	4	4	6	6	FemAB_like+PilZ	FemABike(6),PilZ(6)	Spirochaetota(6)	FemABike+PilZ(6)	bacteria>spirochaetota>spirochaetia>spirochaetales(3),bacteria>spirochaetota(3)
OHD21528.1	6	6	5	6	6	6	TM+TM+MCPsignal+PilZ	TM(8),PilZ(6),MA(5),SP(1),MCPsignal(1)	Spirochaetota(6)	TM+TM+MA+PilZ(3),SP+MA+PilZ(1),MA+PilZ(1),TM+TM+MCPsignal+PilZ(1)	bacteria>spirochaetota>spirochaetia>spirochaetales(4),bacteria>spirochaetota(2)
OQY31796.1	6	6	3	4	6	6	PilZN	PilZN(6)	Spirochaetota(6)	PilZN(6)	bacteria>spirochaetota>spirochaetia>spirochaetales(6)
DAB21392.1	5	130	39	95	118	120	PilZN+PilZ	PilZ(130),PilZN(3)	Terrabacteria group(60),unclassified Bacteria(47),Fusobacteriota(6),Spirochaetota(5),Bacteria incertae sedis(5),Pseudomonadota(4),FCB group(2)	PilZ(127),PilZN+PilZ(3)	bacteria(52),bacteria>candidatusmelainabacteria>candidatusgastranaerophilales(29),bacteria>bacillota>clostridia>eubacteriales(16),bacteria>cyanobacteriota(8),bacteria>candidatusmelainabacteria(7),bacteria>fusobacteriota>fusobacteriia>fusobacteriales(6),bacteria>spirochaetota>spirochaetia>brachyspirales(5),bacteria>pseudomonadota>gammaproteobacteria>moraxellales(4),bacteria>bacteroidota>bacteroidi…
MBA4397102.1	5	72	28	58	57	72	PilZ	PilZ(72)	Myxococcota(35),Thermodesulfobacteriota(28),Spirochaetota(5),delta/epsilon subdivisions(2),FCB group(1),Pseudomonadota(1)	PilZ(72)	bacteria>myxococcota>myxococcia(35),bacteria>thermodesulfobacteriota>desulfobacteria>desulfobacterales(24),bacteria>spirochaetota>spirochaetia>spirochaetales(4),bacteria>thermodesulfobacteriota>syntrophia>syntrophales(3),bacteria>deltaproteobacteria(2),bacteria>thermodesulfobacteriota>desulfobaccia>desulfobaccales(1),bacteria>ignavibacteriota>ignavibacteria>ignavibacteriales(1),bacteria>pseudomon…
RLC48657.1	5	17	10	13	14	17	PilZ	PilZ(17)	PVC group(7),Spirochaetota(5),Bacteria incertae sedis(3),Terrabacteria group(1),unclassified Bacteria(1)	PilZ(17)	bacteria>candidatusomnitrophota(7),bacteria>spirochaetota(5),bacteria>candidatuscoatesbacteria(3),bacteria>bacillota(1),bacteria(1)
MCG8336279.1	5	10	7	8	9	10	PilZ	PilZ(10)	Spirochaetota(5),Pseudomonadota(2),Myxococcota(2),unclassified Bacteria(1)	PilZ(10)	bacteria>spirochaetota>spirochaetia>spirochaetales(3),bacteria>pseudomonadota(2),bacteria>myxococcota>myxococcia(2),bacteria>spirochaetota(2),bacteria(1)
MDA3949380.1	5	8	4	7	8	8	PilZ+PilZ+PilZ+PilZ+Acyl_transf_2	PilZ(23),Acyl_transf_2(1)	Spirochaetota(5),Elusimicrobiota(2),Acidobacteriota(1)	PilZ+PilZ+PilZ(7),PilZ+PilZ+Acyl_transf_2(1)	bacteria>spirochaetota(3),bacteria>elusimicrobiota(2),bacteria>spirochaetota>spirochaetia>spirochaetales(2),bacteria>acidobacteriota(1)
OHD54159.1	5	6	3	4	6	6	PilZ	PilZ(6)	Spirochaetota(5),Acidobacteriota(1)	PilZ(6)	bacteria>spirochaetota(2),bacteria>spirochaetota>spirochaetia>spirochaetales(2),bacteria>acidobacteriota(1),bacteria>spirochaetota>spirochaetia(1)
ASV10138.1	5	5	1	2	5	5	MCX5712828.1	GAZ(5),PilZ(5)	Spirochaetota(5)	GAZ+PilZ(5)	bacteria>spirochaetota>spirochaetia>leptospirales(5)
EMY77718.1	5	5	2	4	5	5	PilZ	PilZ(5)	Spirochaetota(5)	PilZ(5)	bacteria>spirochaetota>spirochaetia>leptospirales(5)
MCE9597575.1	5	5	4	4	5	5	PilZ+Patatin	PilZ(5),Patatin(5)	Spirochaetota(5)	PilZ+Patatin(5)	bacteria>spirochaetota>spirochaetia>leptospirales(4),bacteria>spirochaetota>spirochaetia(1)
MCK5198292.1	5	5	3	4	5	5	PilZ	PilZ(5)	Spirochaetota(5)	PilZ(5)	bacteria>spirochaetota>spirochaetia>spirochaetales(4),bacteria>spirochaetota(1)
MCR5605557.1	5	5	5	5	5	5	TM+NpzN+PilZN	NpzN(5),PilZN(5),TM(4),Tetraspanin(1)	Spirochaetota(5)	TM+NpzN+PilZN(4),Tetraspanin+NpzN+PilZN(1)	bacteria>spirochaetota>spirochaetia>spirochaetales(5)
MCX7882760.1	5	5	1	3	5	5	PilZ	PilZ(5)	Spirochaetota(5)	PilZ(5)	bacteria>spirochaetota>spirochaetia>brevinematales(5)
NLV68108.1	5	5	4	5	5	5	PilZ	PilZ(5)	Spirochaetota(5)	PilZ(5)	bacteria>spirochaetota(4),bacteria>spirochaetota>spirochaetia>leptospirales(1)
OHD36666.1	5	5	1	1	5	5	PilZ+Aminotran_1_2	PilZ(5),Aminotran_1_2(5)	Spirochaetota(5)	PilZ+Aminotran_1_2(5)	bacteria>spirochaetota(4),bacteria>spirochaetota>spirochaetia(1)
OHD60145.1	5	5	3	5	5	5	PilZ	PilZ(5)	Spirochaetota(5)	PilZ(5)	bacteria>spirochaetota(4),bacteria>spirochaetota>spirochaetia>brevinematales(1)
WP_002976147.1	5	5	2	4	5	5	PilZN+GAZ	DUF1577(3),PilZN(2),GAZ(2)	Spirochaetota(5)	DUF1577(3),PilZN+GAZ(2)	bacteria>spirochaetota>spirochaetia>leptospirales(5)
WP_260846918.1	5	5	1	3	5	4	PilZ	PilZ(5)	Spirochaetota(5)	PilZ(5)	bacteria>spirochaetota>spirochaetia>brachyspirales(5)
MBN1871856.1	4	822	305	580	709	819	PilZ	PilZ(823),TM(1)	PVC group(485),Myxococcota(129),FCB group(65),Thermodesulfobacteriota(44),unclassified Bacteria(42),Pseudomonadota(13),Candidatus Krumholzibacteriota(10),Acidobacteriota(6),Nitrospirota(6),Terrabacteria group(4),Spirochaetota(4),Elusimicrobiota(2),Bdellovibrionota(1),Bacteria incertae sedis(1),TACK group(1),Atribacterota(1),Nitrospinae/Tectomicrobia group(1)	PilZ(820),PilZ+PilZ(1),TM+PilZ(1)	bacteria>candidatusomnitrophota(441),bacteria>myxococcota>myxococcia(129),bacteria(95),bacteria>thermodesulfobacteriota>desulfobacteria>desulfobacterales(41),bacteria>planctomycetota>candidatusbrocadiia>candidatusbrocadiales(18),bacteria>planctomycetota(15),bacteria>pseudomonadota(13),bacteria>candidatuskrumholzibacteriota(10),bacteria>candidatusauribacterota(7),(7),bacteria>gemmatimonadota(6),ba…
OGR82022.1	4	330	73	213	299	330	PilZ	PilZ(330),NACHT-Cterm7(1)	Elusimicrobiota(303),unclassified Bacteria(13),Spirochaetota(4),PVC group(1),Terrabacteria group(1),unclassified sequences(1)	PilZ(329),PilZ+NACHT-Cterm7(1)	bacteria>elusimicrobiota(218),bacteria>elusimicrobiota>elusimicrobia>elusimicrobiales(63),bacteria>elusimicrobiota>endomicrobiia>endomicrobiales(15),bacteria(13),(8),bacteria>elusimicrobiota>endomicrobiia(6),bacteria>spirochaetota(3),bacteria>candidatusomnitrophota(1),bacteria>spirochaetota>spirochaetia(1),bacteria>elusimicrobiota>elusimicrobia(1),bacteria>bacillota>clostridia(1)
MBK9927538.1	4	293	97	195	232	290	PilZ	PilZ(293)	Terrabacteria group(231),Pseudomonadota(27),unclassified Bacteria(16),Thermodesulfobacteriota(9),Spirochaetota(4),PVC group(2),Candidatus Krumholzibacteriota(1),Bacteria incertae sedis(1),FCB group(1)	PilZ(293)	bacteria>chloroflexota>anaerolineae>anaerolineales(120),bacteria>chloroflexota(69),bacteria>chloroflexota>anaerolineae(41),bacteria(17),bacteria>pseudomonadota>gammaproteobacteria>thiotrichales(15),bacteria>thermodesulfobacteriota>desulfobulbia>desulfobulbales(8),bacteria>pseudomonadota>gammaproteobacteria>chromatiales(6),bacteria>pseudomonadota>gammaproteobacteria(5),bacteria>spirochaetota>spiro…
TMB08007.1	4	198	74	149	182	198	PilZ	PilZ(198)	Myxococcota(170),unclassified Bacteria(10),delta/epsilon subdivisions(8),Pseudomonadota(6),Spirochaetota(4)	PilZ(198)	bacteria>myxococcota>myxococcia(84),bacteria>myxococcota>myxococcia>myxococcales(56),bacteria>myxococcota(24),bacteria(10),bacteria>deltaproteobacteria(8),bacteria>myxococcota>polyangiales(6),bacteria>pseudomonadota(6),bacteria>spirochaetota>spirochaetia>leptospirales(2),bacteria>spirochaetota>spirochaetia>spirochaetales(2)
WP_035068385.1	4	70	24	40	63	64	PilZ	PilZ(70)	Thermodesulfobacteriota(43),Nitrospirota(13),Spirochaetota(4),Myxococcota(3),delta/epsilon subdivisions(2),FCB group(1),Pseudomonadota(1),PVC group(1)	PilZ(70)	bacteria>thermodesulfobacteriota>desulfovibrionia>desulfovibrionales(43),bacteria>nitrospirota>nitrospiria>nitrospirales(13),bacteria>spirochaetota>spirochaetia>spirochaetales(4),bacteria>deltaproteobacteria(2),(2),bacteria>myxococcota>myxococcia(2),bacteria>myxococcota>myxococcia>myxococcales(1),bacteria(1),bacteria>pseudomonadota>betaproteobacteria(1),bacteria>candidatusomnitrophota(1)
MDA8325119.1	4	45	13	24	44	44	PilZ+Methyltransf_29	PilZ(45),METHYLASE(24),SAM-methylase(9),ZNR(7),Methyltransf_25(6),Toprim-DNAG(2),Methyltransf_12(2),zf-Mss51(1),ZnR_DUF2089-N(1)	Myxococcota(17),Nitrospirota(10),Thermodesulfobacteriota(5),Bdellovibrionota(4),Spirochaetota(4),Pseudomonadota(2),unclassified sequences(1),delta/epsilon subdivisions(1)	PilZ+METHYLASE(20),PilZ+SAM-methylase(7),PilZ(4),PilZ+Methyltransf_25(4),PilZ+ZNR+METHYLASE(3),PilZ+Toprim-DNAG+Methyltransf_25(1),PilZ+ZNR+Methyltransf_12(1),PilZ+ZNR+Toprim-DNAG+SAM-methylase(1),PilZ+zf-Mss51+METHYLASE(1),PilZ+ZnR_DUF2089-N+Methyltransf_12(1),PilZ+ZNR+Methyltransf_25(1),PilZ+ZNR+SAM-methylase(1)	bacteria>myxococcota>myxococcia(17),bacteria>nitrospirota>nitrospiria>nitrospirales(5),bacteria>thermodesulfobacteriota>desulfomonilia(5),bacteria>nitrospirota(5),bacteria>spirochaetota>spirochaetia>leptospirales(4),bacteria>bdellovibrionota>bdellovibrionia>bdellovibrionales(3),(2),bacteria>pseudomonadota(2),bacteria>bdellovibrionota>bacteriovoracia>bacteriovoracales(1),bacteria>deltaproteobacter…
MBI3604406.1	4	26	14	19	10	26	PilZ	PilZ(26)	Nitrospirota(22),Spirochaetota(4)	PilZ(26)	bacteria>nitrospirota(22),bacteria>spirochaetota>spirochaetia>spirochaetales(4)
MCM8801166.1	4	9	5	6	9	9	PilZ	PilZ(9)	PVC group(5),Spirochaetota(4)	PilZ(9)	bacteria>candidatusomnitrophota(5),bacteria>spirochaetota>spirochaetia>spirochaetales(4)
MBI1746363.1	4	8	4	5	6	8	GGDEF+PilZ	GGDEF(8),PilZ(8)	Spirochaetota(4),Acidobacteriota(4)	GGDEF+PilZ(8)	bacteria>spirochaetota>spirochaetia>spirochaetales(4),bacteria>acidobacteriota(4)
MDD5066634.1	4	7	7	7	3	7	GGDEF+PilZ	GGDEF(7),PilZ(7)	Spirochaetota(4),unclassified Bacteria(3)	GGDEF+PilZ(7)	bacteria>spirochaetota(4),bacteria(3)
MCS6983502.1	4	6	5	5	6	6	PilZ	PilZ(6)	Spirochaetota(4),Pseudomonadota(2)	PilZ(6)	bacteria>spirochaetota>spirochaetia(2),bacteria>spirochaetota>spirochaetia>leptospirales(2),bacteria>pseudomonadota>betaproteobacteria(1),bacteria>pseudomonadota>betaproteobacteria>burkholderiales(1)
OBZ99186.1	4	6	4	6	4	6	GAZ+PilZ	PilZ(6),GAZ(5)	Spirochaetota(4)	GAZ+PilZ(5),PilZ(1)	bacteria>spirochaetota>spirochaetia>leptospirales(4),(2)
MCU0849054.1	4	5	4	5	5	5	PilZ	PilZ(5)	Spirochaetota(4),Myxococcota(1)	PilZ(5)	bacteria>spirochaetota(3),bacteria>spirochaetota>spirochaetia>brevinematales(1),bacteria>myxococcota>myxococcia(1)
EQA63991.1	4	4	1	3	4	4	FALSE	PilZ(4)	Spirochaetota(4)	PilZ(4)	bacteria>spirochaetota>spirochaetia>leptospirales(4)
MBN1615895.1	4	4	3	4	4	4	GAZ+PilZ	PilZ(4),GAZ(2),GAF(1)	Spirochaetota(4)	GAZ+PilZ(2),GAF+PilZ(1),PilZ(1)	bacteria>spirochaetota>spirochaetia>spirochaetales(4)
MBN2874874.1	4	4	4	4	4	4	GAZ+PilZ	PilZ(4),GAZ(3)	Spirochaetota(4)	GAZ+PilZ(3),PilZ(1)	bacteria>spirochaetota(2),bacteria>spirochaetota>spirochaetia>spirochaetales(2)
MBQ1869120.1	4	4	3	3	3	3	PilZN	PilZN(4)	Spirochaetota(4)	PilZN(4)	bacteria>spirochaetota>spirochaetia>spirochaetales(4)
MBQ6027961.1	4	4	4	4	4	4	SP+NpzN	SP(4),NpzN(4)	Spirochaetota(4)	SP+NpzN(4)	bacteria>spirochaetota>spirochaetia>spirochaetales(3),bacteria>spirochaetota(1)
MCB1146857.1	4	4	2	2	4	4	PilZ	PilZ(4)	Spirochaetota(4)	PilZ(4)	bacteria>spirochaetota>spirochaetia>leptospirales(4)
MCK5267700.1	4	4	3	4	3	4	PilZ	PilZ(4)	Spirochaetota(4)	PilZ(4)	bacteria>spirochaetota(4)
MCS6985761.1	4	4	2	3	4	4	TM+TM+TM+TM+PilZ+PilZ	TM(16),PilZ(8)	Spirochaetota(4)	TM+TM+TM+TM+PilZ+PilZ(4)	bacteria>spirochaetota>spirochaetia>leptospirales(4)
MCS7299340.1	4	4	2	2	4	4	REC+PilZ	PilZ(4)	Spirochaetota(4)	PilZ(4)	bacteria>spirochaetota(2),bacteria>spirochaetota>spirochaetia(1),bacteria>spirochaetota>spirochaetia>brevinematales(1)
MCY4483067.1	4	4	1	4	4	4	TM+NpzN+PilZ	TM(4),NpzN(4),PilZ(3)	Spirochaetota(4)	TM+NpzN+PilZ(3),TM+NpzN(1)	bacteria>spirochaetota>spirochaetia>spirochaetales(4)
MDA3938996.1	4	4	4	4	4	4	TM+NpzN+PilZN+PilZ	TM(4),PilZ(4),PilZN(3)	Spirochaetota(3),Bacteria(1)	TM+PilZN+PilZ(3),TM+PilZ(1)	bacteria>spirochaetota>spirochaetia>spirochaetales(3),bacteria>spirochaetota>spirochaetia(1)
OHD81989.1	4	4	4	4	4	4	PilZN+PilZN	PilZN(4)	Spirochaetota(4)	PilZN(4)	bacteria>spirochaetota>spirochaetia>spirochaetales(2),bacteria>spirochaetota(2)
OQY40416.1	4	4	3	4	4	4	PilZ	PilZ(4)	Spirochaetota(4)	PilZ(4)	bacteria>spirochaetota>spirochaetia>spirochaetales(4)
WP_274730035.1	3	23973	183	1387	23549	20301	TM+TM+Glyco_tranf_2_3+Cellulose_synt+PilZ+PilZ	TM(57200),PilZ(23981),Glyco_tranf_2_3(21331),Cellulose_synt(20794),Glyco_trans_2_3(2624),Glycos_transf_2(1991),SP(299),7TMR-DISM(9),BACTERIALFRINGE(8),DUF2628(8),Fuzongin_1(6),Chitin_synth_2(4),RAD52(4),Herpes_LAMP2(2),Tetraspanin(2),UBP12(1),Peptidase_M27(1),5TMR-LYT(1)	Terrabacteria group(23775),PVC group(4),Pseudomonadota(3),FCB group(3),Spirochaetota(3),Bacteria(2),Opisthokonta(1),unclassified Bacteria(1)	TM+TM+Glyco_tranf_2_3+Cellulose_synt+PilZ(20262),TM+TM+Glycos_transf_2+Glyco_trans_2_3+TM+TM+TM+PilZ(1337),TM+TM+Glyco_trans_2_3+TM+TM+TM+PilZ(508),TM+TM+Glyco_tranf_2_3+Cellulose_synt+TM+PilZ(384),SP+TM+Glyco_tranf_2_3+TM+TM+TM+TM+PilZ(290),TM+TM+Glycos_transf_2+Glyco_trans_2_3+PilZ(262),TM+TM+Glyco_tranf_2_3+TM+TM+TM+TM+PilZ(178),TM+TM+Glycos_transf_2+Glyco_trans_2_3+TM+TM+TM+TM+TM+PilZ(91),TM+…	bacteria>bacillota>clostridia>eubacteriales(20840),bacteria>bacillota>bacilli>lactobacillales(2283),bacteria>bacillota>bacilli>bacillales(341),bacteria>bacillota>erysipelotrichia>erysipelotrichales(287),(181),bacteria>bacillota(8),bacteria>actinomycetota>actinomycetes>bifidobacteriales(7),bacteria>bacillota>clostridia(5),bacteria>spirochaetota>spirochaetia>spirochaetales(3),bacteria>pseudomonadot…
MCH7549408.1	3	546	194	333	516	525	PilZ	PilZ(546)	Thermodesulfobacteriota(193),Pseudomonadota(101),Nitrospinae/Tectomicrobia group(74),Myxococcota(47),Nitrospirota(43),FCB group(27),PVC group(14),unclassified Bacteria(13),Acidobacteriota(9),Terrabacteria group(6),delta/epsilon subdivisions(6),Bacteria incertae sedis(6),Spirochaetota(3),unclassified sequences(1),Euryarchaeota(1),Candidatus Krumholzibacteriota(1)	PilZ(546)	bacteria>thermodesulfobacteriota>desulfobacteria>desulfobacterales(94),bacteria>thermodesulfobacteriota>desulfobulbia>desulfobulbales(56),bacteria>nitrospinae/tectomicrobiagroup>nitrospinota>nitrospinia>nitrospinales(54),bacteria>myxococcota>myxococcia(41),bacteria>thermodesulfobacteriota>desulfuromonadia>geobacterales(27),bacteria(25),bacteria>pseudomonadota>zetaproteobacteria(24),bacteria>nitro…
RYU61886.1	3	478	62	163	473	417	PilZ	PilZ(478)	Pseudomonadota(452),Nitrospirota(15),Spirochaetota(3),PVC group(1),unclassified Bacteria(1),DPANN group(1),Acidobacteriota(1),Terrabacteria group(1),Deferribacterota(1)	PilZ(478)	bacteria>pseudomonadota>gammaproteobacteria>chromatiales(185),bacteria>pseudomonadota>gammaproteobacteria>thiotrichales(128),bacteria>pseudomonadota>gammaproteobacteria(73),bacteria>pseudomonadota>gammaproteobacteria>methylococcales(58),bacteria>nitrospirota(6),bacteria>nitrospirota>nitrospiria>nitrospirales(6),bacteria>pseudomonadota>gammaproteobacteria>oceanospirillales(4),bacteria>spirochaetot…
MBW2141178.1	3	259	106	180	208	258	PilZ	PilZ(259)	Thermodesulfobacteriota(141),Myxococcota(69),Pseudomonadota(30),delta/epsilon subdivisions(11),Spirochaetota(3),unclassified Bacteria(3),Bacteria incertae sedis(1)	PilZ(259)	bacteria>myxococcota>myxococcia(69),bacteria>thermodesulfobacteriota>desulfobacteria>desulfobacterales(61),bacteria>thermodesulfobacteriota>desulfobulbia>desulfobulbales(40),bacteria>pseudomonadota(30),bacteria>thermodesulfobacteriota>syntrophia>syntrophales(27),bacteria>deltaproteobacteria(11),bacteria>thermodesulfobacteriota>desulfuromonadia>desulfuromonadales(7),bacteria(4),bacteria>thermodesu…
MCA9503892.1	3	191	108	157	109	191	REC+PilZ+PilZ	PilZ(381),PC-Esterase_C7orf58(2)	Myxococcota(163),unclassified Bacteria(15),Pseudomonadota(7),Spirochaetota(3),Acidobacteriota(1)	PilZ+PilZ(188),PilZ+PC-Esterase_C7orf58+PilZ(2),PilZ(1)	bacteria>myxococcota>myxococcia(88),bacteria>myxococcota>myxococcia>myxococcales(49),bacteria>myxococcota(26),bacteria(15),bacteria>pseudomonadota(7),bacteria>spirochaetota>spirochaetia>spirochaetales(3),(2),bacteria>acidobacteriota(1)
MBI5024941.1	3	189	86	130	147	189	PilZ	PilZ(189)	PVC group(167),Nitrospirota(4),Spirochaetota(3),unclassified Bacteria(2),Pseudomonadota(2),Bdellovibrionota(2),Terrabacteria group(2),Calditrichota(1),Elusimicrobiota(1),Bacteria incertae sedis(1),Thermodesulfobacteriota(1)	PilZ(189)	bacteria>candidatusomnitrophota(167),bacteria>spirochaetota(3),(3),bacteria>nitrospirota(3),bacteria(2),bacteria>bdellovibrionota>oligoflexia(2),bacteria>calditrichota>calditrichia>calditrichales(1),bacteria>pseudomonadota>gammaproteobacteria>thiotrichales(1),bacteria>nitrospirota>nitrospiria>nitrospirales(1),bacteria>chloroflexota(1),bacteria>elusimicrobiota(1),bacteria>candidatusnealsonbacteria…
MCG6947046.1	3	131	32	71	52	131	PilZ	PilZ(131)	Myxococcota(108),Thermodesulfobacteriota(16),Spirochaetota(3),FCB group(1),PVC group(1),Pseudomonadota(1),Nitrospirota(1)	PilZ(131)	bacteria>myxococcota>myxococcia(108),bacteria>thermodesulfobacteriota>desulfobacteria>desulfobacterales(11),bacteria>spirochaetota>spirochaetia>spirochaetales(3),bacteria>thermodesulfobacteriota>syntrophobacteria(3),bacteria(1),bacteria>planctomycetota>phycisphaerae(1),bacteria>thermodesulfobacteriota>desulfovibrionia>desulfovibrionales(1),bacteria>pseudomonadota(1),bacteria>nitrospirota>nitrospi…
MCG3177181.1	3	129	73	106	126	129	PilZ	PilZ(129),LPD10(2)	PVC group(111),Pseudomonadota(6),FCB group(3),Spirochaetota(3),Elusimicrobiota(3),Calditrichota(2),unclassified Bacteria(1)	PilZ(127),PilZ+LPD10(2)	bacteria>candidatusomnitrophota(109),bacteria>candidatuscloacimonadota(3),bacteria>pseudomonadota>gammaproteobacteria(3),bacteria>spirochaetota(3),bacteria>candidatusauribacterota(2),bacteria>pseudomonadota>gammaproteobacteria>thiotrichales(2),bacteria>elusimicrobiota>endomicrobiia>endomicrobiales(2),bacteria(1),bacteria>elusimicrobiota(1),bacteria>calditrichota(1),bacteria>calditrichota>calditri…
MDD5258585.1	3	30	13	18	30	30	PilZ+Aminotran_1_2	PilZ(30),Aminotran_1_2(30),PHP(2)	Elusimicrobiota(15),unclassified Bacteria(4),Spirochaetota(3),Nitrospirota(2),Thermodesulfobacteriota(2),Bacteria incertae sedis(1),Myxococcota(1),Terrabacteria group(1),unclassified sequences(1)	PilZ+Aminotran_1_2(28),PilZ+PHP+Aminotran_1_2(2)	bacteria>elusimicrobiota(14),bacteria(4),bacteria>spirochaetota(3),bacteria>nitrospirota(2),bacteria>thermodesulfobacteriota>candidatusdadabacteria(2),bacteria>candidatusdesantisbacteria(1),bacteria>myxococcota>myxococcia(1),bacteria>bacillota>clostridia(1),(1),bacteria>elusimicrobiota>endomicrobiia>endomicrobiales(1)
MCI1274118.1	3	28	19	23	20	24	SP+?+PilZ	PilZ(28),SP(27),PT(4),Trypan_PARP(3),FilH(2),Collagen(1)	Terrabacteria group(11),unclassified Bacteria(9),Spirochaetota(3),Fusobacteriota(3),Bacteria incertae sedis(1),FCB group(1)	SP+PilZ(19),SP+Trypan_PARP+PilZ(3),SP+FilH+PilZ(2),SP+Collagen+PilZ(1),SP+PT+PilZ(1),PilZ(1),SP+PT+PT+PT+PilZ(1)	bacteria(10),bacteria>bacillota>clostridia>eubacteriales(7),bacteria>spirochaetota>spirochaetia>brachyspirales(3),bacteria>fusobacteriota>fusobacteriia>fusobacteriales(3),bacteria>cyanobacteriota(2),bacteria>candidatusmelainabacteria>candidatusgastranaerophilales(1),bacteria>candidatusmelainabacteria(1),bacteria>bacteroidota>bacteroidia>bacteroidales(1)
MBQ3922734.1	3	19	9	11	19	19	PilZ	PilZ(19)	PVC group(15),Spirochaetota(3),Pseudomonadota(1)	PilZ(19)	bacteria>candidatusomnitrophota(15),bacteria>spirochaetota>spirochaetia>spirochaetales(3),bacteria>pseudomonadota(1)
MCD4813318.1	3	18	17	18	9	18	PilZ	PilZ(18)	unclassified Bacteria(9),Bacteria incertae sedis(5),Spirochaetota(3),PVC group(1)	PilZ(18)	bacteria(9),bacteria>candidatusfirestonebacteria(3),bacteria>spirochaetota(2),bacteria>candidatedivisionfcpu426(2),bacteria>candidatusomnitrophota(1),bacteria>spirochaetota>spirochaetia>spirochaetales(1)
MCP5485474.1	3	14	8	9	13	14	PilZ	PilZ(14)	PVC group(6),Spirochaetota(3),Pseudomonadota(2),Myxococcota(1),Terrabacteria group(1)	PilZ(14)	bacteria>candidatusomnitrophota(4),bacteria>spirochaetota>spirochaetia>spirochaetales(2),bacteria>planctomycetota(2),bacteria>pseudomonadota>betaproteobacteria>burkholderiales(2),bacteria>myxococcota>myxococcia>myxococcales(1),bacteria>bacillota>clostridia>eubacteriales(1),bacteria>spirochaetota>spirochaetia>leptospirales(1),(1)
MDD3236944.1	3	10	7	9	9	9	PilZ	PilZ(10),SP(9),BZIP(1),IES4(1)	unclassified Bacteria(4),Spirochaetota(3),Terrabacteria group(2),Bacteria incertae sedis(1)	SP+PilZ(8),BZIP+PilZ(1),SP+IES4+PilZ(1)	bacteria(5),bacteria>spirochaetota>spirochaetia>brachyspirales(3),bacteria>candidatusmelainabacteria>candidatusgastranaerophilales(2)
MBN2444793.1	3	6	5	6	6	6	PilZ	PilZ(6)	Spirochaetota(3),PVC group(3)	PilZ(6)	bacteria>spirochaetota>spirochaetia>spirochaetales(3),bacteria>candidatusomnitrophota(3)
OIO28247.1	3	6	3	3	6	6	PilZ	PilZ(6)	Spirochaetota(3),FCB group(2),PVC group(1)	PilZ(6)	bacteria>spirochaetota>spirochaetia>leptospirales(3),bacteria(2),bacteria>candidatusomnitrophota(1)
MBN1897147.1	3	4	4	4	3	4	PilZ+Phage_Gp23_TPR_21	PilZ(4),TM(3),TPR_6(2),DUF3810(1),TPR_16(1),YfiO(1),TPR(1)	Spirochaetota(3),unclassified Bacteria(1)	PilZ+DUF3810+TPR_16(1),PilZ+TM+YfiO(1),PilZ+TM+TPR_6+TPR(1),PilZ+TM+TPR_6(1)	bacteria>spirochaetota(3),bacteria(1)
MBN1898072.1	3	4	4	4	3	4	TM+HD+PilZ	PilZ(4),TM(3),HD_5(3),HDGYP(1)	Spirochaetota(3),unclassified Bacteria(1)	TM+HD_5+PilZ(1),HDGYP+PilZ(1),HD_5+PilZ(1),TM+TM+HD_5+PilZ(1)	bacteria>spirochaetota(3),bacteria(1)
MBP7737664.1	3	4	4	4	3	4	PilZ	PilZ(4)	Spirochaetota(3),FCB group(1)	PilZ(4)	bacteria>spirochaetota(2),bacteria>spirochaetota>spirochaetia(1),bacteria(1)
EMF97906.1	3	3	2	3	3	3	PilZN	PilZ(3)	Spirochaetota(3)	PilZ(3)	bacteria>spirochaetota>spirochaetia>leptospirales(3)
HBE04163.1	3	3	2	3	2	3	TM+PilZ	TM(3),PilZ(2),SP(1),PilZN(1)	Spirochaetota(3)	TM+PilZ(2),SP+TM+PilZN(1)	bacteria>spirochaetota>spirochaetia(2),bacteria>spirochaetota(1)
MBF3336566.1	3	3	1	2	3	3	PilZ	PilZ(3)	Spirochaetota(3)	PilZ(3)	bacteria>spirochaetota>spirochaetia>leptospirales(3)
MBI40048.1	3	3	2	3	2	3	MPAB_Lcp_cat+PilZ	MPAB_Lcp_cat(3),PilZ(3)	Spirochaetota(3)	MPAB_Lcp_cat+PilZ(3)	bacteria>spirochaetota>spirochaetia>leptospirales(2),bacteria>spirochaetota>spirochaetia>spirochaetales(1)
MBI41173.1	3	3	1	2	3	3	PilZ	PilZ(3)	Spirochaetota(3)	PilZ(3)	bacteria>spirochaetota>spirochaetia>leptospirales(2),bacteria>spirochaetota>spirochaetia>spirochaetales(1)
MBL8966252.1	3	3	3	3	3	3	PilZN	PilZN(3)	Spirochaetota(3)	PilZN(3)	bacteria>spirochaetota>spirochaetia>spirochaetales(2),bacteria>spirochaetota(1)
MBL8995313.1	3	3	3	3	3	3	PilZ	PilZ(3)	Spirochaetota(3)	PilZ(3)	bacteria>spirochaetota(2),bacteria>spirochaetota>spirochaetia(1)
MBL8995620.1	3	3	3	3	3	3	PilZN+GAZ+PilZ	PilZN(3),GAZ(3),PilZ(3)	Spirochaetota(3)	PilZN+GAZ+PilZ(3)	bacteria>spirochaetota>spirochaetia(2),bacteria>spirochaetota(1)
MBN1411070.1	3	3	3	3	3	3	PilZ	PilZ(3)	Spirochaetota(3)	PilZ(3)	bacteria>spirochaetota>spirochaetia>spirochaetales(3)
MBN2626904.1	3	3	3	3	3	3	PilZ	PilZ(3)	Spirochaetota(3)	PilZ(3)	bacteria>spirochaetota>spirochaetia>spirochaetales(3)
MBP7602862.1	3	3	3	3	3	3	GAZ+PilZ	GAZ(3),PilZ(3)	Spirochaetota(3)	GAZ+PilZ(3)	bacteria>spirochaetota(2),bacteria>spirochaetota>spirochaetia>leptospirales(1)
MCB1318747.1	3	3	3	3	3	3	PilZN+GAZ+PilZ	PilZN(2),GAZ(2),PilZ(2),DUF1577(1)	Spirochaetota(3)	PilZN+GAZ+PilZ(1),DUF1577(1),PilZN+PilZ+GAZ(1)	bacteria>spirochaetota>spirochaetia>leptospirales(3)
MCD2332856.1	3	3	2	2	3	3	PilZN	PilZN(3)	Spirochaetota(3)	PilZN(3)	bacteria>spirochaetota>spirochaetia>spirochaetales(3)
MCK4514726.1	3	3	3	3	3	3	PilZN+PilZ	PilZN(3),PilZ(3)	Spirochaetota(3)	PilZN+PilZ(3)	bacteria>spirochaetota>spirochaetia>spirochaetales(2),bacteria>spirochaetota>spirochaetia(1)
MCK5093198.1	3	3	1	3	3	3	PilZ	PilZ(3)	Spirochaetota(3)	PilZ(3)	bacteria>spirochaetota(3)
MCK5094700.1	3	3	3	3	3	3	NpzN+PilZN+PilZ	PilZ(3),NpzN(1),PilZN(1)	Spirochaetota(3)	PilZ(1),NpzN+PilZ(1),PilZN+PilZ(1)	bacteria>spirochaetota(3)
MDD9986131.1	3	3	1	3	3	3	NpzN+PilZ	NpzN(3),PilZ(3)	Spirochaetota(3)	NpzN+PilZ(3)	bacteria>spirochaetota>spirochaetia>spirochaetales(3)
MDF1569386.1	3	3	2	2	3	3	PilZ	PilZ(3)	Spirochaetota(3)	PilZ(3)	bacteria>spirochaetota>spirochaetia>spirochaetales(3)
MDH5716773.1	3	3	3	3	2	3	PilZN+PilZ	PilZ(3)	Spirochaetota(3)	PilZ(3)	bacteria>spirochaetota>spirochaetia(3)
MDK2818378.1	3	3	2	2	3	3	TM+PilZN+PilZ	PilZ(3),SP(2),TM(1),PilZN(1)	Spirochaetota(3)	SP+PilZ(2),TM+PilZN+PilZ(1)	bacteria>spirochaetota>spirochaetia>brevinematales(2),bacteria>spirochaetota(1)
OHD10497.1	3	3	2	2	3	3	PilZ	PilZ(3)	Spirochaetota(3)	PilZ(3)	bacteria>spirochaetota(2),bacteria>spirochaetota>spirochaetia(1)
OHD14085.1	3	3	2	2	3	3	PilZ	PilZ(3)	Spirochaetota(3)	PilZ(3)	bacteria>spirochaetota(2),bacteria>spirochaetota>spirochaetia(1)
OHD60352.1	3	3	2	3	3	3	PilZ	PilZ(3)	Spirochaetota(3)	PilZ(3)	bacteria>spirochaetota(2),bacteria>spirochaetota>spirochaetia>brevinematales(1)
WP_207678511.1	2	120	45	87	111	119	PilZ	PilZ(120)	Thermodesulfobacteriota(56),Acidobacteriota(32),Pseudomonadota(15),Myxococcota(5),Spirochaetota(2),Terrabacteria group(2),Nitrospirota(2),PVC group(1),delta/epsilon subdivisions(1)	PilZ(120)	bacteria>thermodesulfobacteriota>desulfobulbia>desulfobulbales(30),bacteria>acidobacteriota>holophagae>holophagales(26),bacteria>thermodesulfobacteriota>desulfobacteria>desulfobacterales(24),bacteria>pseudomonadota>gammaproteobacteria(14),bacteria>acidobacteriota(6),bacteria>myxococcota>myxococcia(5),(4),bacteria>spirochaetota(2),bacteria>nitrospirota(2),bacteria>thermodesulfobacteriota>desulfovi…
MBI5194501.1	2	105	41	80	50	105	PilZ	PilZ(105)	Nitrospirota(90),Myxococcota(8),Spirochaetota(2),delta/epsilon subdivisions(2),environmentalsamples(1),Pseudomonadota(1),PVC group(1)	PilZ(105)	bacteria>nitrospirota>nitrospiria>candidatustroglogloeales(57),bacteria>nitrospirota(26),bacteria>myxococcota>myxococcia(8),bacteria>nitrospirota>nitrospiria>nitrospirales(7),bacteria>spirochaetota>spirochaetia>spirochaetales(2),bacteria>deltaproteobacteria(2),bacteria(1),bacteria>pseudomonadota>gammaproteobacteria>thiotrichales(1),bacteria>candidatusomnitrophota(1)
MBW2399493.1	2	99	46	69	80	99	TM+REC+PilZ	PilZ(99),SP(3),TM(2),THUMP(1),Phd-YefM(1)	Myxococcota(79),unclassified Bacteria(12),Pseudomonadota(6),Spirochaetota(2)	PilZ(92),SP+PilZ(3),TM+PilZ(2),THUMP+PilZ(1),Phd-YefM+PilZ(1)	bacteria>myxococcota>myxococcia(51),bacteria>myxococcota>myxococcia>myxococcales(16),bacteria(12),bacteria>myxococcota(12),bacteria>pseudomonadota(6),bacteria>spirochaetota>spirochaetia>spirochaetales(2)
TVR88115.1	2	89	36	60	89	87	PilZ	PilZ(89)	Thermodesulfobacteriota(63),Myxococcota(14),Pseudomonadota(6),Spirochaetota(2),unclassified Bacteria(1),Bacteria incertae sedis(1),Bdellovibrionota(1),delta/epsilon subdivisions(1)	PilZ(89)	bacteria>thermodesulfobacteriota>desulfovibrionia>desulfovibrionales(38),bacteria>thermodesulfobacteriota>syntrophia>syntrophales(16),bacteria>myxococcota>myxococcia(14),bacteria>thermodesulfobacteriota>desulfarculia>desulfarculales(4),bacteria>thermodesulfobacteriota>syntrophobacteria>syntrophobacterales(3),bacteria>pseudomonadota>gammaproteobacteria>chromatiales(2),bacteria>pseudomonadota>gamma…
MBW1763506.1	2	63	27	40	59	63	PilZ	PilZ(63)	Pseudomonadota(29),Myxococcota(23),Thermodesulfobacteriota(9),Spirochaetota(2)	PilZ(63)	bacteria>myxococcota>myxococcia(23),bacteria>pseudomonadota>zetaproteobacteria(17),bacteria>pseudomonadota>zetaproteobacteria>mariprofundales(12),bacteria>thermodesulfobacteriota>desulfobacteria>desulfobacterales(8),bacteria>spirochaetota>spirochaetia>spirochaetales(2),bacteria>thermodesulfobacteriota>syntrophobacteria>syntrophobacterales(1)
MCG6974937.1	2	49	26	39	44	49	PilZ	PilZ(49)	Pseudomonadota(31),Terrabacteria group(4),Myxococcota(4),unclassified Bacteria(4),Spirochaetota(2),Acidobacteriota(2),Thermodesulfobacteriota(1),PVC group(1)	PilZ(49)	bacteria>pseudomonadota>gammaproteobacteria(17),bacteria>pseudomonadota>gammaproteobacteria>chromatiales(8),bacteria>bacillota>clostridia>eubacteriales(4),bacteria(4),bacteria>myxococcota>myxococcia(3),bacteria>pseudomonadota>gammaproteobacteria>acidiferrobacterales(3),bacteria>pseudomonadota>acidithiobacillia>acidithiobacillales(2),bacteria>spirochaetota>spirochaetia(2),bacteria>acidobacteriota(…
WP_154716996.1	2	44	16	25	43	37	PilZ	PilZ(44)	Pseudomonadota(33),Myxococcota(8),Spirochaetota(2)	PilZ(44)	bacteria>pseudomonadota>betaproteobacteria>rhodocyclales(25),bacteria>myxococcota>myxococcia>myxococcales(8),bacteria>pseudomonadota>betaproteobacteria>nitrosomonadales(6),bacteria>spirochaetota>spirochaetia>spirochaetales(2),bacteria>pseudomonadota>gammaproteobacteria>chromatiales(1),bacteria>pseudomonadota>betaproteobacteria(1),(1)
MBW2311279.1	2	19	12	17	19	19	Guanylate_cyc+PilZ	ACYC(19),PilZ(19)	Pseudomonadota(7),Bacteria incertae sedis(5),Nitrospirota(2),Spirochaetota(2),Acidobacteriota(2),Myxococcota(1)	ACYC+PilZ(19)	bacteria(5),bacteria>pseudomonadota>gammaproteobacteria>chromatiales(4),bacteria>nitrospirota(2),bacteria>pseudomonadota>betaproteobacteria(2),bacteria>spirochaetota(2),bacteria>acidobacteriota(2),bacteria>myxococcota>myxococcia(1),bacteria>pseudomonadota>gammaproteobacteria(1)
MDD5073348.1	2	18	10	17	16	18	TM+TM+TM+TM+GGDEF+PilZ	TM(41),GGDEF(18),PilZ(18),8TMR-UT(4),DUF4118(2),MASE1(1),SP(1)	PVC group(12),unclassified Bacteria(3),Spirochaetota(2)	TM+TM+TM+TM+GGDEF+PilZ(6),8TMR-UT+GGDEF+PilZ(4),TM+TM+TM+GGDEF+PilZ(3),DUF4118+GGDEF+PilZ(2),TM+TM+TM+TM+TM+GGDEF+PilZ(1),MASE1+TM+GGDEF+PilZ(1),SP+TM+TM+GGDEF+PilZ(1)	bacteria>candidatusomnitrophota(10),bacteria(3),bacteria>candidatusauribacterota(2),bacteria>spirochaetota(2),(1)
MBW2181640.1	2	13	7	12	12	13	PilZ	PilZ(13)	Myxococcota(4),Pseudomonadota(3),FCB group(2),Spirochaetota(2),Thermodesulfobacteriota(1)	PilZ(13)	bacteria>myxococcota>myxococcia(4),bacteria>pseudomonadota>gammaproteobacteria>chromatiales(3),bacteria>candidatusneomarinimicrobiota(2),bacteria>spirochaetota(2),(1),bacteria>thermodesulfobacteriota>desulfobacteria>desulfobacterales(1)
MBU1077391.1	2	3	3	3	3	3	PilZN+PilZ	PilZ(3),PilZN(1)	Spirochaetota(2),unclassified Bacteria(1)	PilZ(2),PilZN+PilZ(1)	bacteria>spirochaetota(2),bacteria(1)
MCB1173185.1	2	3	2	3	2	3	PilZ	PilZ(3)	Spirochaetota(2),PVC group(1)	PilZ(3)	bacteria>spirochaetota>spirochaetia>leptospirales(2),bacteria>planctomycetota>planctomycetia>planctomycetales(1)
MDD5066577.1	2	3	3	3	3	3	PilZ	PilZ(3)	Spirochaetota(2),unclassified Bacteria(1)	PilZ(3)	bacteria>spirochaetota(2),bacteria(1)
MDD5067366.1	2	3	3	3	3	3	PilZN+GAZ+PilZ	PilZN(3),GAZ(3),PilZ(3)	Spirochaetota(2),unclassified Bacteria(1)	PilZN+GAZ+PilZ(3)	bacteria>spirochaetota(2),bacteria(1)
MDF3820503.1	2	3	2	3	2	3	PilZ	PilZ(3)	Spirochaetota(2)	PilZ(3)	bacteria>spirochaetota>spirochaetia>leptospirales(2),(1)
EKO79107.1	2	2	1	1	2	2	FALSE	PilZ(2)	Spirochaetota(2)	PilZ(2)	bacteria>spirochaetota>spirochaetia>leptospirales(2)
EMB21606.1	2	2	1	1	1	1	PilZN+PilZN	PilZN(2),PilZ(2)	Spirochaetota(2)	PilZN+PilZ(2)	bacteria>spirochaetota>spirochaetia>spirochaetales(2)
EMM75506.1	2	2	1	1	2	2	GAZ+PilZ	GAZ(2),PilZ(2)	Spirochaetota(2)	GAZ+PilZ(2)	bacteria>spirochaetota>spirochaetia>leptospirales(2)
EMO57177.1	2	2	1	2	2	2	PilZ	PilZ(2)	Spirochaetota(2)	PilZ(2)	bacteria>spirochaetota>spirochaetia>leptospirales(2)
EMO90557.1	2	2	1	2	1	2	GAZ	DUF1577(2)	Spirochaetota(2)	DUF1577(2)	bacteria>spirochaetota>spirochaetia>leptospirales(2)
EMY68396.1	2	2	1	2	2	2	GAZ+PilZ	GAZ(2),PilZ(2)	Spirochaetota(2)	GAZ+PilZ(2)	bacteria>spirochaetota>spirochaetia>leptospirales(2)
HAC31437.1	2	2	2	2	2	2	PilZ	PilZ(2)	Spirochaetota(2)	PilZ(2)	bacteria>spirochaetota>spirochaetia>spirochaetales(2)
HEQ72287.1	2	2	2	2	2	2	HATPase_c_5+PilZ	MORC(2),PilZ(2)	Spirochaetota(2)	MORC+PilZ(2)	bacteria>spirochaetota>spirochaetia>spirochaetales(1),bacteria>spirochaetota>spirochaetia(1)
MBE7411449.1	2	2	1	2	2	2	GAZ+PilZ	PilZ(2),GAZ(1)	Spirochaetota(2)	PilZ(1),GAZ+PilZ(1)	bacteria>spirochaetota>spirochaetia>leptospirales(2)
MBI9100718.1	2	2	2	2	2	2	PilZN	PilZN(2)	Spirochaetota(2)	PilZN(2)	bacteria>spirochaetota>spirochaetia>spirochaetales(2)
MBK8396961.1	2	2	2	2	2	2	PilZ	PilZ(2)	Spirochaetota(2)	PilZ(2)	bacteria>spirochaetota>spirochaetia>leptospirales(2)
MBK9499063.1	2	2	1	2	2	2	PilZ	PilZ(2)	Spirochaetota(2)	PilZ(2)	bacteria>spirochaetota>spirochaetia>leptospirales(2)
MBN2323384.1	2	2	1	2	2	2	Guanylate_cyc+PilZ	ACYC(2),PilZ(2)	Spirochaetota(2)	ACYC+PilZ(2)	bacteria>spirochaetota(2)
MBN2401564.1	2	2	2	2	2	2	PilZ	PilZ(2)	Spirochaetota(2)	PilZ(2)	bacteria>spirochaetota(2)
MBN2435113.1	2	2	1	1	2	2	TM+NpzN+PilZN	TM(2),PilZ(2)	Spirochaetota(2)	TM+PilZ(2)	bacteria>spirochaetota(2)
MBN2533130.1	2	2	2	2	2	2	TM+TM+MCPsignal+PilZ	TM(4),MA(2),PilZN(1),PilZ(1)	Spirochaetota(2)	TM+TM+MA+PilZN(1),TM+TM+MA+PilZ(1)	bacteria>spirochaetota>spirochaetia>spirochaetales(2)
MBO7639535.1	2	2	2	2	2	2	TM+NpzN	SP(2),NpzN(2)	Spirochaetota(2)	SP+NpzN(2)	bacteria>spirochaetota>spirochaetia>spirochaetales(2)
MBQ2528771.1	2	2	2	2	2	2	PilZ	PilZ(2)	Spirochaetota(2)	PilZ(2)	bacteria>spirochaetota>spirochaetia>spirochaetales(2)
MBQ2529776.1	2	2	2	2	2	2	PilZ	PilZ(2)	Spirochaetota(2)	PilZ(2)	bacteria>spirochaetota>spirochaetia>spirochaetales(2)
MBQ3799097.1	2	2	2	2	2	2	TM+NpzN	NpzN(2),SP(1)	Spirochaetota(2)	SP+NpzN(1),NpzN(1)	bacteria>spirochaetota>spirochaetia>spirochaetales(2)
MBR1722288.1	2	2	1	2	2	2	NpzN+PilZ	NpzN(2),PilZN(2),SP(1)	Spirochaetota(2)	SP+NpzN+PilZN(1),NpzN+PilZN(1)	bacteria>spirochaetota>spirochaetia>spirochaetales(2)
MBT3273555.1	2	2	2	2	2	2	PilZ	PilZ(2)	Spirochaetota(2)	PilZ(2)	bacteria>spirochaetota>spirochaetia>spirochaetales(2)
MCB1144545.1	2	2	2	2	2	2	PilZ	TM(5),PilZ(2)	Spirochaetota(2)	TM+TM+TM+PilZ(1),TM+TM+PilZ(1)	bacteria>spirochaetota>spirochaetia>leptospirales(2)
MCB1307783.1	2	2	1	1	2	2	PilZ	TM(4),PrsW_peptidase(2),PilZ(2)	Spirochaetota(2)	PrsW_peptidase+TM+TM+PilZ(2)	bacteria>spirochaetota>spirochaetia>leptospirales(2)
MCB1323491.1	2	2	2	2	2	2	PilZ	PilZ(2)	Spirochaetota(2)	PilZ(2)	bacteria>spirochaetota>spirochaetia>leptospirales(2)
MCK4804258.1	2	2	2	2	2	2	PilZ	PilZ(2),PilZN(1)	Spirochaetota(2)	PilZ(1),PilZN+PilZ(1)	bacteria>spirochaetota(1),bacteria>spirochaetota>spirochaetia>spirochaetales(1)
MCK4907477.1	2	2	1	2	2	2	PilZ	PilZ(2)	Spirochaetota(2)	PilZ(2)	bacteria>spirochaetota(2)
MCK4907798.1	2	2	1	2	2	2	PilZ	PilZ(2)	Spirochaetota(2)	PilZ(2)	bacteria>spirochaetota(2)
MCK4925697.1	2	2	2	2	2	2	PilZ	PilZ(2),Guanylate_cyc(1)	Spirochaetota(2)	PilZ(1),Guanylate_cyc+PilZ(1)	bacteria>spirochaetota(2)
MCK5197900.1	2	2	1	2	2	2	PilZ	PilZN(2),AMIN(1)	Spirochaetota(2)	PilZN(1),PilZN+AMIN(1)	bacteria>spirochaetota>spirochaetia>spirochaetales(2)
MCK5268130.1	2	2	1	2	2	2	PilZ	PilZ(2)	Spirochaetota(2)	PilZ(2)	bacteria>spirochaetota(2)
MCK5268530.1	2	2	1	2	2	2	PilZ	PilZ(2)	Spirochaetota(2)	PilZ(2)	bacteria>spirochaetota(2)
MCK6382605.1	2	2	1	2	2	2	PilZ	PilZ(2)	Spirochaetota(2)	PilZ(2)	bacteria>spirochaetota>spirochaetia>leptospirales(2)
MCL2130177.1	2	2	2	2	2	2	PilZN+GAZ	PilZN(2),GAZ(1)	Spirochaetota(2)	PilZN(1),PilZN+GAZ(1)	bacteria>spirochaetota>spirochaetia>spirochaetales(2)
MCL2154777.1	2	2	2	2	2	2	PilZ	PilZ(2)	Spirochaetota(2)	PilZ(2)	bacteria>spirochaetota(1),bacteria>spirochaetota>spirochaetia>leptospirales(1)
MCS7298580.1	2	2	1	1	2	2	PilZ	PilZ(2)	Spirochaetota(2)	PilZ(2)	bacteria>spirochaetota(1),bacteria>spirochaetota>spirochaetia(1)
MDE6718288.1	2	2	1	2	2	2	PilZ	PilZ(2)	Spirochaetota(2)	PilZ(2)	bacteria>spirochaetota>spirochaetia>spirochaetales(2)
MDF1569457.1	2	2	2	2	2	2	PilZ	PilZ(2)	Spirochaetota(2)	PilZ(2)	bacteria>spirochaetota>spirochaetia>spirochaetales(2)
MDF1569509.1	2	2	2	2	2	2	TM+NpzN+PilZN	TM(2),NpzN(2),PilZN(2)	Spirochaetota(2)	TM+NpzN+PilZN(2)	bacteria>spirochaetota>spirochaetia>spirochaetales(2)
MDH4262751.1	2	2	2	2	2	2	PilZ	PilZ(2)	Spirochaetota(2)	PilZ(2)	bacteria>spirochaetota>spirochaetia(2)
MDH5680161.1	2	2	2	2	2	2	PilZ	PilZ(2)	Spirochaetota(2)	PilZ(2)	bacteria>spirochaetota(2)
NNM54871.1	2	2	2	2	2	2	TM+NpzN+PilZN+PilZ	TM(2),PilZ(2)	Spirochaetota(2)	TM+PilZ(2)	bacteria>spirochaetota>spirochaetia>spirochaetales(1),bacteria>spirochaetota>spirochaetia>brevinematales(1)
OHD06950.1	2	2	1	1	2	2	PilZ	PilZ(2)	Spirochaetota(2)	PilZ(2)	bacteria>spirochaetota(1),bacteria>spirochaetota>spirochaetia(1)
OHD07991.1	2	2	1	1	2	2	REC+PilZ	REC_response_reg(2),PilZ(2)	Spirochaetota(2)	REC_response_reg+PilZ(2)	bacteria>spirochaetota(1),bacteria>spirochaetota>spirochaetia(1)
OHE66680.1	2	2	1	2	2	2	PilZ	PilZ(2)	Spirochaetota(2)	PilZ(2)	bacteria>spirochaetota>spirochaetia>spirochaetales(2)
RPJ09368.1	2	2	2	2	2	2	TM+NpzN+PilZ	TM(7),PilZ(4),SP(1)	Spirochaetota(2)	SP+TM+TM+TM+PilZ+PilZ(1),TM+TM+TM+TM+PilZ+PilZ(1)	bacteria>spirochaetota>spirochaetia>spirochaetales(2)
TVQ22953.1	2	2	2	2	2	2	GAZ+PilZ	GAZ(2),PilZ(2)	Spirochaetota(2)	GAZ+PilZ(2)	bacteria>spirochaetota>spirochaetia>spirochaetales(2)
UCB46120.1	2	2	2	2	2	2	PILZ	PilZ(2)	Spirochaetota(2)	PilZ(2)	bacteria>spirochaetota(2)
WGK68138.1	2	2	1	1	2	2	PilZ	TM(2),PilZN(2),PilZ(2)	Spirochaetota(2)	TM+PilZN+PilZ(2)	bacteria>spirochaetota>spirochaetia>spirochaetales(2)
WGK69987.1	2	2	1	1	2	2	TM+NpzN+PilZN+PilZ	SP(2),NpzN(2),PilZ(2)	Spirochaetota(2)	SP+NpzN+PilZ(2)	bacteria>spirochaetota>spirochaetia>spirochaetales(2)
WP_008732639.1	2	2	1	1	2	2	PilZN	PilZ(2)	Spirochaetota(2)	PilZ(2)	bacteria>spirochaetota>spirochaetia>brachyspirales(2)
WP_014540425.1	2	2	1	1	2	2	PilZN	PilZN(2),TM(2)	Spirochaetota(2)	PilZN+TM(2)	bacteria>spirochaetota>spirochaetia>spirochaetales(2)
WP_149566800.1	2	2	1	1	2	2	PilZN	PilZ(2)	Spirochaetota(2)	PilZ(2)	bacteria>spirochaetota>spirochaetia>spirochaetales(2)
WP_158084348.1	2	2	1	2	2	2	PilZ	PilZ(2)	Spirochaetota(2)	PilZ(2)	bacteria>spirochaetota>spirochaetia>spirochaetales(2)
WP_187419158.1	2	2	1	1	2	2	GAZ+PilZ	PilZ(2)	Spirochaetota(2)	PilZ(2)	bacteria>spirochaetota>spirochaetia>spirochaetales(2)
WP_230752567.1	2	2	1	1	2	2	PilZ	PilZ(2)	Spirochaetota(2)	PilZ(2)	bacteria>spirochaetota>spirochaetia>spirochaetales(2)
WP_231020133.1	2	2	1	1	2	2	PilZN	PilZ(2)	Spirochaetota(2)	PilZ(2)	bacteria>spirochaetota>spirochaetia>spirochaetales(2)
WP_255422648.1	2	2	1	2	2	2	PilZN+PilZ	PilZ(2)	Spirochaetota(2)	PilZ(2)	bacteria>spirochaetota>spirochaetia>spirochaetales(2)
WP_265376649.1	2	2	1	1	2	2	PilZ	PilZ(2)	Spirochaetota(2)	PilZ(2)	bacteria>spirochaetota>spirochaetia>leptospirales(2)
WP_272873825.1	2	2	1	1	2	2	PilZN	PilZN(2)	Spirochaetota(2)	PilZN(2)	bacteria>spirochaetota>spirochaetia>spirochaetales(2)
WP_276559175.1	2	2	1	1	2	1	SP+PilZ+PilZ	PilZ(4),SP(2)	Spirochaetota(2)	SP+PilZ+PilZ(2)	bacteria>spirochaetota>spirochaetia>leptospirales(2)
WP_282597016.1	2	2	1	1	2	1	PilZN	PilZN(2)	Spirochaetota(2)	PilZN(2)	bacteria>spirochaetota>spirochaetia>spirochaetales(2)
WP_295467102.1	1	39996	98	1160	38615	25944	PilZ	PilZ(39996)	Pseudomonadota(38769),Bacteria(35),unclassified sequences(28),Terrabacteria group(7),Viridiplantae(1),Opisthokonta(1),Spirochaetota(1),Nitrospirota(1)	PilZ(39996)	bacteria>pseudomonadota>gammaproteobacteria>pseudomonadales(38568),(1181),bacteria>pseudomonadota>gammaproteobacteria>alteromonadales(101),bacteria>pseudomonadota>gammaproteobacteria>oceanospirillales(52),bacteria>pseudomonadota>gammaproteobacteria(31),bacteria>pseudomonadota>gammaproteobacteria>enterobacterales(14),bacteria>pseudomonadota>gammaproteobacteria>cellvibrionales(13),bacteria>pseudomo…
TNC80942.1	1	1314	150	490	1253	1050	PilZ	PilZ(1314),TM(1)	Pseudomonadota(1268),Thermodesulfobacteriota(8),unclassified sequences(8),Bacteria(3),PVC group(2),Spirochaetota(1),FCB group(1),unclassified Bacteria(1),Terrabacteria group(1),Myxococcota(1)	PilZ(1313),TM+PilZ(1)	bacteria>pseudomonadota>gammaproteobacteria>pseudomonadales(781),bacteria>pseudomonadota>gammaproteobacteria>chromatiales(116),bacteria>pseudomonadota>gammaproteobacteria>oceanospirillales(108),bacteria>pseudomonadota>gammaproteobacteria>cellvibrionales(107),bacteria>pseudomonadota>gammaproteobacteria(97),(28),bacteria>pseudomonadota(17),bacteria>pseudomonadota>gammaproteobacteria>alteromonadales…
MBW1771430.1	1	651	212	459	547	638	PilZ	PilZ(651)	Thermodesulfobacteriota(363),Myxococcota(179),Pseudomonadota(30),Bacteria incertae sedis(19),Nitrospinae/Tectomicrobia group(14),unclassified Bacteria(12),PVC group(9),delta/epsilon subdivisions(9),Nitrospirota(3),Terrabacteria group(2),Acidobacteriota(1),FCB group(1),Euryarchaeota(1),unclassified sequences(1),Spirochaetota(1)	PilZ(651)	bacteria>thermodesulfobacteriota>desulfobacteria>desulfobacterales(223),bacteria>myxococcota>myxococcia(177),bacteria>thermodesulfobacteriota>desulfobulbia>desulfobulbales(94),bacteria>thermodesulfobacteriota>desulfuromonadia>desulfuromonadales(30),bacteria>pseudomonadota(30),bacteria(22),bacteria>nitrospinae/tectomicrobiagroup>nitrospinota(14),bacteria>deltaproteobacteria(9),bacteria>candidatuss…
MCB0219909.1	1	549	202	352	355	517	REC+PilZ	PilZ(549),REC_response_reg(501),REC(44),SP(1)	Thermodesulfobacteriota(375),Myxococcota(106),Acidobacteriota(22),unclassified Bacteria(21),Pseudomonadota(10),delta/epsilon subdivisions(4),Bacteria incertae sedis(3),Spirochaetota(1),Chrysiogenota(1),Nitrospirota(1)	REC_response_reg+PilZ(500),REC+PilZ(44),PilZ(4),SP+REC_response_reg+PilZ(1)	bacteria>thermodesulfobacteriota>desulfuromonadia>geobacterales(228),bacteria>thermodesulfobacteriota>desulfuromonadia>desulfuromonadales(142),bacteria>myxococcota>myxococcia(71),bacteria(22),bacteria>myxococcota>myxococcia>myxococcales(21),bacteria>acidobacteriota(20),bacteria>myxococcota(14),bacteria>pseudomonadota(9),(5),bacteria>deltaproteobacteria(4),bacteria>thermodesulfobacteriota>desulfob…
KPK29201.1	1	501	245	380	307	501	PilZ	PilZ(498)	Thermodesulfobacteriota(257),Myxococcota(157),Pseudomonadota(63),delta/epsilon subdivisions(11),Nitrospirota(3),FCB group(1),Spirochaetota(1),Terrabacteria group(1),PVC group(1),Bacteria incertae sedis(1),unclassified sequences(1)	PilZ(498)	bacteria>myxococcota>myxococcia(157),bacteria>thermodesulfobacteriota>desulfobacteria>desulfobacterales(109),bacteria>thermodesulfobacteriota>desulfobulbia>desulfobulbales(106),bacteria>pseudomonadota(61),bacteria>thermodesulfobacteriota>syntrophobacteria>syntrophobacterales(17),bacteria>thermodesulfobacteriota>desulfuromonadia>desulfuromonadales(12),bacteria>deltaproteobacteria(11),(5),bacteria>…
MBK6686482.1	1	467	76	228	445	390	PilZ	PilZ(467)	Myxococcota(441),Pseudomonadota(7),delta/epsilon subdivisions(6),Thermodesulfobacteriota(4),Acidobacteriota(3),PVC group(2),Terrabacteria group(1),unclassified Bacteria(1),Spirochaetota(1)	PilZ(467)	bacteria>myxococcota>myxococcia>myxococcales(315),bacteria>myxococcota>myxococcia(72),bacteria>myxococcota>nannocystales(41),bacteria>deltaproteobacteria(6),bacteria>myxococcota>haliangiales(6),bacteria>myxococcota(5),bacteria>pseudomonadota>betaproteobacteria>burkholderiales(3),bacteria>pseudomonadota(3),bacteria>acidobacteriota(3),bacteria>myxococcota>polyangiales(2),bacteria>planctomycetota(2)…
WP_161781637.1	1	446	150	269	353	411	REC+PilZ	PilZ(446),REC(44),SP(20),NinE(2),Rat1-Kem(2),NACHT-Cterm3(2),DADA-Ligase(2),MED19(1)	Thermodesulfobacteriota(390),Myxococcota(20),Pseudomonadota(15),PVC group(7),Bacteria incertae sedis(2),unclassified Bacteria(2),delta/epsilon subdivisions(2),FCB group(2),Acidobacteriota(2),Bdellovibrionota(2),Spirochaetota(1),Nitrospirota(1)	PilZ(373),REC+PilZ(44),SP+PilZ(20),NinE+PilZ(2),Rat1-Kem+PilZ(2),NACHT-Cterm3+PilZ(2),DADA-Ligase+PilZ(2),MED19+PilZ(1)	bacteria>thermodesulfobacteriota>desulfuromonadia>geobacterales(203),bacteria>thermodesulfobacteriota>desulfovibrionia>desulfovibrionales(99),bacteria>thermodesulfobacteriota>desulfuromonadia>desulfuromonadales(65),bacteria>myxococcota>myxococcia(20),bacteria>thermodesulfobacteriota>desulfobacteria>desulfobacterales(20),bacteria>pseudomonadota(13),bacteria>planctomycetota(3),bacteria>bdellovibrio…
MCK4488437.1	1	441	159	303	305	434	PilZ	PilZ(441),BP28CT(3),DUF4404_vWA(3),2CompART-ART(1),MgtEN(1),ASXM(1)	Thermodesulfobacteriota(216),Myxococcota(170),Pseudomonadota(37),delta/epsilon subdivisions(7),unclassified Bacteria(4),Bacteria incertae sedis(2),FCB group(1),Spirochaetota(1),Nitrospirota(1)	PilZ(432),BP28CT+PilZ(3),DUF4404_vWA+PilZ(3),2CompART-ART+PilZ(1),MgtEN+PilZ(1),ASXM+PilZ(1)	bacteria>thermodesulfobacteriota>desulfobacteria>desulfobacterales(211),bacteria>myxococcota>myxococcia(170),bacteria>pseudomonadota(25),bacteria>pseudomonadota>gammaproteobacteria>chromatiales(12),bacteria>deltaproteobacteria(7),bacteria(4),bacteria>thermodesulfobacteriota>desulfobulbia>desulfobulbales(2),(2),bacteria>thermodesulfobacteriota>syntrophorhabdia>syntrophorhabdales(1),bacteria>bacter…
RKX90881.1	1	299	137	245	296	299	PilZ+TM+TM+Glycosyl-hydro-6hairpin	PilZ(300),Glycosyl-hydro-6hairpin(287),TM(274),BZIP(32),MA(9),PspA(7),DUF4349(7),XpaC(6),ABC_tran_CTD(5),DUF3450(4),TRANSLIN(4),TSC22(3),SPAM(3),Glycos_transf_3(2),Lectin_N(2),fvmNEFF1-Nterm(2),ATG16(2),Thioredoxin_inactive(2),KptA-ART(2),TBC(1),S-4TM(1),Prominin(1),ParA-Soj-PloopNTPase(1),Glyco_hydro_76(1),CC149(1),EAD9(1),LMBR1(1),DivIC(1),PilZN(1),HOOK(1),CCDC144C(1),BLOC1S3(1),CENP-Feu_zip(1)…	PVC group(291),unclassified Bacteria(4),Elusimicrobiota(2),Spirochaetota(1),Terrabacteria group(1)	PilZ+TM+Glycosyl-hydro-6hairpin(168),PilZ+TM+BZIP+Glycosyl-hydro-6hairpin(28),PilZ+TM+MA+Glycosyl-hydro-6hairpin(8),PilZ+TM+PspA+Glycosyl-hydro-6hairpin(7),PilZ+TM+DUF4349+Glycosyl-hydro-6hairpin(7),PilZ+XpaC+Glycosyl-hydro-6hairpin(6),PilZ+TM+ABC_tran_CTD+Glycosyl-hydro-6hairpin(4),PilZ+DUF3450+Glycosyl-hydro-6hairpin(4),PilZ+TM+TRANSLIN+Glycosyl-hydro-6hairpin(4),PilZ+TM(3),PilZ(3),PilZ+TM+PilZ…	bacteria>candidatusomnitrophota(288),bacteria(5),bacteria>candidatusauribacterota(2),bacteria>elusimicrobiota(2),bacteria>spirochaetota(1),bacteria>chloroflexota>dehalococcoidia(1)
MBI3318334.1	1	288	144	223	228	288	PilZ	PilZ(288),SP(1)	PVC group(269),Bacteria incertae sedis(6),Elusimicrobiota(3),Acidobacteriota(3),Myxococcota(2),unclassified Bacteria(2),Spirochaetota(1),Asgard group(1)	PilZ(287),SP+PilZ(1)	bacteria>candidatusomnitrophota(261),bacteria>planctomycetota(8),bacteria>candidatussumerlaeota(4),bacteria>elusimicrobiota(3),bacteria>acidobacteriota(3),bacteria(2),bacteria>candidatussumerlaeota>candidatussumerlaeia(2),bacteria>spirochaetota>spirochaetia>spirochaetales(1),archaea>candidatusheimdallarchaeota(1),bacteria>myxococcota>myxococcia(1),(1),bacteria>myxococcota>myxococcia>myxococcales(…
TMC81936.1	1	260	43	138	250	219	PilZ	PilZ(260)	Myxococcota(214),Terrabacteria group(12),Pseudomonadota(10),unclassified Bacteria(9),delta/epsilon subdivisions(7),Nitrospirota(3),PVC group(1),Acidobacteriota(1),FCB group(1),Spirochaetota(1)	PilZ(260)	bacteria>myxococcota>myxococcia>myxococcales(152),bacteria>myxococcota>myxococcia(47),bacteria>myxococcota(15),bacteria>chloroflexota(10),bacteria(9),bacteria>deltaproteobacteria(7),bacteria>pseudomonadota(5),bacteria>pseudomonadota>betaproteobacteria>burkholderiales(3),bacteria>nitrospirota(3),bacteria>actinomycetota(2),bacteria>pseudomonadota>gammaproteobacteria(2),bacteria>candidatusomnitropho…
WP_135484022.1	1	246	48	113	233	216	PilZ	PilZ(246)	Pseudomonadota(220),Thermodesulfobacteriota(12),FCB group(9),unclassified Bacteria(2),unclassified sequences(1),Spirochaetota(1),Myxococcota(1)	PilZ(246)	bacteria>pseudomonadota>gammaproteobacteria>cellvibrionales(98),bacteria>pseudomonadota>gammaproteobacteria>pseudomonadales(63),bacteria>pseudomonadota>gammaproteobacteria>xanthomonadales(27),bacteria>pseudomonadota>gammaproteobacteria(16),bacteria>thermodesulfobacteriota>desulfuromonadia>desulfuromonadales(10),bacteria(7),bacteria>pseudomonadota>gammaproteobacteria>oceanospirillales(6),bacteria>…
MCM8787323.1	1	240	121	167	165	240	PilZ	PilZ(240),TM(1)	PVC group(221),unclassified Bacteria(7),Bacteria incertae sedis(7),Asgard group(1),Spirochaetota(1),Terrabacteria group(1)	PilZ(239),TM+PilZ(1)	bacteria>candidatusomnitrophota(215),bacteria(9),bacteria>candidatusauribacterota(4),bacteria>candidatuscoatesbacteria(3),(2),archaea>candidatushelarchaeota(1),bacteria>spirochaetota(1),bacteria>bacillota>clostridia(1),bacteria>candidatusgoldiibacteriota(1),bacteria>candidatuspaceibacterota(1),bacteria>candidatusauribacterota>candidatusauribacteria>candidatusauribacterales(1),bacteria>candidatedi…
MCX5849562.1	1	222	58	106	94	221	PilZ	PilZ(222),IES4(1)	Thermodesulfobacteriota(137),Bacteria incertae sedis(29),delta/epsilon subdivisions(18),Myxococcota(9),unclassified sequences(3),Pseudomonadota(2),Terrabacteria group(2),unclassified Bacteria(1),FCB group(1),Spirochaetota(1),Euryarchaeota(1)	PilZ(221),IES4+PilZ(1)	bacteria>thermodesulfobacteriota>syntrophia>syntrophales(133),bacteria>candidatusaminicenantes(29),(21),bacteria>deltaproteobacteria(18),bacteria>myxococcota>myxococcia(9),bacteria>thermodesulfobacteriota>desulfobacteria>desulfobacterales(4),bacteria>chloroflexota(2),bacteria>pseudomonadota(1),bacteria(1),bacteria>bacteroidota>bacteroidia(1),bacteria>pseudomonadota>gammaproteobacteria(1),bacteria…
WP_014243346.1	1	156	51	98	153	150	PilZ	PilZ(156)	Bdellovibrionota(119),Myxococcota(12),Pseudomonadota(12),unclassified Bacteria(7),Campylobacterota(2),Bacteria(1),Spirochaetota(1)	PilZ(156)	bacteria>bdellovibrionota>bacteriovoracia>bacteriovoracales(71),bacteria>bdellovibrionota>bdellovibrionia>bdellovibrionales(43),bacteria>myxococcota>myxococcia(12),bacteria>pseudomonadota(11),bacteria(7),bacteria>bdellovibrionota>oligoflexia(6),(2),bacteria>campylobacterota(2),bacteria>spirochaetota>spirochaetia>leptospirales(1),bacteria>pseudomonadota>gammaproteobacteria>xanthomonadales(1)
HBR1693559.1	1	153	48	113	146	150	TM+TM+PilZ+TM	PilZ(153),TM(126),SP(17)	Pseudomonadota(145),Spirochaetota(1),Terrabacteria group(1)	PilZ(63),TM+PilZ(30),TM+TM+PilZ(29),SP+PilZ(13),TM+TM+PilZ+TM(7),PilZ+TM(4),SP+PilZ+TM(3),TM+PilZ+TM(2),SP+TM+PilZ+TM(1),TM+TM+PilZ+TM+TM(1)	bacteria>pseudomonadota>gammaproteobacteria>enterobacterales(115),bacteria>pseudomonadota>gammaproteobacteria>vibrionales(19),(6),bacteria>pseudomonadota>gammaproteobacteria>aeromonadales(3),bacteria>pseudomonadota>gammaproteobacteria>pseudomonadales(3),bacteria>pseudomonadota>betaproteobacteria>burkholderiales(2),bacteria>pseudomonadota>gammaproteobacteria>cellvibrionales(2),bacteria>spirochaeto…
MBN1849918.1	1	151	72	119	146	150	PilZN+PilZ	PilZ(151),PilZN(2)	Thermodesulfobacteriota(77),Myxococcota(63),Pseudomonadota(4),delta/epsilon subdivisions(4),Spirochaetota(1),unclassified Bacteria(1)	PilZ(149),PilZN+PilZ(2)	bacteria>thermodesulfobacteriota>desulfobacteria>desulfobacterales(75),bacteria>myxococcota>myxococcia(63),bacteria>pseudomonadota(4),bacteria>deltaproteobacteria(4),bacteria>spirochaetota>spirochaetia>spirochaetales(1),bacteria>thermodesulfobacteriota>desulfobacteria>desulfatiglandales(1),(1),bacteria(1),bacteria>thermodesulfobacteriota>desulfuromonadia>desulfuromonadales(1)
TRZ95824.1	1	149	85	119	102	148	PilZ	PilZ(149)	PVC group(126),Pseudomonadota(14),Elusimicrobiota(3),unclassified Bacteria(2),Thermodesulfobacteriota(1),Spirochaetota(1)	PilZ(149)	bacteria>candidatusomnitrophota(126),bacteria>pseudomonadota>gammaproteobacteria(5),bacteria>pseudomonadota>betaproteobacteria>burkholderiales(5),bacteria>elusimicrobiota(3),bacteria>pseudomonadota>gammaproteobacteria>chromatiales(3),bacteria(2),(2),bacteria>pseudomonadota>gammaproteobacteria>methylococcales(1),bacteria>thermodesulfobacteriota>syntrophia>syntrophales(1),bacteria>spirochaetota>spi…
MBW2442252.1	1	143	37	91	106	139	PilZ	PilZ(143)	Thermodesulfobacteriota(84),Myxococcota(42),Pseudomonadota(10),delta/epsilon subdivisions(5),unclassified Bacteria(1),Spirochaetota(1)	PilZ(143)	bacteria>thermodesulfobacteriota>desulfobacteria>desulfobacterales(61),bacteria>myxococcota>myxococcia(42),bacteria>thermodesulfobacteriota>desulfovibrionia>desulfovibrionales(22),bacteria>pseudomonadota(10),bacteria>deltaproteobacteria(5),bacteria(1),bacteria>spirochaetota>spirochaetia>spirochaetales(1),bacteria>thermodesulfobacteriota(1)
MCZ6464519.1	1	133	84	110	71	133	REC+PilZ	PilZ(133),REC(52),REC_response_reg(4),SP(3),FleQ(3),DADA-Ligase(2),RNA_pol_inhib(2),ParB(1),iREase_NACHT_assc(1)	Myxococcota(104),unclassified Bacteria(13),Pseudomonadota(11),FCB group(1),Terrabacteria group(1),Thermodesulfobacteriota(1),delta/epsilon subdivisions(1),Spirochaetota(1)	PilZ(65),REC+PilZ(52),REC_response_reg+PilZ(4),SP+PilZ(3),FleQ+PilZ(3),DADA-Ligase+PilZ(2),RNA_pol_inhib+PilZ(2),ParB+PilZ(1),iREase_NACHT_assc+PilZ(1)	bacteria>myxococcota>myxococcia(63),bacteria>myxococcota(21),bacteria>myxococcota>myxococcia>myxococcales(20),bacteria(13),bacteria>pseudomonadota(10),bacteria>bacteroidota(1),bacteria>actinomycetota(1),bacteria>pseudomonadota>alphaproteobacteria>parvularculales(1),bacteria>thermodesulfobacteriota>desulfuromonadia>desulfuromonadales(1),bacteria>deltaproteobacteria(1),bacteria>spirochaetota>spiroc…
MBZ5696743.1	1	130	48	107	74	130	PilZ	PilZ(130)	Acidobacteriota(115),Myxococcota(7),Terrabacteria group(3),Bacteria incertae sedis(1),FCB group(1),Thermodesulfobacteriota(1),Pseudomonadota(1),Spirochaetota(1)	PilZ(130)	bacteria>acidobacteriota(97),bacteria>acidobacteriota>terriglobia(10),bacteria>acidobacteriota>terriglobia>candidatusacidoferrales(8),bacteria>myxococcota>myxococcia(7),bacteria>cyanobacteriota(2),bacteria>candidatusfischerbacteria(1),bacteria>bacteroidota(1),bacteria>thermodesulfobacteriota>desulfobacteria>desulfobacterales(1),bacteria>pseudomonadota(1),bacteria>actinomycetota>acidimicrobiia(1),…
WP_029893327.1	1	128	38	77	121	116	PilZ	PilZ(128),SP(2)	Thermodesulfobacteriota(114),Myxococcota(4),Acidobacteriota(4),delta/epsilon subdivisions(2),Pseudomonadota(1),Bacteria incertae sedis(1),Spirochaetota(1),unclassified sequences(1)	PilZ(126),SP+PilZ(2)	bacteria>thermodesulfobacteriota>desulfovibrionia>desulfovibrionales(99),bacteria>thermodesulfobacteriota>desulfobacteria>desulfobacterales(13),bacteria>myxococcota>myxococcia(4),bacteria>acidobacteriota(3),bacteria>thermodesulfobacteriota>deferrisomatia>deferrisomatales(2),bacteria>deltaproteobacteria(2),bacteria>pseudomonadota>betaproteobacteria(1),bacteria(1),bacteria>spirochaetota>spirochaeti…
UCD88689.1	1	108	32	51	105	108	PilZ	PilZ(108)	Myxococcota(60),Thermodesulfobacteriota(26),Pseudomonadota(10),Bacteria incertae sedis(3),delta/epsilon subdivisions(2),PVC group(2),Calditrichota(2),Bdellovibrionota(1),unclassified sequences(1),Spirochaetota(1)	PilZ(108)	bacteria>myxococcota>myxococcia(59),bacteria>thermodesulfobacteriota>desulfobacteria>desulfobacterales(16),bacteria>thermodesulfobacteriota>desulfomonilia(7),bacteria>pseudomonadota(6),bacteria>pseudomonadota>gammaproteobacteria(3),bacteria(3),bacteria>deltaproteobacteria(2),bacteria>planctomycetota>phycisphaerae(2),bacteria>thermodesulfobacteriota>desulfuromonadia>geobacterales(2),bacteria>caldi…
MCK7515864.1	1	101	31	67	94	101	PilZ	PilZ(101)	Myxococcota(49),Thermodesulfobacteriota(36),Pseudomonadota(6),PVC group(4),Bacteria incertae sedis(1),delta/epsilon subdivisions(1),Spirochaetota(1),Acidobacteriota(1),Terrabacteria group(1)	PilZ(101)	bacteria>myxococcota>myxococcia(49),bacteria>thermodesulfobacteriota>desulfobacteria>desulfobacterales(19),bacteria>thermodesulfobacteriota>desulfuromonadia>desulfuromonadales(14),bacteria>pseudomonadota(6),bacteria>thermodesulfobacteriota>desulfobulbia>desulfobulbales(2),bacteria>planctomycetota>phycisphaerae(2),bacteria>planctomycetota(1),(1),bacteria>candidatusschekmanbacteria(1),bacteria>delt…
MBL9002705.1	1	100	38	72	98	97	PilZ	PilZ(100)	Myxococcota(93),Pseudomonadota(3),Nitrospirota(1),unclassified Bacteria(1),Spirochaetota(1)	PilZ(100)	bacteria>myxococcota>myxococcia>myxococcales(38),bacteria>myxococcota>nannocystales(29),bacteria>myxococcota>myxococcia(25),bacteria>pseudomonadota(3),bacteria>myxococcota(1),bacteria>nitrospirota(1),(1),bacteria(1),bacteria>spirochaetota>spirochaetia>spirochaetales(1)
WP_249068042.1	1	97	9	32	95	77	AMP-binding+AMP-binding+PilZ+AMP-binding_C+PP-binding+Condensation+AMP-binding+AMP-binding_C+PP-binding	AMP-binding(277),AMP-binding_C(223),PP-binding(194),PilZ(112),Condensation(97),SAM-methylase(6),Methyltransf_12(4),NAD_binding_4(3),ABhydrolase(2)	Terrabacteria group(95),Spirochaetota(1),Pseudomonadota(1)	AMP-binding+AMP-binding+PilZ+AMP-binding_C+PP-binding+Condensation+AMP-binding+AMP-binding_C+PP-binding(67),AMP-binding+AMP-binding+AMP-binding_C+PilZ+AMP-binding_C+PP-binding+Condensation+AMP-binding+AMP-binding_C+PP-binding(8),AMP-binding+AMP-binding_C+Methyltransf_12+PP-binding+Condensation+AMP-binding+AMP-binding_C+PilZ+AMP-binding_C+PP-binding(3),AMP-binding+SAM-methylase+PP-binding+Condensa…	bacteria>cyanobacteriota>cyanophyceae>oscillatoriales(89),bacteria>cyanobacteriota>cyanophyceae>nostocales(4),bacteria>cyanobacteriota>cyanophyceae>desertifilales(2),bacteria>spirochaetota>spirochaetia>spirochaetales(1),bacteria>pseudomonadota>gammaproteobacteria>thiotrichales(1)
MAG29509.1	1	92	46	74	77	92	PilZN+PilZ+PatA-like_N+UnkAB	PilZ(175),DUF4388(92),FURR-HTH(3)	Myxococcota(75),unclassified Bacteria(8),Pseudomonadota(6),Acidobacteriota(2),Spirochaetota(1)	PilZ+PilZ+DUF4388(78),PilZ+DUF4388(10),PilZ+PilZ+DUF4388+FURR-HTH(3),PilZ+PilZ+DUF4388+PilZ(1)	bacteria>myxococcota>myxococcia(44),bacteria>myxococcota>myxococcia>myxococcales(20),bacteria>myxococcota(11),bacteria(8),bacteria>pseudomonadota(6),bacteria>acidobacteriota(2),bacteria>spirochaetota>spirochaetia>spirochaetales(1)
MBI9089473.1	1	85	46	68	59	85	PilZ	PilZ(85)	Thermodesulfobacteriota(53),Myxococcota(22),delta/epsilon subdivisions(4),Pseudomonadota(2),Spirochaetota(1),unclassified Bacteria(1),PVC group(1)	PilZ(85)	bacteria>thermodesulfobacteriota>desulfobacteria>desulfobacterales(46),bacteria>myxococcota>myxococcia(22),bacteria>thermodesulfobacteriota>desulfovibrionia>desulfovibrionales(4),bacteria>deltaproteobacteria(4),bacteria>thermodesulfobacteriota>syntrophobacteria>syntrophobacterales(3),bacteria>pseudomonadota(2),bacteria>spirochaetota>spirochaetia>spirochaetales(1),bacteria(1),bacteria>planctomycet…
MBW2712489.1	1	83	38	63	81	83	PilZ	PilZ(83)	Myxococcota(67),unclassified Bacteria(8),Pseudomonadota(4),FCB group(1),Bacteria incertae sedis(1),Spirochaetota(1)	PilZ(83)	bacteria>myxococcota>myxococcia(33),bacteria>myxococcota>myxococcia>myxococcales(23),bacteria>myxococcota(11),bacteria(8),bacteria>pseudomonadota(4),bacteria>candidatuslatescibacterota(1),bacteria>candidatedivisionnc10(1),(1),bacteria>spirochaetota>spirochaetia>spirochaetales(1)
MCX5712828.1	1	81	39	59	73	81	PAS+HISKIN+PilZ	HISKIN(81),PilZ(81),PAS(51),PAS_4(26),GGDEF(8),TM(2),REC_response_reg(1)	PVC group(79),Spirochaetota(1),Euryarchaeota(1)	PAS+HISKIN+PilZ(43),PAS_4+HISKIN+PilZ(26),PAS+HISKIN+GGDEF+PilZ(7),HISKIN+PilZ(2),REC_response_reg+HISKIN+GGDEF+PilZ(1),HISKIN+TM+PilZ(1),PAS+HISKIN+TM+PilZ(1)	bacteria>candidatusomnitrophota(79),bacteria>spirochaetota>spirochaetia>spirochaetales(1),archaea>euryarchaeota(1)
MBE7447490.1	1	80	38	58	79	80	PilZ	PilZ(80)	Myxococcota(74),Thermodesulfobacteriota(2),Bdellovibrionota(1),delta/epsilon subdivisions(1),Spirochaetota(1)	PilZ(80)	bacteria>myxococcota>myxococcia(35),bacteria>myxococcota>haliangiales(16),bacteria>myxococcota>myxococcia>myxococcales(15),bacteria>myxococcota(8),bacteria>thermodesulfobacteriota>desulfobacteria>desulfobacterales(1),bacteria>bdellovibrionota>bdellovibrionia>bdellovibrionales(1),bacteria>deltaproteobacteria(1),bacteria>thermodesulfobacteriota>syntrophobacteria(1),bacteria>spirochaetota>spirochaet…
WP_267926039.1	1	76	38	57	70	74	PilZ	PilZ(76)	Thermodesulfobacteriota(50),Myxococcota(13),delta/epsilon subdivisions(6),Pseudomonadota(2),Terrabacteria group(1),FCB group(1),Spirochaetota(1)	PilZ(76)	bacteria>thermodesulfobacteriota>desulfobulbia>desulfobulbales(46),bacteria>myxococcota>myxococcia(13),bacteria>deltaproteobacteria(6),bacteria>thermodesulfobacteriota>desulfobacteria>desulfobacterales(4),bacteria>pseudomonadota(2),(2),bacteria>bacillota>clostridia>moorellales(1),bacteria>bacteroidota>bacteroidia>bacteroidales(1),bacteria>spirochaetota(1)
MBF0122509.1	1	67	44	52	59	67	PilZ	PilZ(67),TM(3)	PVC group(64),Elusimicrobiota(1),Spirochaetota(1),unclassified Bacteria(1)	PilZ(64),PilZ+TM(3)	bacteria>candidatusomnitrophota(64),bacteria>elusimicrobiota(1),bacteria>spirochaetota(1),bacteria(1)
MBI5665719.1	1	65	40	46	58	65	PilZ	PilZ(65)	Nitrospirota(36),PVC group(19),unclassified Bacteria(4),Acidobacteriota(2),Archaea(1),Deferribacterota(1),Spirochaetota(1)	PilZ(65)	bacteria>candidatusomnitrophota(19),bacteria>nitrospirota(18),bacteria>nitrospirota>nitrospiria>nitrospirales(11),bacteria>nitrospirota>thermodesulfovibrionia(5),bacteria(4),bacteria>nitrospirota>nitrospiria(2),bacteria>acidobacteriota(2),archaea>candidatusaenigmatarchaeota(1),bacteria>deferribacterota>deferribacteres(1),bacteria>spirochaetota(1),(1)
OPX31290.1	1	63	26	52	62	63	PilZ	PilZ(63),SP(1)	Thermodesulfobacteriota(22),Calditrichota(20),unclassified Bacteria(10),PVC group(3),Myxococcota(2),Acidobacteriota(2),Bacteria incertae sedis(2),Spirochaetota(1),FCB group(1)	PilZ(62),SP+PilZ(1)	bacteria>thermodesulfobacteriota>desulfobacteria>desulfobacterales(22),bacteria(12),bacteria>calditrichota>calditrichia>calditrichales(9),bacteria>calditrichota(8),bacteria>calditrichota>calditrichia(3),bacteria>myxococcota>myxococcia(2),bacteria>planctomycetota(2),bacteria>acidobacteriota>holophagae>acanthopleuribacterales(2),bacteria>spirochaetota(1),bacteria>candidatuscloacimonadota(1),bacteri…
MDH3684648.1	1	62	26	47	62	62	PilZ	PilZ(62)	Myxococcota(50),unclassified Bacteria(7),Pseudomonadota(3),Acidobacteriota(1),Spirochaetota(1)	PilZ(62)	bacteria>myxococcota>myxococcia(31),bacteria>myxococcota>myxococcia>myxococcales(16),bacteria(7),bacteria>myxococcota(3),bacteria>pseudomonadota(3),bacteria>acidobacteriota(1),bacteria>spirochaetota>spirochaetia>spirochaetales(1)
MCA9512298.1	1	59	29	44	56	59	PilZ	PilZ(59),RCR(2)	Myxococcota(52),Pseudomonadota(3),unclassified Bacteria(2),Acidobacteriota(1),Spirochaetota(1)	PilZ(57),RCR+PilZ(2)	bacteria>myxococcota>myxococcia(29),bacteria>myxococcota>myxococcia>myxococcales(16),bacteria>myxococcota(6),bacteria>pseudomonadota(3),bacteria(2),bacteria>acidobacteriota(1),bacteria>spirochaetota>spirochaetia>spirochaetales(1),bacteria>myxococcota>polyangiales(1)
NLE64324.1	1	58	32	43	55	58	PilZ	PilZ(58)	PVC group(51),Acidobacteriota(2),unclassified Bacteria(2),Spirochaetota(1),Thermodesulfobacteriota(1),Elusimicrobiota(1)	PilZ(58)	bacteria>candidatusomnitrophota(51),bacteria>acidobacteriota(2),bacteria(2),bacteria>spirochaetota>spirochaetia>spirochaetales(1),bacteria>thermodesulfobacteriota>syntrophia>syntrophales(1),bacteria>elusimicrobiota(1)
MCP4432229.1	1	53	13	39	48	50	SP+Glyco_hydro_8+TM+TM+TM+Glyco_tranf_2_3+Cellulose_synt+TM+TM+PilZ+PilZ	TM(321),PilZ(57),Glyco_hydro_8(53),SP(46),Glyco_tranf_2_3(42),Cellulose_synt(22),Glyco_trans_2_3(7),BACTERIALFRINGE(3),Glycos_transf_2(1)	Myxococcota(22),Nitrospirota(19),FCB group(3),Spirochaetota(1),Pseudomonadota(1),Bacteria incertae sedis(1),Bdellovibrionota(1)	SP+Glyco_hydro_8+TM+TM+TM+Glyco_tranf_2_3+Cellulose_synt+TM+TM+PilZ(13),SP+Glyco_hydro_8+TM+TM+TM+Glyco_tranf_2_3+TM+TM+TM+TM+PilZ(11),SP+Glyco_hydro_8+TM+TM+TM+Glyco_trans_2_3+TM+TM+TM+PilZ(7),SP+Glyco_hydro_8+TM+TM+TM+BACTERIALFRINGE+TM+TM+TM+TM+PilZ(3),SP+Glyco_hydro_8+TM+TM+TM+Glyco_tranf_2_3+TM+TM+TM+TM+PilZ+PilZ(2),SP+Glyco_hydro_8+TM+TM+TM+Glyco_tranf_2_3+TM+TM+TM+PilZ(2),Glyco_hydro_8+TM+…	bacteria>myxococcota>myxococcia>myxococcales(20),bacteria>nitrospirota>nitrospiria>nitrospirales(18),(5),bacteria(2),bacteria>fibrobacterota>fibrobacteria>fibrobacterales(1),bacteria>fibrobacterota>chitinispirillia>chitinispirillales(1),bacteria>spirochaetota>spirochaetia>spirochaetales(1),bacteria>pseudomonadota>gammaproteobacteria(1),bacteria>bdellovibrionota>bdellovibrionia>bdellovibrionales(1…
MBD3370649.1	1	52	32	40	49	52	GGDEF+PilZ	GGDEF(52),PilZ(52),DUF29(1)	Acidobacteriota(23),FCB group(7),Nitrospirota(7),Pseudomonadota(3),Myxococcota(3),unclassified Bacteria(3),PVC group(2),Spirochaetota(1),Chrysiogenota(1),Thermodesulfobacteriota(1),delta/epsilon subdivisions(1)	GGDEF+PilZ(51),DUF29+GGDEF+PilZ(1)	bacteria>acidobacteriota(23),bacteria>nitrospirota(7),bacteria>gemmatimonadota(6),bacteria>myxococcota>myxococcia(3),bacteria(3),bacteria>pseudomonadota>gammaproteobacteria>chromatiales(2),bacteria>planctomycetota(2),bacteria>spirochaetota(1),bacteria>chrysiogenota>chrysiogenetes(1),bacteria>pseudomonadota>gammaproteobacteria(1),bacteria>thermodesulfobacteriota>desulfobacteria>desulfobacterales(1…
MCA9675837.1	1	50	33	42	45	50	PilZ	PilZ(50)	Myxococcota(43),Pseudomonadota(3),Spirochaetota(1),Thermodesulfobacteriota(1),delta/epsilon subdivisions(1),Acidobacteriota(1)	PilZ(50)	bacteria>myxococcota>myxococcia(23),bacteria>myxococcota>haliangiales(10),bacteria>myxococcota>myxococcia>myxococcales(9),bacteria>pseudomonadota(3),bacteria>spirochaetota>spirochaetia>spirochaetales(1),bacteria>thermodesulfobacteriota(1),bacteria>deltaproteobacteria(1),bacteria>acidobacteriota(1),bacteria>myxococcota(1)
MCX7927139.1	1	50	31	42	48	50	PilZ	PilZ(50)	PVC group(37),Myxococcota(6),delta/epsilon subdivisions(4),Pseudomonadota(1),Spirochaetota(1),Terrabacteria group(1)	PilZ(50)	bacteria>candidatusomnitrophota(36),bacteria>myxococcota>myxococcia(6),bacteria>deltaproteobacteria(4),bacteria>pseudomonadota(1),bacteria>spirochaetota>spirochaetia>spirochaetales(1),bacteria>planctomycetota(1),bacteria>chloroflexota(1)
MBW2699812.1	1	46	25	31	46	46	PilZ	PilZ(46)	Myxococcota(19),delta/epsilon subdivisions(14),unclassified Bacteria(6),FCB group(2),PVC group(2),Elusimicrobiota(1),Spirochaetota(1),Pseudomonadota(1)	PilZ(46)	bacteria>deltaproteobacteria(14),bacteria>myxococcota>myxococcia(14),bacteria(7),bacteria>myxococcota>myxococcia>myxococcales(3),bacteria>myxococcota>haliangiales(2),bacteria>planctomycetota(2),bacteria>elusimicrobiota(1),bacteria>spirochaetota(1),bacteria>pseudomonadota(1),bacteria>bacteroidota>flavobacteriia>flavobacteriales(1)
OGS19555.1	1	44	17	32	42	44	PilZ	PilZ(44)	Elusimicrobiota(21),Nitrospirota(15),Bacteria incertae sedis(7),Spirochaetota(1)	PilZ(44)	bacteria>elusimicrobiota(19),bacteria>nitrospirota(9),bacteria>candidatusfirestonebacteria(5),bacteria>nitrospirota>nitrospiria>nitrospirales(3),bacteria>nitrospirota>thermodesulfovibrionia>thermodesulfovibrionales(3),bacteria>candidatusaminicenantes(2),bacteria>elusimicrobiota>endomicrobiia>endomicrobiales(1),bacteria>spirochaetota>spirochaetia>spirochaetales(1),bacteria>elusimicrobiota>endomicr…
NIP31519.1	1	40	10	23	25	40	PilZ	PilZ(40)	Thermodesulfobacteriota(22),Myxococcota(15),TACK group(1),delta/epsilon subdivisions(1),Spirochaetota(1)	PilZ(40)	bacteria>thermodesulfobacteriota>candidatusdadabacteria(21),bacteria>myxococcota>myxococcia(15),archaea>nitrososphaerota>nitrososphaeria>nitrosopumilales(1),bacteria>deltaproteobacteria(1),bacteria>thermodesulfobacteriota(1),bacteria>spirochaetota>spirochaetia>leptospirales(1)
MCH7866701.1	1	37	24	34	37	37	REC+PilZ	PilZ(37),REC_response_reg(35),REC(2)	Myxococcota(29),unclassified Bacteria(4),Pseudomonadota(3),Spirochaetota(1)	REC_response_reg+PilZ(35),REC+PilZ(2)	bacteria>myxococcota>myxococcia(22),bacteria>myxococcota>myxococcia>myxococcales(5),bacteria(4),bacteria>pseudomonadota(3),bacteria>myxococcota(2),bacteria>spirochaetota>spirochaetia>spirochaetales(1)
MBL8840982.1	1	36	19	30	33	36	PilZ+CNMP	PilZ(36),CNMP(23),cNMP_binding(13)	Myxococcota(24),unclassified Bacteria(5),Pseudomonadota(3),PVC group(2),Spirochaetota(1)	PilZ+CNMP(23),PilZ+cNMP_binding(13)	bacteria>myxococcota>myxococcia>myxococcales(9),bacteria>myxococcota(8),bacteria>myxococcota>myxococcia(7),bacteria(5),bacteria>pseudomonadota(3),bacteria>planctomycetota(2),bacteria>spirochaetota>spirochaetia>spirochaetales(1),(1)
MBU0946740.1	1	32	16	22	25	32	PilZ	PilZ(32)	Thermodesulfobacteriota(7),Bacteria incertae sedis(3),Acidobacteriota(3),Pseudomonadota(3),Candidatus Moduliflexota(3),FCB group(2),PVC group(2),unclassified Bacteria(2),Myxococcota(1),Spirochaetota(1)	PilZ(32)	bacteria>thermodesulfobacteriota>desulfobulbia>desulfobulbales(7),(5),bacteria(4),bacteria>acidobacteriota(3),bacteria>candidatuscloacimonadota(2),bacteria>planctomycetota>candidatusbrocadiia>candidatusbrocadiales(2),bacteria>candidatusmoduliflexota>candidatusvecturitrichia>candidatusvecturitrichales(2),bacteria>pseudomonadota(2),bacteria>candidatedivisionfcpu426(1),bacteria>myxococcota>myxococci…
MCA9501516.1	1	31	14	24	31	31	PilZ	PilZ(31)	Myxococcota(24),unclassified Bacteria(4),Pseudomonadota(2),Spirochaetota(1)	PilZ(31)	bacteria>myxococcota>myxococcia(14),bacteria>myxococcota(5),bacteria>myxococcota>myxococcia>myxococcales(5),bacteria(4),bacteria>pseudomonadota(2),bacteria>spirochaetota>spirochaetia>spirochaetales(1)
WP_054649167.1	1	28	9	19	28	27	TM+TM+TM+PilZN+PilZ	PilZ(28),TM(26),SP(2)	Thermodesulfobacteriota(26),FCB group(1),Spirochaetota(1)	TM+PilZ(26),SP+PilZ(2)	bacteria>thermodesulfobacteriota>desulfovibrionia>desulfovibrionales(26),bacteria>bacteroidota>bacteroidia>marinilabiliales(1),bacteria>spirochaetota>spirochaetia>spirochaetales(1)
WP_072909172.1	1	28	11	24	28	28	PilZ	PilZ(28)	Thermodesulfobacteriota(18),Myxococcota(5),Pseudomonadota(3),Terrabacteria group(1),Spirochaetota(1)	PilZ(28)	bacteria>thermodesulfobacteriota>desulfuromonadia>desulfuromonadales(18),bacteria>myxococcota>myxococcia(5),bacteria>pseudomonadota>betaproteobacteria>rhodocyclales(2),bacteria>chloroflexota(1),bacteria>spirochaetota>spirochaetia>spirochaetales(1),bacteria>pseudomonadota(1)
MBI5137982.1	1	26	19	21	20	26	PilZ	PilZ(26)	Myxococcota(9),Nitrospirota(9),Acidobacteriota(4),Thermodesulfobacteriota(2),delta/epsilon subdivisions(1),Spirochaetota(1)	PilZ(26)	bacteria>nitrospirota(9),bacteria>myxococcota(7),bacteria>acidobacteriota>terriglobia(3),bacteria>myxococcota>myxococcia(1),bacteria>deltaproteobacteria(1),bacteria>thermodesulfobacteriota>desulfovibrionia>desulfovibrionales(1),bacteria>acidobacteriota(1),bacteria>thermodesulfobacteriota>desulfobacteria>desulfobacterales(1),bacteria>spirochaetota>spirochaetia>spirochaetales(1),bacteria>myxococcot…
MBW2467839.1	1	25	8	21	23	25	PilZ	PilZ(25)	Myxococcota(11),Thermodesulfobacteriota(9),delta/epsilon subdivisions(2),Spirochaetota(1),unclassified Bacteria(1)	PilZ(25)	bacteria>myxococcota>myxococcia(11),bacteria>thermodesulfobacteriota>desulfobacteria>desulfobacterales(9),bacteria>deltaproteobacteria(2),bacteria>spirochaetota>spirochaetia>spirochaetales(1),(1),bacteria(1)
MCU0602808.1	1	25	17	22	22	25	DUF4379+DUF4379+PilZ	DUF4379(50),PilZ(25)	Thermodesulfobacteriota(12),Myxococcota(10),unclassified Bacteria(1),Pseudomonadota(1),Spirochaetota(1)	DUF4379+DUF4379+PilZ(25)	bacteria>myxococcota>myxococcia(10),bacteria>thermodesulfobacteriota>desulfobacteria>desulfobacterales(10),bacteria>thermodesulfobacteriota>desulfuromonadia>geobacterales(2),bacteria(1),bacteria>pseudomonadota(1),bacteria>spirochaetota(1)
MDH5387578.1	1	25	12	13	25	25	PilZ+?	PilZ(25),HNH(2)	Pseudomonadota(23),Spirochaetota(1),unclassified Bacteria(1)	PilZ(23),PilZ+HNH(2)	bacteria>pseudomonadota>gammaproteobacteria(13),bacteria>pseudomonadota>alphaproteobacteria>rhodospirillales(9),bacteria>pseudomonadota>gammaproteobacteria>chromatiales(1),bacteria>spirochaetota>spirochaetia(1),bacteria(1)
HDQ26173.1	1	23	10	17	12	23	PilZ	PilZ(23)	Bacteria incertae sedis(17),Terrabacteria group(3),unclassified Bacteria(2),Spirochaetota(1)	PilZ(23)	bacteria>candidatusgoldiibacteriota(15),bacteria>bacillota(3),bacteria(2),bacteria>candidatusaerophobetes(2),bacteria>spirochaetota>spirochaetia(1)
MCH7870056.1	1	19	12	16	19	19	PilZ+?	PilZ(19)	Myxococcota(14),unclassified Bacteria(2),Pseudomonadota(1),PVC group(1),Spirochaetota(1)	PilZ(19)	bacteria>myxococcota>myxococcia(7),bacteria>myxococcota>myxococcia>myxococcales(4),bacteria>myxococcota(3),bacteria(2),bacteria>pseudomonadota(1),bacteria>planctomycetota(1),bacteria>spirochaetota>spirochaetia>spirochaetales(1)
MDE6139158.1	1	18	9	15	11	15	PilZ	PilZ(18)	Terrabacteria group(9),unclassified Bacteria(4),Fusobacteriota(2),Bacteria incertae sedis(1),Spirochaetota(1)	PilZ(18)	bacteria(5),bacteria>bacillota>clostridia>eubacteriales(4),bacteria>candidatusmelainabacteria>candidatusgastranaerophilales(2),bacteria>bacillota>clostridia(2),bacteria>fusobacteriota>fusobacteriia>fusobacteriales(2),(1),bacteria>spirochaetota>spirochaetia>brachyspirales(1),bacteria>cyanobacteriota(1)
OPZ25979.1	1	18	6	8	17	18	Epimerase+PilZ	Epimerase(18),PilZ(18)	Myxococcota(11),Pseudomonadota(2),Thermodesulfobacteriota(2),delta/epsilon subdivisions(1),Spirochaetota(1),Bdellovibrionota(1)	Epimerase+PilZ(18)	bacteria>myxococcota>myxococcia(11),bacteria>pseudomonadota(2),bacteria>thermodesulfobacteriota>desulfomonilia(2),bacteria>deltaproteobacteria(1),bacteria>spirochaetota(1),bacteria>bdellovibrionota>bacteriovoracia>bacteriovoracales(1)
MBN8217650.1	1	16	7	13	16	16	PilZ	PilZ(16)	Thermodesulfobacteriota(11),Pseudomonadota(3),Myxococcota(1),Spirochaetota(1)	PilZ(16)	bacteria>thermodesulfobacteriota>desulfobacteria>desulfobacterales(10),bacteria>pseudomonadota(3),bacteria>myxococcota>myxococcia(1),bacteria>spirochaetota(1),bacteria>thermodesulfobacteriota>desulfobulbia>desulfobulbales(1)
MBW2420268.1	1	16	8	13	16	16	TM+TM+TM+TM+TM+PAS+GGDEF+EAL+REC+PilZ	TM(38),GGDEF(16),EAL(16),PilZ(16),PAS(10),REC(8),HisKA_7TM(2),SP(1)	Myxococcota(14),unclassified Bacteria(1),Spirochaetota(1)	TM+GGDEF+EAL+PilZ(5),TM+TM+TM+TM+TM+PAS+GGDEF+EAL+REC+PilZ(3),TM+TM+TM+TM+PAS+GGDEF+EAL+REC+PilZ(2),HisKA_7TM+PAS+GGDEF+EAL+PilZ(2),PAS+GGDEF+EAL+REC+PilZ(1),SP+TM+TM+TM+PAS+GGDEF+EAL+REC+PilZ(1),TM+TM+PAS+GGDEF+EAL+REC+PilZ(1),TM+TM+TM+TM+TM+GGDEF+EAL+PilZ(1)	bacteria>myxococcota>myxococcia(9),bacteria>myxococcota>myxococcia>myxococcales(3),bacteria>myxococcota(2),bacteria(1),bacteria>spirochaetota>spirochaetia>spirochaetales(1)
MCA9504126.1	1	15	10	12	14	15	PilZN+PilZ	PilZ(15)	unclassified Bacteria(7),Myxococcota(6),Spirochaetota(1),Pseudomonadota(1)	PilZ(15)	bacteria(7),bacteria>myxococcota>myxococcia(3),bacteria>myxococcota(2),bacteria>myxococcota>myxococcia>myxococcales(1),bacteria>spirochaetota>spirochaetia>spirochaetales(1),bacteria>pseudomonadota(1)
NIP99779.1	1	15	6	6	14	15	PilZ	GGDEF(15),PilZ(15)	Nitrospinae/Tectomicrobia group(10),unclassified Bacteria(1),Acidobacteriota(1),Spirochaetota(1),Thermodesulfobacteriota(1)	GGDEF+PilZ(15)	bacteria>nitrospinae/tectomicrobiagroup>nitrospinota>nitrospinia>nitrospinales(10),bacteria(1),bacteria>acidobacteriota(1),bacteria>spirochaetota(1),bacteria>thermodesulfobacteriota>desulfovibrionia>desulfovibrionales(1),(1)
MBW1886010.1	1	14	9	11	14	14	PilZ	PilZ(14)	Myxococcota(11),unclassified Bacteria(2),Spirochaetota(1)	PilZ(14)	bacteria>myxococcota>myxococcia(7),bacteria>myxococcota>myxococcia>myxococcales(3),bacteria(2),bacteria>spirochaetota>spirochaetia>spirochaetales(1),bacteria>myxococcota(1)
HCB11593.1	1	13	7	11	7	11	PilZ	SP(13),PilZ(13)	Terrabacteria group(9),unclassified Bacteria(3),Spirochaetota(1)	SP+PilZ(13)	bacteria>bacillota>clostridia>eubacteriales(4),bacteria(3),bacteria>candidatusmelainabacteria>candidatusgastranaerophilales(2),bacteria>candidatusmelainabacteria(2),bacteria>cyanobacteriota(1),bacteria>spirochaetota>spirochaetia>brachyspirales(1)
MCD6515964.1	1	13	7	9	13	13	PilZ	PilZ(13)	PVC group(7),Bacteria incertae sedis(4),Spirochaetota(1),Pseudomonadota(1)	PilZ(13)	bacteria>candidatusomnitrophota(7),bacteria>candidatusaminicenantes(4),bacteria>spirochaetota(1),bacteria>pseudomonadota(1)
HIF93197.1	1	12	1	8	12	12	PilZ+CNMP	PilZ(12),CNMP(12)	Myxococcota(9),unclassified Bacteria(2),Spirochaetota(1)	PilZ+CNMP(12)	bacteria>myxococcota>myxococcia(4),bacteria>myxococcota>myxococcia>myxococcales(3),bacteria(2),bacteria>myxococcota(2),bacteria>spirochaetota>spirochaetia>spirochaetales(1)
MBN2545782.1	1	12	3	7	11	12	PilZ	PilZ(12)	PVC group(11),Spirochaetota(1)	PilZ(12)	bacteria>planctomycetota>candidatusbrocadiia>candidatusbrocadiales(11),bacteria>spirochaetota(1)
MDJ0788180.1	1	12	5	8	12	12	PilZ	PilZ(12)	Myxococcota(9),unclassified Bacteria(2),Spirochaetota(1)	PilZ(12)	bacteria>myxococcota>myxococcia(5),bacteria>myxococcota>myxococcia>myxococcales(3),bacteria(2),bacteria>myxococcota(1),bacteria>spirochaetota>spirochaetia>spirochaetales(1)
MAG30444.1	1	11	7	8	11	11	PilZ+PilZ+DUF4388	PilZ(22),DUF4388(11)	Myxococcota(7),unclassified Bacteria(2),Spirochaetota(1),Pseudomonadota(1)	PilZ+PilZ+DUF4388(11)	bacteria>myxococcota>myxococcia(4),bacteria>myxococcota>myxococcia>myxococcales(3),bacteria(2),bacteria>spirochaetota>spirochaetia>spirochaetales(1),bacteria>pseudomonadota(1)
MCG3113872.1	1	11	4	7	11	11	PilZ+HMG-CoA_red	PilZ(11),HMG-CoA_red(11),pPIWI_RE_island_Z(3)	Nitrospirota(9),PVC group(1),Spirochaetota(1)	PilZ+HMG-CoA_red(8),PilZ+HMG-CoA_red+pPIWI_RE_island_Z(3)	bacteria>nitrospirota>nitrospiria>candidatustroglogloeales(9),bacteria>chlamydiota(1),bacteria>spirochaetota(1)
MCE5299698.1	1	9	4	8	9	9	PilZ	PilZ(9)	Bacteria incertae sedis(6),unclassified Bacteria(1),Spirochaetota(1),Terrabacteria group(1)	PilZ(9)	bacteria>candidatusgoldiibacteriota(6),bacteria(1),bacteria>spirochaetota>spirochaetia(1),bacteria>bacillota(1)
MBN2440017.1	1	8	4	4	8	8	PilZ	PilZ(8)	PVC group(6),unclassified Bacteria(1),Spirochaetota(1)	PilZ(8)	bacteria>planctomycetota>candidatusbrocadiia>candidatusbrocadiales(4),bacteria>planctomycetota(2),bacteria(1),bacteria>spirochaetota>spirochaetia>spirochaetales(1)
MCK4988419.1	1	7	7	7	7	7	PilZN+PilZ+PilZ+ACET	PilZ(7)	Thermodesulfobacteriota(3),delta/epsilon subdivisions(1),Myxococcota(1),Nitrospirota(1),Spirochaetota(1)	PilZ(7)	bacteria>thermodesulfobacteriota>desulfobacteria>desulfobacterales(2),bacteria>deltaproteobacteria(1),bacteria>myxococcota>myxococcia(1),bacteria>nitrospirota>nitrospiria>nitrospirales(1),bacteria>spirochaetota>spirochaetia>spirochaetales(1),bacteria>thermodesulfobacteriota>syntrophia>syntrophales(1)
MBN1410174.1	1	6	5	5	6	6	PilZ	PilZ(6)	Nitrospirota(2),unclassified Bacteria(1),Bdellovibrionota(1),Spirochaetota(1),Pseudomonadota(1)	PilZ(6)	bacteria>nitrospirota(2),bacteria(1),bacteria>bdellovibrionota>bdellovibrionia>bdellovibrionales(1),bacteria>spirochaetota>spirochaetia>spirochaetales(1),bacteria>pseudomonadota(1)
MBN2754767.1	1	6	3	6	6	6	PilZ	PilZ(6)	Bacteria incertae sedis(5),Spirochaetota(1)	PilZ(6)	bacteria>candidatusgoldiibacteriota(5),bacteria>spirochaetota>spirochaetia(1)
HDL09879.1	1	5	5	5	5	5	PilZ	PilZ(5)	PVC group(2),Spirochaetota(1),unclassified Bacteria(1),Acidobacteriota(1)	PilZ(5)	bacteria>candidatusomnitrophota(2),bacteria>spirochaetota(1),bacteria(1),bacteria>acidobacteriota(1)
MBN8555933.1	1	5	5	5	5	5	PilZ	TM(5),PilZ(5)	delta/epsilon subdivisions(2),Spirochaetota(1),Myxococcota(1),Bdellovibrionota(1)	TM+PilZ(5)	bacteria>deltaproteobacteria(1),bacteria>spirochaetota>spirochaetia(1),bacteria>deltaproteobacteria>bradymonadales(1),bacteria>myxococcota>myxococcia(1),bacteria>bdellovibrionota>bacteriovoracia>bacteriovoracales(1)
MCR9092762.1	1	5	5	5	5	5	PilZ	PilZ(10)	Myxococcota(3),Spirochaetota(1),unclassified Bacteria(1)	PilZ+PilZ(5)	bacteria>myxococcota>myxococcia(3),bacteria>spirochaetota>spirochaetia>spirochaetales(1),bacteria(1)
MBQ3819524.1	1	4	4	4	4	4	PilZ	PilZ(4)	unclassified Bacteria(3),Spirochaetota(1)	PilZ(4)	bacteria(3),bacteria>spirochaetota>spirochaetia>brachyspirales(1)
MCA9407369.1	1	4	4	4	4	4	PilZ	PilZ(4)	PVC group(3),Spirochaetota(1)	PilZ(4)	bacteria>candidatusomnitrophota(3),bacteria>spirochaetota(1)
MDJ0820083.1	1	4	3	3	4	4	PilZ	PilZ(5)	delta/epsilon subdivisions(2),Thermodesulfobacteriota(1),Spirochaetota(1)	PilZ(3),PilZ+PilZ(1)	bacteria>deltaproteobacteria(2),bacteria>thermodesulfobacteriota>desulfobacteria>desulfobacterales(1),bacteria>spirochaetota>spirochaetia>spirochaetales(1)
RPI89543.1	1	4	3	4	4	4	PilZ	PilZ(4)	delta/epsilon subdivisions(3),Spirochaetota(1)	PilZ(4)	bacteria>deltaproteobacteria>candidatuszymogeniales(3),bacteria>spirochaetota>spirochaetia>spirochaetales(1)
MAI27041.1	1	3	2	2	3	3	PilZ	PilZ(3)	Spirochaetota(1),Pseudomonadota(1),Myxococcota(1)	PilZ(3)	bacteria>spirochaetota>spirochaetia>spirochaetales(1),bacteria>pseudomonadota(1),bacteria>myxococcota>myxococcia(1)
MBK9499064.1	1	3	2	2	3	3	PilZ	PilZ(3)	FCB group(2),Spirochaetota(1)	PilZ(3)	bacteria>bacteroidota>flavobacteriia>flavobacteriales(2),bacteria>spirochaetota>spirochaetia>leptospirales(1)
MBT7670281.1	1	3	3	3	3	3	PilZ	PilZ(3),TM(1),SP(1)	Bdellovibrionota(2),Spirochaetota(1)	TM+PilZ(1),PilZ(1),SP+PilZ(1)	bacteria>bdellovibrionota>bdellovibrionia>bdellovibrionales(2),bacteria>spirochaetota>spirochaetia>spirochaetales(1)
MDF3823246.1	1	3	3	3	3	3	PilZ	PilZ(3)	Pseudomonadota(2),Spirochaetota(1)	PilZ(3)	bacteria>pseudomonadota>betaproteobacteria>burkholderiales(2),bacteria>spirochaetota>spirochaetia>leptospirales(1)
PYV61812.1	1	3	3	3	3	3	PilZ	PilZ(3)	Acidobacteriota(2),Spirochaetota(1)	PilZ(3)	bacteria>acidobacteriota(2),bacteria>spirochaetota(1)
GIW23638.1	1	2	1	2	2	2	PilZ	PilZ(2)	Spirochaetota(1),Terrabacteria group(1)	PilZ(2)	bacteria>spirochaetota>spirochaetia>leptospirales(1),bacteria>candidatussericytochromatia(1)
MAI26586.1	1	2	1	1	2	2	PilZ	PilZ(2)	Spirochaetota(1),Pseudomonadota(1)	PilZ(2)	bacteria>spirochaetota>spirochaetia>spirochaetales(1),bacteria>pseudomonadota(1)
MBL7171158.1	1	2	2	2	2	2	PilZ	PilZ(2)	PVC group(1),Spirochaetota(1)	PilZ(2)	bacteria>candidatusomnitrophota(1),bacteria>spirochaetota(1)
MBN2038836.1	1	2	2	2	2	2	PilZ	PilZ(2)	Spirochaetota(1),Pseudomonadota(1)	PilZ(2)	bacteria>spirochaetota(1),bacteria>pseudomonadota(1)
MBS6602758.1	1	2	2	2	2	2	PilZ	SP(2),PilZ(2)	unclassified Bacteria(1),Spirochaetota(1)	SP+PilZ(2)	bacteria(1),bacteria>spirochaetota>spirochaetia>brachyspirales(1)
MBW8003679.1	1	2	2	2	2	2	PilZ	PilZ(4)	PVC group(1),Spirochaetota(1)	PilZ+PilZ(2)	bacteria>planctomycetota(1),bacteria>spirochaetota>spirochaetia>spirochaetales(1)
MCG3172900.1	1	2	2	2	2	2	PilZ	PilZ(2),SP(1)	Myxococcota(1),Spirochaetota(1)	PilZ(1),SP+PilZ(1)	bacteria>myxococcota(1),bacteria>spirochaetota>spirochaetia(1)
MDI9424127.1	1	2	2	2	2	2	PilZ	PilZ(2)	Bacteria incertae sedis(1),Spirochaetota(1)	PilZ(2)	bacteria(1),bacteria>spirochaetota(1)
AVQ10531.1	1	1	1	1	1	1	GAZ+PilZ	GAZ(1),PilZ(1)	Spirochaetota(1)	GAZ+PilZ(1)	bacteria>spirochaetota>spirochaetia>leptospirales(1)
EKT87665.1	1	1	1	1	1	1	TM+PilZ	TM(1),PilZ(1)	Spirochaetota(1)	TM+PilZ(1)	bacteria>spirochaetota>spirochaetia>leptospirales(1)
EMG10518.1	1	1	1	1	1	1	PilZN	PilZN(1)	Spirochaetota(1)	PilZN(1)	bacteria>spirochaetota>spirochaetia>leptospirales(1)
EMG19409.1	1	1	1	1	1	1	GAZ	GAZ(1)	Spirochaetota(1)	GAZ(1)	bacteria>spirochaetota>spirochaetia>leptospirales(1)
EMJ86913.1	1	1	1	1	1	1	PilZN+PilZ	PilZN(1),PilZ(1)	Spirochaetota(1)	PilZN+PilZ(1)	bacteria>spirochaetota>spirochaetia>leptospirales(1)
EMM82290.1	1	1	1	1	1	1	GAZ	GAZ(1)	Spirochaetota(1)	GAZ(1)	bacteria>spirochaetota>spirochaetia>leptospirales(1)
EMM82293.1	1	1	1	1	1	1	PilZN	PilZN(1)	Spirochaetota(1)	PilZN(1)	bacteria>spirochaetota>spirochaetia>leptospirales(1)
EMO25705.1	1	1	1	1	1	1	PilZ	PilZ(1)	Spirochaetota(1)	PilZ(1)	bacteria>spirochaetota>spirochaetia>leptospirales(1)
EMO25707.1	1	1	1	1	1	1	GAZ	GAZ(1)	Spirochaetota(1)	GAZ(1)	bacteria>spirochaetota>spirochaetia>leptospirales(1)
EMO25899.1	1	1	1	1	1	1	PilZN	PilZN(1)	Spirochaetota(1)	PilZN(1)	bacteria>spirochaetota>spirochaetia>leptospirales(1)
EMO76873.1	1	1	1	1	1	1	PilZ	PilZ(1)	Spirochaetota(1)	PilZ(1)	bacteria>spirochaetota>spirochaetia>leptospirales(1)
EMP05510.1	1	1	1	1	1	1	GAZ+PilZ	GAZ(1),PilZ(1)	Spirochaetota(1)	GAZ+PilZ(1)	bacteria>spirochaetota>spirochaetia>leptospirales(1)
EMY22449.1	1	1	1	1	1	1	PilZ	PilZ(1)	Spirochaetota(1)	PilZ(1)	bacteria>spirochaetota>spirochaetia>leptospirales(1)
EMY22505.1	1	1	1	1	1	1	PilZN+Phage_connector	PilZN(1),Phage_connector(1)	Spirochaetota(1)	PilZN+Phage_connector(1)	bacteria>spirochaetota>spirochaetia>leptospirales(1)
EPG73112.1	1	1	1	1	1	1	PilZ	PilZ(1)	Spirochaetota(1)	PilZ(1)	bacteria>spirochaetota>spirochaetia>leptospirales(1)
GHT90810.1	1	1	1	1	1	1	PilZN+Peptidase_M48	PilZN(1),Peptidase_M48(1)	Spirochaetota(1)	PilZN+Peptidase_M48(1)	bacteria>spirochaetota>spirochaetia(1)
GHU05655.1	1	1	1	1	1	1	PilZ	PilZ(1)	Spirochaetota(1)	PilZ(1)	bacteria>spirochaetota>spirochaetia(1)
GHU29333.1	1	1	1	1	1	1	TM+HAMP+MA+PilZ	TM(1),HAMP(1),MA(1),PilZ(1)	Spirochaetota(1)	TM+HAMP+MA+PilZ(1)	bacteria>spirochaetota>spirochaetia(1)
GHV37735.1	1	1	1	1	1	1	TM+TM+Glycos_transf_2+Glyco_trans_2_3+TM+TM+TM+PilZ+TM+OmpA+OmpA	TM(6),OmpA(2),Glycos_transf_2(1),Glyco_trans_2_3(1),PilZ(1)	Spirochaetota(1)	TM+TM+Glycos_transf_2+Glyco_trans_2_3+TM+TM+TM+PilZ+TM+OmpA+OmpA(1)	bacteria>spirochaetota>spirochaetia(1)
GHV55438.1	1	1	1	1	1	1	PilZ	PilZ(1)	Spirochaetota(1)	PilZ(1)	bacteria>spirochaetota>spirochaetia(1)
GHV74108.1	1	1	1	1	1	1	PilZ	PilZ(1)	Spirochaetota(1)	PilZ(1)	bacteria>spirochaetota>spirochaetia(1)
GHV80228.1	1	1	1	1	1	1	PilZN	PilZN(1)	Spirochaetota(1)	PilZN(1)	bacteria>spirochaetota>spirochaetia(1)
HAK45536.1	1	1	1	1	1	1	PilZ	PilZ(1)	Spirochaetota(1)	PilZ(1)	bacteria>spirochaetota>spirochaetia>spirochaetales(1)
HBG35708.1	1	1	1	1	1	1	PilZ	PilZ(1)	Spirochaetota(1)	PilZ(1)	bacteria>spirochaetota>spirochaetia>spirochaetales(1)
HBG36578.1	1	1	1	1	1	1	PilZN	PilZN(1)	Spirochaetota(1)	PilZN(1)	bacteria>spirochaetota>spirochaetia>spirochaetales(1)
HBS03421.1	1	1	1	1	1	1	PilZN+PilZ	PilZN(1),PilZ(1)	Spirochaetota(1)	PilZN+PilZ(1)	bacteria>spirochaetota>spirochaetia>leptospirales(1)
HBS05661.1	1	1	1	1	1	1	PilZ	PilZ(1)	Spirochaetota(1)	PilZ(1)	bacteria>spirochaetota>spirochaetia>leptospirales(1)
HDP79958.1	1	1	1	1	1	1	PilZ	PilZ(1)	Spirochaetota(1)	PilZ(1)	bacteria>spirochaetota(1)
HEB10235.1	1	1	1	1	1	1	PilZ	PilZ(1)	Spirochaetota(1)	PilZ(1)	bacteria>spirochaetota>spirochaetia>spirochaetales(1)
HEB11126.1	1	1	1	1	1	1	PilZ+PilZ	PilZ(2)	Spirochaetota(1)	PilZ+PilZ(1)	bacteria>spirochaetota>spirochaetia>spirochaetales(1)
HEB30261.1	1	1	1	1	1	1	PilZN+PilZ	PilZN(1),PilZ(1)	Spirochaetota(1)	PilZN+PilZ(1)	bacteria>spirochaetota(1)
HEB31365.1	1	1	1	1	1	1	PilZN	PilZN(1)	Spirochaetota(1)	PilZN(1)	bacteria>spirochaetota(1)
HEQ71636.1	1	1	1	1	1	1	PilZ	PilZ(1)	Spirochaetota(1)	PilZ(1)	bacteria>spirochaetota>spirochaetia(1)
KPJ87287.1	1	1	1	1	1	1	PilZ	PilZ(1)	Spirochaetota(1)	PilZ(1)	bacteria>spirochaetota(1)
MBE7438110.1	1	1	1	1	1	1	TM+PilZ	TM(1),PilZ(1)	Spirochaetota(1)	TM+PilZ(1)	bacteria>spirochaetota>spirochaetia>spirochaetales(1)
MBE8359468.1	1	1	1	1	1	1	PilZ	PilZ(1)	Spirochaetota(1)	PilZ(1)	bacteria>spirochaetota>spirochaetia>leptospirales(1)
MBI3395925.1	1	1	1	1	1	1	PilZ	PilZ(1)	Spirochaetota(1)	PilZ(1)	bacteria>spirochaetota>spirochaetia(1)
MBI3396156.1	1	1	1	1	1	1	PilZ	PilZ(1)	Spirochaetota(1)	PilZ(1)	bacteria>spirochaetota>spirochaetia(1)
MBI4976238.1	1	1	1	1	1	1	PilZ	PilZ(1)	Spirochaetota(1)	PilZ(1)	bacteria>spirochaetota(1)
MBI4978172.1	1	1	1	1	1	1	PilZ	PilZ(1)	Spirochaetota(1)	PilZ(1)	bacteria>spirochaetota(1)
MBI9098832.1	1	1	1	1	1	1	PilZ	PilZ(1)	Spirochaetota(1)	PilZ(1)	bacteria>spirochaetota>spirochaetia>spirochaetales(1)
MBK6608084.1	1	1	1	1	1	1	PilZN	PilZN(1)	Spirochaetota(1)	PilZN(1)	bacteria>spirochaetota>spirochaetia>leptospirales(1)
MBK6608085.1	1	1	1	1	1	1	GAZ+PilZ	GAZ(1),PilZ(1)	Spirochaetota(1)	GAZ+PilZ(1)	bacteria>spirochaetota>spirochaetia>leptospirales(1)
MBK7054906.1	1	1	1	1	1	1	TM+TM+PilZ	TM(2),PilZ(1)	Spirochaetota(1)	TM+TM+PilZ(1)	bacteria>spirochaetota>spirochaetia>leptospirales(1)
MBK8396595.1	1	1	1	1	1	1	PilZ	PilZ(1)	Spirochaetota(1)	PilZ(1)	bacteria>spirochaetota>spirochaetia>leptospirales(1)
MBL0262821.1	1	1	1	1	1	1	PilZN	PilZN(1)	Spirochaetota(1)	PilZN(1)	bacteria>spirochaetota>spirochaetia>leptospirales(1)
MBL0262822.1	1	1	1	1	1	1	GAZ+PilZ	GAZ(1),PilZ(1)	Spirochaetota(1)	GAZ+PilZ(1)	bacteria>spirochaetota>spirochaetia>leptospirales(1)
MBL8034155.1	1	1	1	1	1	1	GAZ+PilZ	GAZ(1),PilZ(1)	Spirochaetota(1)	GAZ+PilZ(1)	bacteria>spirochaetota>spirochaetia>leptospirales(1)
MBL8034411.1	1	1	1	1	1	1	GGDEF+PilZ	GGDEF(1),PilZ(1)	Spirochaetota(1)	GGDEF+PilZ(1)	bacteria>spirochaetota>spirochaetia>leptospirales(1)
MBL8967035.1	1	1	1	1	1	1	VirB6+NpzN	VirB6(1),NpzN(1)	Spirochaetota(1)	VirB6+NpzN(1)	bacteria>spirochaetota>spirochaetia>spirochaetales(1)
MBL8994116.1	1	1	1	1	1	1	REC_response_reg+PilZ	REC_response_reg(1),PilZ(1)	Spirochaetota(1)	REC_response_reg+PilZ(1)	bacteria>spirochaetota>spirochaetia(1)
MBN1410299.1	1	1	1	1	1	1	PilZ	PilZ(1)	Spirochaetota(1)	PilZ(1)	bacteria>spirochaetota>spirochaetia>spirochaetales(1)
MBN1411555.1	1	1	1	1	1	1	PilZ	PilZ(1)	Spirochaetota(1)	PilZ(1)	bacteria>spirochaetota>spirochaetia>spirochaetales(1)
MBN1411721.1	1	1	1	1	1	1	PilZ	PilZ(1)	Spirochaetota(1)	PilZ(1)	bacteria>spirochaetota>spirochaetia>spirochaetales(1)
MBN1646640.1	1	1	1	1	1	1	PilZ	PilZ(1)	Spirochaetota(1)	PilZ(1)	bacteria>spirochaetota>spirochaetia>spirochaetales(1)
MBN1647510.1	1	1	1	1	1	1	PilZ	PilZ(1)	Spirochaetota(1)	PilZ(1)	bacteria>spirochaetota>spirochaetia>spirochaetales(1)
MBN1647901.1	1	1	1	1	1	1	TM+PilZN+PilZ	TM(1),PilZN(1),PilZ(1)	Spirochaetota(1)	TM+PilZN+PilZ(1)	bacteria>spirochaetota>spirochaetia>spirochaetales(1)
MBN1649409.1	1	1	1	1	1	1	PilZ+PilZ	PilZ(2)	Spirochaetota(1)	PilZ+PilZ(1)	bacteria>spirochaetota>spirochaetia>spirochaetales(1)
MBN1699947.1	1	1	1	1	1	1	REC_response_reg+GGDEF+PilZ	REC_response_reg(1),GGDEF(1),PilZ(1)	Spirochaetota(1)	REC_response_reg+GGDEF+PilZ(1)	bacteria>spirochaetota>spirochaetia>spirochaetales(1)
MBN1700121.1	1	1	1	1	1	1	PilZ	PilZ(1)	Spirochaetota(1)	PilZ(1)	bacteria>spirochaetota>spirochaetia>spirochaetales(1)
MBN1700239.1	1	1	1	1	1	1	PilZ	PilZ(1)	Spirochaetota(1)	PilZ(1)	bacteria>spirochaetota>spirochaetia>spirochaetales(1)
MBN1798439.1	1	1	1	1	1	1	PilZ+PilZ	PilZ(2)	Spirochaetota(1)	PilZ+PilZ(1)	bacteria>spirochaetota>spirochaetia>spirochaetales(1)
MBN1835100.1	1	1	1	1	1	1	PilZ	PilZ(1)	Spirochaetota(1)	PilZ(1)	bacteria>spirochaetota>spirochaetia>spirochaetales(1)
MBN2351079.1	1	1	1	1	1	1	PilZ	PilZ(1)	Spirochaetota(1)	PilZ(1)	bacteria>spirochaetota>spirochaetia>spirochaetales(1)
MBN2441500.1	1	1	1	1	1	1	PilZ	PilZ(1)	Spirochaetota(1)	PilZ(1)	bacteria>spirochaetota>spirochaetia>spirochaetales(1)
MBN2441834.1	1	1	1	1	1	1	PilZ	PilZ(1)	Spirochaetota(1)	PilZ(1)	bacteria>spirochaetota>spirochaetia>spirochaetales(1)
MBN2509099.1	1	1	1	1	1	1	PilZ	PilZ(1)	Spirochaetota(1)	PilZ(1)	bacteria>spirochaetota>spirochaetia>spirochaetales(1)
MBN2533968.1	1	1	1	1	1	1	PilZ	PilZ(1)	Spirochaetota(1)	PilZ(1)	bacteria>spirochaetota>spirochaetia>spirochaetales(1)
MBN2545412.1	1	1	1	1	1	1	TM+TM+TM+TM+PilZ	TM(4),PilZ(1)	Spirochaetota(1)	TM+TM+TM+TM+PilZ(1)	bacteria>spirochaetota(1)
MBN2735961.1	1	1	1	1	1	1	GGDEF+GGDEF+PilZ	GGDEF(2),PilZ(1)	Spirochaetota(1)	GGDEF+GGDEF+PilZ(1)	bacteria>spirochaetota>spirochaetia>spirochaetales(1)
MBN2737520.1	1	1	1	1	1	1	PilZ+FapA_N+FapA	PilZ(1),FapA_N(1),FapA(1)	Spirochaetota(1)	PilZ+FapA_N+FapA(1)	bacteria>spirochaetota>spirochaetia>spirochaetales(1)
MBN2739137.1	1	1	1	1	1	1	PilZ	PilZ(1)	Spirochaetota(1)	PilZ(1)	bacteria>spirochaetota>spirochaetia>spirochaetales(1)
MBN2873997.1	1	1	1	1	1	1	PilZ	PilZ(1)	Spirochaetota(1)	PilZ(1)	bacteria>spirochaetota>spirochaetia>spirochaetales(1)
MBN2874472.1	1	1	1	1	1	1	PilZN+PilZN	PilZN(2)	Spirochaetota(1)	PilZN+PilZN(1)	bacteria>spirochaetota>spirochaetia>spirochaetales(1)
MBN8216087.1	1	1	1	1	1	1	PilZ	PilZ(1)	Spirochaetota(1)	PilZ(1)	bacteria>spirochaetota(1)
MBN8221307.1	1	1	1	1	1	1	GAZ+PilZ	GAZ(1),PilZ(1)	Spirochaetota(1)	GAZ+PilZ(1)	bacteria>spirochaetota(1)
MBN8221531.1	1	1	1	1	1	1	PilZN+GAZ	PilZN(1),GAZ(1)	Spirochaetota(1)	PilZN+GAZ(1)	bacteria>spirochaetota(1)
MBO4320660.1	1	1	1	1	1	1	PilZ+RRP36	PilZ(1),RRP36(1)	Spirochaetota(1)	PilZ+RRP36(1)	bacteria>spirochaetota>spirochaetia>spirochaetales(1)
MBO5116021.1	1	1	1	1	1	1	PilZ	PilZ(1)	Spirochaetota(1)	PilZ(1)	bacteria>spirochaetota>spirochaetia>spirochaetales(1)
MBP5447705.1	1	1	1	1	1	1	PilZ	PilZ(1)	Spirochaetota(1)	PilZ(1)	bacteria>spirochaetota>spirochaetia>spirochaetales(1)
MBP7283244.1	1	1	1	1	1	1	Mit_proteolip+PilZ	Mit_proteolip(1),PilZ(1)	Spirochaetota(1)	Mit_proteolip+PilZ(1)	bacteria>spirochaetota>spirochaetia>leptospirales(1)
MBP7552356.1	1	1	1	1	1	1	PilZN	PilZN(1)	Spirochaetota(1)	PilZN(1)	bacteria>spirochaetota(1)
MBP7553306.1	1	1	1	1	1	1	PilZ	PilZ(1)	Spirochaetota(1)	PilZ(1)	bacteria>spirochaetota(1)
MBP7605232.1	1	1	1	1	1	1	DUF1577	DUF1577(1)	Spirochaetota(1)	DUF1577(1)	bacteria>spirochaetota(1)
MBP7736266.1	1	1	1	1	1	1	PilZ	PilZ(1)	Spirochaetota(1)	PilZ(1)	bacteria>spirochaetota(1)
MBQ1726838.1	1	1	1	1	1	1	SP+NpzN+PilZN	SP(1),NpzN(1),PilZN(1)	Spirochaetota(1)	SP+NpzN+PilZN(1)	bacteria>spirochaetota>spirochaetia>spirochaetales(1)
MBQ1795078.1	1	1	1	1	1	1	PilZ	PilZ(1)	Spirochaetota(1)	PilZ(1)	bacteria>spirochaetota>spirochaetia>spirochaetales(1)
MBQ1998903.1	1	1	1	1	1	1	SP+TM+PilZ	SP(1),TM(1),PilZ(1)	Spirochaetota(1)	SP+TM+PilZ(1)	bacteria>spirochaetota>spirochaetia>spirochaetales(1)
MBQ3923797.1	1	1	1	1	1	1	PilZ	PilZ(1)	Spirochaetota(1)	PilZ(1)	bacteria>spirochaetota>spirochaetia>spirochaetales(1)
MBQ5781519.1	1	1	1	1	1	1	PilZN+PilZ	PilZN(1),PilZ(1)	Spirochaetota(1)	PilZN+PilZ(1)	bacteria>spirochaetota>spirochaetia>spirochaetales(1)
MBR6153925.1	1	1	1	1	1	1	PilZ	PilZ(1)	Spirochaetota(1)	PilZ(1)	bacteria>spirochaetota>spirochaetia>spirochaetales(1)
MBR6193085.1	1	1	1	1	1	1	PilZ	PilZ(1)	Spirochaetota(1)	PilZ(1)	bacteria>spirochaetota>spirochaetia>spirochaetales(1)
MBU0936497.1	1	1	1	1	1	1	PilZ	PilZ(1)	Spirochaetota(1)	PilZ(1)	bacteria>spirochaetota(1)
MBU0936853.1	1	1	1	1	1	1	PilZ	PilZ(1)	Spirochaetota(1)	PilZ(1)	bacteria>spirochaetota(1)
MBU1077129.1	1	1	1	1	1	1	PilZ	PilZ(1)	Spirochaetota(1)	PilZ(1)	bacteria>spirochaetota(1)
MBW7857157.1	1	1	1	1	1	1	PilZ	PilZ(1)	Spirochaetota(1)	PilZ(1)	bacteria>spirochaetota>spirochaetia>leptospirales(1)
MBW7858460.1	1	1	1	1	1	1	PilZN	PilZN(1)	Spirochaetota(1)	PilZN(1)	bacteria>spirochaetota>spirochaetia>leptospirales(1)
MBX7058787.1	1	1	1	1	1	1	PilZ	PilZ(1)	Spirochaetota(1)	PilZ(1)	bacteria>spirochaetota>spirochaetia>leptospirales(1)
MCB1158975.1	1	1	1	1	1	1	PilZN	PilZN(1)	Spirochaetota(1)	PilZN(1)	bacteria>spirochaetota>spirochaetia>leptospirales(1)
MCB1160696.1	1	1	1	1	1	1	PilZN+GAZ	PilZN(1),GAZ(1)	Spirochaetota(1)	PilZN+GAZ(1)	bacteria>spirochaetota>spirochaetia>leptospirales(1)
MCB1160934.1	1	1	1	1	1	1	PilZ	PilZ(1)	Spirochaetota(1)	PilZ(1)	bacteria>spirochaetota>spirochaetia>leptospirales(1)
MCB1172084.1	1	1	1	1	1	1	PilZ	PilZ(1)	Spirochaetota(1)	PilZ(1)	bacteria>spirochaetota>spirochaetia>leptospirales(1)
MCB1174376.1	1	1	1	1	1	1	PilZ	PilZ(1)	Spirochaetota(1)	PilZ(1)	bacteria>spirochaetota>spirochaetia>leptospirales(1)
MCB1175809.1	1	1	1	1	1	1	PilZN	PilZN(1)	Spirochaetota(1)	PilZN(1)	bacteria>spirochaetota>spirochaetia>leptospirales(1)
MCB1309805.1	1	1	1	1	1	1	PilZN	PilZN(1)	Spirochaetota(1)	PilZN(1)	bacteria>spirochaetota>spirochaetia>leptospirales(1)
MCB1316826.1	1	1	1	1	1	1	PilZ	PilZ(1)	Spirochaetota(1)	PilZ(1)	bacteria>spirochaetota>spirochaetia>leptospirales(1)
MCB1318630.1	1	1	1	1	1	1	PilZ	PilZ(1)	Spirochaetota(1)	PilZ(1)	bacteria>spirochaetota>spirochaetia>leptospirales(1)
MCB1322365.1	1	1	1	1	1	1	PilZ	PilZ(1)	Spirochaetota(1)	PilZ(1)	bacteria>spirochaetota>spirochaetia>leptospirales(1)
MCE9597698.1	1	1	1	1	1	1	PilZN	PilZN(1)	Spirochaetota(1)	PilZN(1)	bacteria>spirochaetota>spirochaetia(1)
MCE9597699.1	1	1	1	1	1	1	GAZ+PilZ	GAZ(1),PilZ(1)	Spirochaetota(1)	GAZ+PilZ(1)	bacteria>spirochaetota>spirochaetia(1)
MCF7948083.1	1	1	1	1	1	1	TM+NpzN	TM(1),NpzN(1)	Spirochaetota(1)	TM+NpzN(1)	bacteria>spirochaetota>spirochaetia(1)
MCG8569976.1	1	1	1	1	1	1	PilZ	PilZ(1)	Spirochaetota(1)	PilZ(1)	bacteria>spirochaetota(1)
MCG8570142.1	1	1	1	1	1	1	PilZ	PilZ(1)	Spirochaetota(1)	PilZ(1)	bacteria>spirochaetota(1)
MCK4514109.1	1	1	1	1	1	1	TM+NpzN	TM(1),NpzN(1)	Spirochaetota(1)	TM+NpzN(1)	bacteria>spirochaetota>spirochaetia>spirochaetales(1)
MCK4514343.1	1	1	1	1	1	1	PilZ	PilZ(1)	Spirochaetota(1)	PilZ(1)	bacteria>spirochaetota>spirochaetia>spirochaetales(1)
MCK4515111.1	1	1	1	1	1	1	PilZ	PilZ(1)	Spirochaetota(1)	PilZ(1)	bacteria>spirochaetota>spirochaetia>spirochaetales(1)
MCK4515319.1	1	1	1	1	1	1	TM+NpzN	TM(1),NpzN(1)	Spirochaetota(1)	TM+NpzN(1)	bacteria>spirochaetota>spirochaetia>spirochaetales(1)
MCK4796534.1	1	1	1	1	1	1	TM+PilZ+PilZ	PilZ(2),TM(1)	Spirochaetota(1)	TM+PilZ+PilZ(1)	bacteria>spirochaetota(1)
MCK4805047.1	1	1	1	1	1	1	PilZN	PilZN(1)	Spirochaetota(1)	PilZN(1)	bacteria>spirochaetota(1)
MCK4805401.1	1	1	1	1	1	1	PilZ	PilZ(1)	Spirochaetota(1)	PilZ(1)	bacteria>spirochaetota(1)
MCK4907980.1	1	1	1	1	1	1	HDGYP+PilZ	HDGYP(1),PilZ(1)	Spirochaetota(1)	HDGYP+PilZ(1)	bacteria>spirochaetota(1)
MCK5007246.1	1	1	1	1	1	1	PilZ+PilZ	PilZ(2)	Spirochaetota(1)	PilZ+PilZ(1)	bacteria>spirochaetota>spirochaetia>spirochaetales(1)
MCK5094713.1	1	1	1	1	1	1	PilZN	PilZN(1)	Spirochaetota(1)	PilZN(1)	bacteria>spirochaetota(1)
MCK5197099.1	1	1	1	1	1	1	PilZ	PilZ(1)	Spirochaetota(1)	PilZ(1)	bacteria>spirochaetota>spirochaetia>spirochaetales(1)
MCK5197734.1	1	1	1	1	1	1	SP+NpzN	SP(1),NpzN(1)	Spirochaetota(1)	SP+NpzN(1)	bacteria>spirochaetota>spirochaetia>spirochaetales(1)
MCK5199597.1	1	1	1	1	1	1	SP+NpzN	SP(1),NpzN(1)	Spirochaetota(1)	SP+NpzN(1)	bacteria>spirochaetota>spirochaetia>spirochaetales(1)
MCK5269073.1	1	1	1	1	1	1	PilZ	PilZ(1)	Spirochaetota(1)	PilZ(1)	bacteria>spirochaetota(1)
MCK5568723.1	1	1	1	1	1	1	PilZN+GAZ	PilZN(1),GAZ(1)	Spirochaetota(1)	PilZN+GAZ(1)	bacteria>spirochaetota(1)
MCL1833662.1	1	1	1	1	1	1	PilZN	PilZN(1)	Spirochaetota(1)	PilZN(1)	bacteria>spirochaetota>spirochaetia>leptospirales(1)
MCL2472605.1	1	1	1	1	1	1	TM+NpzN	TM(1),NpzN(1)	Spirochaetota(1)	TM+NpzN(1)	bacteria>spirochaetota>spirochaetia>spirochaetales(1)
MCL2478760.1	1	1	1	1	1	1	PilZN	PilZN(1)	Spirochaetota(1)	PilZN(1)	bacteria>spirochaetota>spirochaetia>spirochaetales(1)
MCL2520147.1	1	1	1	1	1	1	PilZ	PilZ(1)	Spirochaetota(1)	PilZ(1)	bacteria>spirochaetota>spirochaetia>spirochaetales(1)
MCL2521127.1	1	1	1	1	1	1	PilZN	PilZN(1)	Spirochaetota(1)	PilZN(1)	bacteria>spirochaetota>spirochaetia>spirochaetales(1)
MCL2558727.1	1	1	1	1	1	1	NpzN+PilZN	NpzN(1),PilZN(1)	Spirochaetota(1)	NpzN+PilZN(1)	bacteria>spirochaetota>spirochaetia>spirochaetales(1)
MCL2879753.1	1	1	1	1	1	1	TM+NpzN+PilZN+PilZ	TM(1),NpzN(1),PilZN(1),PilZ(1)	Spirochaetota(1)	TM+NpzN+PilZN+PilZ(1)	bacteria>spirochaetota>spirochaetia>spirochaetales(1)
MCR5605251.1	1	1	1	1	1	1	PilZ	PilZ(1)	Spirochaetota(1)	PilZ(1)	bacteria>spirochaetota>spirochaetia>spirochaetales(1)
MCR5607117.1	1	1	1	1	1	1	PilZ	PilZ(1)	Spirochaetota(1)	PilZ(1)	bacteria>spirochaetota>spirochaetia>spirochaetales(1)
MCS6972380.1	1	1	1	1	1	1	PilZN	PilZN(1)	Spirochaetota(1)	PilZN(1)	bacteria>spirochaetota>spirochaetia>leptospirales(1)
MCU0823860.1	1	1	1	1	1	1	PilZ	PilZ(1)	Spirochaetota(1)	PilZ(1)	bacteria>spirochaetota>spirochaetia>leptospirales(1)
MCX7998457.1	1	1	1	1	1	1	PilZN	PilZN(1)	Spirochaetota(1)	PilZN(1)	bacteria>spirochaetota>spirochaetia>leptospirales(1)
MCX7999393.1	1	1	1	1	1	1	PilZN	PilZN(1)	Spirochaetota(1)	PilZN(1)	bacteria>spirochaetota>spirochaetia>leptospirales(1)
MCX8000135.1	1	1	1	1	1	1	PilZ	PilZ(1)	Spirochaetota(1)	PilZ(1)	bacteria>spirochaetota>spirochaetia>leptospirales(1)
MCX8000601.1	1	1	1	1	1	1	ROT+PilZ	ROT(1),PilZ(1)	Spirochaetota(1)	ROT+PilZ(1)	bacteria>spirochaetota>spirochaetia>leptospirales(1)
MCX8059208.1	1	1	1	1	1	1	PilZ	PilZ(1)	Spirochaetota(1)	PilZ(1)	bacteria>spirochaetota(1)
MCX8125453.1	1	1	1	1	1	1	PilZN	PilZN(1)	Spirochaetota(1)	PilZN(1)	bacteria>spirochaetota(1)
MDA3850742.1	1	1	1	1	1	1	PilZ	PilZ(1)	Spirochaetota(1)	PilZ(1)	bacteria>spirochaetota>spirochaetia>spirochaetales(1)
MDE5776102.1	1	1	1	1	1	1	PilZ	PilZ(1)	Spirochaetota(1)	PilZ(1)	bacteria>spirochaetota>spirochaetia>spirochaetales(1)
MDH4201189.1	1	1	1	1	1	1	PilZ	PilZ(1)	Spirochaetota(1)	PilZ(1)	bacteria>spirochaetota>spirochaetia(1)
MDH5655821.1	1	1	1	1	1	1	TM+TM+TM+TM+PilZ	TM(4),PilZ(1)	Spirochaetota(1)	TM+TM+TM+TM+PilZ(1)	bacteria>spirochaetota>spirochaetia(1)
MDH5680830.1	1	1	1	1	1	1	PilZ	PilZ(1)	Spirochaetota(1)	PilZ(1)	bacteria>spirochaetota(1)
MDH5719973.1	1	1	1	1	1	1	PilZ	PilZ(1)	Spirochaetota(1)	PilZ(1)	bacteria>spirochaetota>spirochaetia(1)
NBF38837.1	1	1	1	1	1	1	PilZ+PilZ	PilZ(2)	Spirochaetota(1)	PilZ+PilZ(1)	bacteria>spirochaetota(1)
NBF40706.1	1	1	1	1	1	1	PilZ	PilZ(1)	Spirochaetota(1)	PilZ(1)	bacteria>spirochaetota(1)
NBU98051.1	1	1	1	1	1	1	PilZ	PilZ(1)	Spirochaetota(1)	PilZ(1)	bacteria>spirochaetota>spirochaetia(1)
NCN11208.1	1	1	1	1	1	1	PilZN+PilZ	PilZN(1),PilZ(1)	Spirochaetota(1)	PilZN+PilZ(1)	bacteria>spirochaetota>spirochaetia>leptospirales(1)
NPV01585.1	1	1	1	1	1	1	PilZ	PilZ(1)	Spirochaetota(1)	PilZ(1)	bacteria>spirochaetota>spirochaetia>brevinematales(1)
NPV01587.1	1	1	1	1	1	1	PilZN+GAZ	PilZN(1),GAZ(1)	Spirochaetota(1)	PilZN+GAZ(1)	bacteria>spirochaetota>spirochaetia>brevinematales(1)
OHD55292.1	1	1	1	1	1	1	PilZN+GAZ	PilZN(1),GAZ(1)	Spirochaetota(1)	PilZN+GAZ(1)	bacteria>spirochaetota(1)
OHD55293.1	1	1	1	1	1	1	PilZ	PilZ(1)	Spirochaetota(1)	PilZ(1)	bacteria>spirochaetota(1)
PIE05098.1	1	1	1	1	1	1	TM+PilZ	TM(1),PilZ(1)	Spirochaetota(1)	TM+PilZ(1)	bacteria>spirochaetota>spirochaetia>spirochaetales(1)
PKL08087.1	1	1	1	1	1	1	PilZ	PilZ(1)	Spirochaetota(1)	PilZ(1)	bacteria>spirochaetota(1)
PKL12596.1	1	1	1	1	1	1	PilZ	PilZ(1)	Spirochaetota(1)	PilZ(1)	bacteria>spirochaetota(1)
PKL13994.1	1	1	1	1	1	1	CheC+PilZ	CheC(1),PilZ(1)	Spirochaetota(1)	CheC+PilZ(1)	bacteria>spirochaetota(1)
PKL15551.1	1	1	1	1	1	1	PilZ	PilZ(1)	Spirochaetota(1)	PilZ(1)	bacteria>spirochaetota(1)
PKL18855.1	1	1	1	1	1	1	PilZN	PilZN(1)	Spirochaetota(1)	PilZN(1)	bacteria>spirochaetota(1)
PKL37194.1	1	1	1	1	1	1	PrsW_peptidase+TM+TM+PilZ+cNMP_binding	TM(2),PrsW_peptidase(1),PilZ(1),cNMP_binding(1)	Spirochaetota(1)	PrsW_peptidase+TM+TM+PilZ+cNMP_binding(1)	bacteria>spirochaetota(1)
RKX75031.1	1	1	1	1	1	1	TM+PilZ	TM(1),PilZ(1)	Spirochaetota(1)	TM+PilZ(1)	bacteria>spirochaetota(1)
RKX92328.1	1	1	1	1	1	1	PilZ	PilZ(1)	Spirochaetota(1)	PilZ(1)	bacteria>spirochaetota(1)
RKY02856.1	1	1	1	1	1	1	ACYC+PilZ	ACYC(1),PilZ(1)	Spirochaetota(1)	ACYC+PilZ(1)	bacteria>spirochaetota(1)
RPI96088.1	1	1	1	1	1	1	PilZ	PilZ(1)	Spirochaetota(1)	PilZ(1)	bacteria>spirochaetota>spirochaetia>spirochaetales(1)
SIQ88303.1	1	1	1	1	1	1	PilZ	PilZ(1)	Spirochaetota(1)	PilZ(1)	bacteria>spirochaetota>spirochaetia>spirochaetales(1)
TAL35239.1	1	1	1	1	1	1	PilZ	PilZ(1)	Spirochaetota(1)	PilZ(1)	bacteria>spirochaetota(1)
TGL56994.1	1	1	1	1	1	1	PilZ	PilZ(1)	Spirochaetota(1)	PilZ(1)	bacteria>spirochaetota>spirochaetia>leptospirales(1)
THB64512.1	1	1	1	1	1	1	PilZ	PilZ(1)	Spirochaetota(1)	PilZ(1)	bacteria>spirochaetota>spirochaetia>spirochaetales(1)
TVQ24147.1	1	1	1	1	1	1	PilZN	PilZN(1)	Spirochaetota(1)	PilZN(1)	bacteria>spirochaetota>spirochaetia>spirochaetales(1)
TVQ96009.1	1	1	1	1	1	1	PilZN+PilZ	PilZN(1),PilZ(1)	Spirochaetota(1)	PilZN+PilZ(1)	bacteria>spirochaetota>spirochaetia>spirochaetales(1)
UCB45358.1	1	1	1	1	1	1	PilZN+PilZN	PilZN(2)	Spirochaetota(1)	PilZN+PilZN(1)	bacteria>spirochaetota(1)
WP_169714749.1	1	1	1	1	1	1	PilZ	PilZ(1)	Spirochaetota(1)	PilZ(1)	bacteria>spirochaetota>spirochaetia>spirochaetales(1)
WP_175608070.1	1	1	1	1	1	1	PilZ	PilZ(1)	Spirochaetota(1)	PilZ(1)	bacteria>spirochaetota>spirochaetia>spirochaetales(1)
WP_191013657.1	1	1	1	1	1	1	PilZ	PilZ(1)	Spirochaetota(1)	PilZ(1)	bacteria>spirochaetota>spirochaetia>spirochaetales(1)
WP_210362377.1	1	1	1	1	1	1	PilZN	PilZN(1)	Spirochaetota(1)	PilZN(1)	bacteria>spirochaetota>spirochaetia>spirochaetales(1)
WP_219696355.1	1	1	1	1	1	1	PilZ	PilZ(1)	Spirochaetota(1)	PilZ(1)	bacteria>spirochaetota>spirochaetia>brachyspirales(1)
WP_288724559.1	1	1	1	1	1	1	PilZ	PilZ(1)	Spirochaetota(1)	PilZ(1)	bacteria>spirochaetota>spirochaetia>spirochaetales(1)
MAY36046.1	0	868640	139	10893	855761	793076	SP+TM+TM+TM+TM+TM+Glycos_transf_2+Cellulose_synt+TM+PilZ	TM(5217112),PilZ(868601),Cellulose_synt(864045),Glycos_transf_2(863370),SP(831113),BACTERIALFRINGE(5007),Glyco_trans_2_3(265),E1-E2_ATPase(165),BPD_transp_2(70),Vma12(67),CBP_BcsQ(27),PHD(21),NarQ(10),FUSC_2(5),8TMR-UT(3),CASPASE(2),Trp_oprn_chp(2),R3H(1),CHASE(1),SWACOS(1),2TM(1)	Pseudomonadota(861335),Bacteria(327),Nitrospirota(15),unclassified sequences(8),Terrabacteria group(2),Thermodesulfobacteriota(1),FCB group(1),Opisthokonta(1),Campylobacterota(1)	SP+TM+TM+TM+TM+TM+Glycos_transf_2+Cellulose_synt+TM+PilZ(814620),TM+TM+TM+TM+Glycos_transf_2+Cellulose_synt+TM+PilZ(19772),SP+TM+TM+TM+TM+TM+Glycos_transf_2+Cellulose_synt+PilZ(9441),SP+TM+TM+TM+TM+TM+Glycos_transf_2+Cellulose_synt+TM+TM+PilZ+TM(3797),TM+TM+TM+TM+Glycos_transf_2+Cellulose_synt+TM+PilZ+TM(3505),TM+TM+TM+TM+TM+TM+Glycos_transf_2+Cellulose_synt+TM+TM+PilZ+TM(3062),TM+TM+TM+TM+TM+Gly…	bacteria>pseudomonadota>gammaproteobacteria>enterobacterales(857923),(6957),bacteria>pseudomonadota>gammaproteobacteria>pseudomonadales(1359),bacteria>pseudomonadota>gammaproteobacteria>aeromonadales(733),bacteria>pseudomonadota>gammaproteobacteria>alteromonadales(592),bacteria>pseudomonadota>gammaproteobacteria>xanthomonadales(475),bacteria>pseudomonadota>gammaproteobacteria>vibrionales(249),bac…
WP_063465529.1	0	821097	39	4006	815965	759206	PilZN+PilZ	PilZ(821090),PilZN(3835),SP(2)	Pseudomonadota(817772),Bacteria(124),unclassified sequences(10),Terrabacteria group(4),Opisthokonta(2),unclassified Bacteria(1),Campylobacterota(1),FCB group(1)	PilZ(817260),PilZN+PilZ(3828),PilZN(7),SP+PilZ(2)	bacteria>pseudomonadota>gammaproteobacteria>enterobacterales(817883),(3192),bacteria>pseudomonadota>betaproteobacteria>nitrosomonadales(3),bacteria>pseudomonadota>gammaproteobacteria>vibrionales(3),bacteria>pseudomonadota>gammaproteobacteria>chromatiales(2),bacteria>actinomycetota>actinomycetes>bifidobacteriales(2),bacteria>pseudomonadota>gammaproteobacteria(2),eukaryota>opisthokonta>fungi>ascomy…
BDQ91771.1	0	174718	2	5173	168907	152157		Pertactin(174718),Autotransporter(174718),Trypan_PARP(167189),TM(163850),BetaPropeller_WD40-EUS(117738),SP(37),PilZ(1)	Pseudomonadota(169223),Bacteria(61),Terrabacteria group(1)	TM+BetaPropeller_WD40-EUS+Pertactin+Trypan_PARP+Autotransporter(109598),TM+Pertactin+Trypan_PARP+Autotransporter(47982),BetaPropeller_WD40-EUS+Pertactin+Trypan_PARP+Autotransporter(7848),TM+Pertactin+Autotransporter(5987),Pertactin+Trypan_PARP+Autotransporter(1723),Pertactin+Autotransporter(1254),TM+BetaPropeller_WD40-EUS+Pertactin+Autotransporter(282),SP+Pertactin+Trypan_PARP+Autotransporter(33)…	bacteria>pseudomonadota>gammaproteobacteria>enterobacterales(169284),(5433),bacteria>bacillota>bacilli>lactobacillales(1)
STV39577.1	0	73954	6	809	70344	52903		TM(393976),PilZ(73954),SP(73876),Glycos_transf_2(73107),Cellulose_synt(73106),BACTERIALFRINGE(847),CbiA(7),BcsB(5),BCSC_C(2),Glyco_hydro_8(1)	Pseudomonadota(70657),Bacteria(205),Acidobacteriota(1),unclassified sequences(1)	SP+TM+TM+TM+Glycos_transf_2+Cellulose_synt+TM+TM+PilZ(50027),SP+TM+TM+TM+Glycos_transf_2+Cellulose_synt+TM+TM+PilZ+TM(22343),SP+TM+TM+TM+BACTERIALFRINGE+TM+TM+TM+TM+PilZ+TM(829),SP+TM+TM+TM+Glycos_transf_2+Cellulose_synt+TM+PilZ(643),TM+TM+TM+TM+Glycos_transf_2+Cellulose_synt+TM+PilZ(19),SP+TM+TM+TM+BACTERIALFRINGE+TM+TM+TM+TM+PilZ(15),TM+TM+TM+TM+Glycos_transf_2+Cellulose_synt+TM+TM+PilZ(12),Gly…	bacteria>pseudomonadota>gammaproteobacteria>enterobacterales(70845),(3091),bacteria>pseudomonadota>gammaproteobacteria>aeromonadales(10),bacteria>pseudomonadota>alphaproteobacteria>sphingomonadales(3),bacteria>pseudomonadota>gammaproteobacteria>vibrionales(2),bacteria>acidobacteriota(1),bacteria>pseudomonadota>gammaproteobacteria>pseudomonadales(1),bacteria>pseudomonadota>gammaproteobacteria>ocea…
WP_135281745.1	0	70889	458	4549	60605	49449		PilZ(70889),SP(12),TM(2)	Pseudomonadota(62682),Bacteria(62),unclassified sequences(39),unclassified Bacteria(28),Terrabacteria group(16),FCB group(7),PVC group(5),Bacteria incertae sedis(3),Euryarchaeota(3),Opisthokonta(3),Thermodesulfobacteriota(3),Duplodnaviria(2),Campylobacterota(2),unclassified Archaea(2),Acidobacteriota(2),TACK group(2),Nitrospirota(1),Myxococcota(1)	PilZ(70875),SP+PilZ(12),TM+PilZ(2)	bacteria>pseudomonadota>gammaproteobacteria>moraxellales(31827),bacteria>pseudomonadota>betaproteobacteria>neisseriales(8889),(8065),bacteria>pseudomonadota>gammaproteobacteria>legionellales(6680),bacteria>pseudomonadota>gammaproteobacteria>xanthomonadales(5673),bacteria>pseudomonadota>betaproteobacteria>burkholderiales(1929),bacteria>pseudomonadota>gammaproteobacteria>alteromonadales(1491),bacte…
WP_051311265.1	0	51974	149	2289	50444	35102		PilZ(52099),AlcRN(26),RTX(7),ParA-Soj-PloopNTPase(5),WHIM2(3),WXG_LxG(3),ErwinN1(1),DUF3533(1)	Pseudomonadota(50616),Bacteria(63),unclassified sequences(31),Terrabacteria group(9),unclassified Bacteria(4),Acidobacteriota(1),Thermodesulfobacteriota(1)	PilZ(51803),PilZ+PilZ(125),AlcRN+PilZ(26),RTX+PilZ(7),ParA-Soj-PloopNTPase+PilZ(5),WHIM2+PilZ(3),WXG_LxG+PilZ(3),ErwinN1+PilZ(1),DUF3533+PilZ(1)	bacteria>pseudomonadota>gammaproteobacteria>pseudomonadales(43481),bacteria>pseudomonadota>gammaproteobacteria>legionellales(6792),(1280),bacteria>pseudomonadota>gammaproteobacteria>oceanospirillales(205),bacteria>pseudomonadota>gammaproteobacteria(73),bacteria>pseudomonadota>gammaproteobacteria>cellvibrionales(67),bacteria>pseudomonadota>gammaproteobacteria>chromatiales(14),bacteria>pseudomonado…
MBI2779840.1	0	45631	284	2743	43450	30180		PilZ(45628),PilZN(130),SP(5)	Pseudomonadota(43811),Bacteria(57),unclassified sequences(44),Terrabacteria group(9),unclassified Bacteria(4),Acidobacteriota(4),PVC group(3),Euryarchaeota(2)	PilZ(45496),PilZN+PilZ(127),SP+PilZ(5),PilZN(3)	bacteria>pseudomonadota>gammaproteobacteria>pseudomonadales(42974),(1741),bacteria>pseudomonadota>gammaproteobacteria(200),bacteria>pseudomonadota>gammaproteobacteria>oceanospirillales(130),bacteria>pseudomonadota>acidithiobacillia>acidithiobacillales(128),bacteria>pseudomonadota>gammaproteobacteria>methylococcales(118),bacteria>pseudomonadota>gammaproteobacteria>chromatiales(93),bacteria>pseudom…
TVP88815.1	0	44629	78	1564	43169	28807		PilZ(44619)	Pseudomonadota(43303),Bacteria(63),unclassified sequences(56),Terrabacteria group(14),FCB group(12),Thermodesulfobacteriota(2),Myxococcota(1),unclassified Bacteria(1)	PilZ(44619)	bacteria>pseudomonadota>gammaproteobacteria>pseudomonadales(43196),(1233),bacteria>pseudomonadota>gammaproteobacteria>oceanospirillales(67),bacteria>pseudomonadota>gammaproteobacteria(56),bacteria>pseudomonadota>gammaproteobacteria>enterobacterales(14),bacteria>pseudomonadota(12),bacteria(9),bacteria>bacillota>bacilli>bacillales(6),bacteria>pseudomonadota>gammaproteobacteria>moraxellales(6),bacte…
VUD58767.1	0	44413	118	2212	42061	29048		PilZ(44414),HlyD_3(43580),BLBD(6303),TM(1218),PTSEIIA1(60),Biotinipoyl_2(43),Biotinipoyl(19),JAB(2),CUE(1)	Pseudomonadota(43074),Bacteria(60),unclassified sequences(30),Terrabacteria group(8),Bdellovibrionota(2),unclassified Bacteria(2),Nitrospirota(1),Thermodesulfobacteriota(1)	PilZ+HlyD_3(36582),PilZ+BLBD+HlyD_3(5961),PilZ+TM+HlyD_3(634),PilZ(604),PilZ+TM+BLBD+HlyD_3(280),PilZ+TM(162),PilZ+TM+PTSEIIA1+HlyD_3(58),PilZ+TM+BLBD(38),PilZ+TM+Biotinipoyl_2+HlyD_3(38),PilZ+BLBD(23),PilZ+Biotinipoyl+HlyD_3(19),PilZ+Biotinipoyl_2+HlyD_3(5),PilZ+TM+TM(3),PilZ+TM+JAB(2),PilZ+PTSEIIA1+HlyD_3(1),PilZ+PTSEIIA1+BLBD(1),PilZ+PilZ+HlyD_3(1),PilZ+CUE+HlyD_3(1)	bacteria>pseudomonadota>gammaproteobacteria>pseudomonadales(42736),(1265),bacteria>pseudomonadota>alphaproteobacteria>hyphomicrobiales(140),bacteria>pseudomonadota>gammaproteobacteria>oceanospirillales(49),bacteria>pseudomonadota>gammaproteobacteria(33),bacteria>pseudomonadota>gammaproteobacteria>alteromonadales(25),bacteria>pseudomonadota>gammaproteobacteria>nevskiales(22),bacteria>pseudomonadot…
SEK26257.1	0	43370	42	2016	41882	28508		PilZ(43370),SP(39)	Pseudomonadota(42081),unclassified sequences(45),Bacteria(25),Terrabacteria group(10),unclassified Bacteria(3),Acidobacteriota(1),Nitrospirota(1),Thermodesulfobacteriota(1)	PilZ(43331),SP+PilZ(39)	bacteria>pseudomonadota>gammaproteobacteria>pseudomonadales(38228),bacteria>pseudomonadota>betaproteobacteria>burkholderiales(3090),(1248),bacteria>pseudomonadota>gammaproteobacteria>cellvibrionales(207),bacteria>pseudomonadota>gammaproteobacteria(186),bacteria>pseudomonadota>gammaproteobacteria>oceanospirillales(179),bacteria>pseudomonadota(58),bacteria>pseudomonadota>betaproteobacteria(44),bact…
WP_158311420.1	0	38305	7	1227	28603	27888		PilZ(38302),Abhydrolase_1(38288),ABhydrolase(14)	Pseudomonadota(30366),Bacteria(15),Duplodnaviria(2),unclassified sequences(1),Opisthokonta(1)	Abhydrolase_1+PilZ(38285),ABhydrolase+PilZ(14),PilZ(3),Abhydrolase_1(3)	bacteria>pseudomonadota>gammaproteobacteria>moraxellales(30362),(7921),bacteria>pseudomonadota(5),bacteria>pseudomonadota>gammaproteobacteria>enterobacterales(4),bacteria>pseudomonadota>gammaproteobacteria>oceanospirillales(4),bacteria>pseudomonadota>gammaproteobacteria(3),bacteria>pseudomonadota>gammaproteobacteria>pseudomonadales(2),viruses>heunggongvirae>uroviricota>caudoviricetes(2),bacteria>…
WP_126784406.1	0	34133	312	4166	33498	26581		PilZ(68256),PARP(92),NIC(29),TM(16),Adenovirusportal(16),Pesticin_RB(14),Baculo_ME53(7),WLM(6),VirB8(6),DUF4119(4),ASK_PH(2),AdelX1(2),SP(2),Dicistro_VP4(2),HDRnase(2),SIR2(2),RnaseHII_euk(2),DUF1554(1),PC-Esterase_C7orf58(1),ZetaToxin(1)	Pseudomonadota(33870),Bacteria(4),unclassified sequences(1)	PilZ+PilZ(33908),PilZ+PilZ+PARP(92),PilZ+PilZ+NIC(29),PilZ+Adenovirusportal+PilZ(16),PilZ(14),Pesticin_RB+PilZ+PilZ(14),PilZ+PilZ+TM(12),PilZ+PilZ+Baculo_ME53(7),PilZ+VirB8+PilZ(6),PilZ+WLM+PilZ(6),PilZ+PilZ+PilZ(4),PilZ+TM+PilZ(4),DUF4119+PilZ+PilZ(4),AdelX1+PilZ+PilZ(2),PilZ+ASK_PH+PilZ(2),SP+PilZ+PilZ(2),PilZ+PilZ+Dicistro_VP4(2),PilZ+PilZ+HDRnase(2),PilZ+SIR2+PilZ(2),PilZ+RnaseHII_euk+PilZ(2)…	bacteria>pseudomonadota>gammaproteobacteria>vibrionales(27512),bacteria>pseudomonadota>gammaproteobacteria>alteromonadales(3007),bacteria>pseudomonadota>gammaproteobacteria>aeromonadales(2914),(259),bacteria>pseudomonadota>gammaproteobacteria>chromatiales(154),bacteria>pseudomonadota>gammaproteobacteria>thiotrichales(97),bacteria>pseudomonadota>gammaproteobacteria(81),bacteria>pseudomonadota>gamm…
MBK6287528.1	0	33321	36	454	31973	22976		PilZ(33321)	Pseudomonadota(32167),Bacteria(10),unclassified sequences(9),Terrabacteria group(4),FCB group(1)	PilZ(33321)	bacteria>pseudomonadota>gammaproteobacteria>pseudomonadales(31939),(1139),bacteria>pseudomonadota>gammaproteobacteria>cellvibrionales(139),bacteria>pseudomonadota>gammaproteobacteria(48),bacteria>pseudomonadota>gammaproteobacteria>oceanospirillales(24),bacteria>pseudomonadota>gammaproteobacteria>enterobacterales(7),bacteria>pseudomonadota>gammaproteobacteria>moraxellales(6),bacteria>pseudomonadot…
WP_048898363.1	0	27660	74	977	27187	20811		PilZ(27660),SP(25),TM(8)	Pseudomonadota(27599),Bacteria(2),Opisthokonta(2)	PilZ(27627),SP+PilZ(25),TM+PilZ(8)	bacteria>pseudomonadota>gammaproteobacteria>vibrionales(27422),bacteria>pseudomonadota>gammaproteobacteria>aeromonadales(152),(57),bacteria>pseudomonadota>gammaproteobacteria>alteromonadales(19),bacteria>pseudomonadota>gammaproteobacteria(6),bacteria>pseudomonadota(2),eukaryota>opisthokonta>metazoa>arthropoda>crustacea>malacostraca>isopoda(2)
WP_171752539.1	0	26624	68	1016	26250	20336		PilZ(26624),TM(11),SP(10)	Pseudomonadota(26575),Bacteria(2)	PilZ(26603),PilZ+TM(11),SP+PilZ(10)	bacteria>pseudomonadota>gammaproteobacteria>vibrionales(26455),bacteria>pseudomonadota>gammaproteobacteria>alteromonadales(119),(47),bacteria>pseudomonadota(2),bacteria>pseudomonadota>gammaproteobacteria(1)
WP_018747393.1	0	20763	339	3647	19266	14253		TM(112939),PilZ(20732),Cellulose_synt(15257),BACTERIALFRINGE(10688),Glycos_transf_2(8379),Glyco_trans_2_3(1602),SP(1217),Glyco_tranf_2_3(93),SAM-methylase(69),CopD(17),Peptidase_M50B(16),XpaC(10),BenE(10),SLATT(10),DUF6594(9),FUSC_2(7),UT(2),DUF3995(2),ParA-Soj-PloopNTPase(2),TOXIN-PL2(2),APATPase(2),7TMR-DISM(1),BcsB(1),EACC1(1),EIID-AGA(1),BPD_transp_2(1),DUF4118(1),DUF2231(1),NLPC_Acmb(1)	Pseudomonadota(20133),PVC group(22),Aquificota(16),Myxococcota(11),Acidobacteriota(5),Terrabacteria group(5),Elusimicrobiota(4),unclassified Bacteria(4),FCB group(4),Thermodesulfobacteriota(3),Nitrospirota(3),Nitrospinae/Tectomicrobia group(2),delta/epsilon subdivisions(1),Bacteria(1)	TM+TM+TM+BACTERIALFRINGE+Cellulose_synt+PilZ(5070),TM+TM+TM+TM+Glycos_transf_2+Cellulose_synt+TM+TM+TM+PilZ(3582),TM+TM+TM+TM+Glycos_transf_2+Cellulose_synt+TM+PilZ(2939),TM+TM+TM+TM+BACTERIALFRINGE+TM+TM+TM+TM+PilZ(1137),TM+TM+TM+TM+BACTERIALFRINGE+TM+TM+TM+PilZ(1086),TM+TM+TM+TM+BACTERIALFRINGE+Cellulose_synt+PilZ(956),TM+TM+TM+TM+Glycos_transf_2+Cellulose_synt+TM+TM+PilZ(894),TM+TM+TM+TM+Glyco…	bacteria>pseudomonadota>betaproteobacteria>burkholderiales(11748),bacteria>pseudomonadota>gammaproteobacteria>enterobacterales(3562),bacteria>pseudomonadota>gammaproteobacteria>xanthomonadales(2793),(549),bacteria>pseudomonadota>alphaproteobacteria>hyphomicrobiales(411),bacteria>pseudomonadota>gammaproteobacteria>alteromonadales(358),bacteria>pseudomonadota>alphaproteobacteria>rhodobacterales(309…
KPX05237.1	0	18685	9	1219	18137	12939		TM(101447),Glycos_transf_2(18685),Cellulose_synt(18685),PilZ(18685),SP(7497),E1-E2_ATPase(3002),ExoD(50),CBP_BcsQ(12),CobD_Cbib(3),CBP_BcsR(1)	Pseudomonadota(18176),Bacteria(20),unclassified sequences(6),Opisthokonta(2),Viridiplantae(1),FCB group(1)	TM+TM+TM+TM+TM+Glycos_transf_2+Cellulose_synt+TM+PilZ(6498),SP+TM+TM+TM+TM+TM+Glycos_transf_2+Cellulose_synt+TM+PilZ(4891),E1-E2_ATPase+TM+Glycos_transf_2+Cellulose_synt+TM+TM+PilZ(2803),SP+TM+TM+TM+TM+TM+Glycos_transf_2+Cellulose_synt+PilZ(2488),TM+TM+TM+TM+Glycos_transf_2+Cellulose_synt+TM+TM+PilZ(1107),TM+TM+TM+TM+TM+Glycos_transf_2+Cellulose_synt+PilZ(233),TM+E1-E2_ATPase+TM+Glycos_transf_2+C…	bacteria>pseudomonadota>gammaproteobacteria>enterobacterales(13802),bacteria>pseudomonadota>gammaproteobacteria>vibrionales(4386),(485),bacteria>pseudomonadota>alphaproteobacteria>hyphomicrobiales(3),bacteria>pseudomonadota>gammaproteobacteria>pseudomonadales(2),bacteria>pseudomonadota>gammaproteobacteria>cellvibrionales(2),eukaryota>opisthokonta>fungi>ascomycota>sordariomycetes>hypocreales(1),eu…
WP_189624260.1	0	14355	34	811	13121	9728		PilZ(14355),PilZN(6),SP(2)	Pseudomonadota(14005),unclassified sequences(13),Bacteria(8),Terrabacteria group(4),Bdellovibrionota(3)	PilZ(14347),PilZN+PilZ(6),SP+PilZ(2)	bacteria>pseudomonadota>gammaproteobacteria>enterobacterales(14011),(335),bacteria>bdellovibrionota>bacteriovoracia>bacteriovoracales(3),bacteria>pseudomonadota>gammaproteobacteria>vibrionales(2),bacteria>actinomycetota>actinomycetes>bifidobacteriales(1),bacteria>bacillota>bacilli>lactobacillales(1),bacteria>bacillota>negativicutes>veillonellales(1),bacteria>bacillota>erysipelotrichia(1)
WP_071017492.1	0	13517	134	1194	12680	8002		PilZ(13514),PilZN(1600),SP(15)	Pseudomonadota(13298),Bacteria(20),unclassified sequences(4),unclassified Bacteria(3),Opisthokonta(2),Thermodesulfobacteriota(2),Terrabacteria group(1)	PilZ(11902),PilZN+PilZ(1577),SP+PilZ(15),PilZN(13),PilZN+PilZ+PilZ(10)	bacteria>pseudomonadota>betaproteobacteria>burkholderiales(13006),bacteria>pseudomonadota>gammaproteobacteria>methylococcales(266),(191),bacteria>pseudomonadota>gammaproteobacteria(21),bacteria>pseudomonadota>betaproteobacteria>neisseriales(12),bacteria>pseudomonadota>betaproteobacteria(4),bacteria>pseudomonadota(3),bacteria>pseudomonadota>gammaproteobacteria>chromatiales(3),bacteria(3),bacteria>…
WP_158818369.1	0	13494	414	2980	12699	9290		PilZ(16659),SP(45),nSTAND1(10),PilZN(3),TgpA_N(1),TM(1),DUF222(1),MarR-HTH(1)	Pseudomonadota(13269),Bacteria(47),unclassified Bacteria(26),unclassified sequences(13),Terrabacteria group(8),Opisthokonta(2),PVC group(1),Acidobacteriota(1),FCB group(1)	PilZ(10284),PilZ+PilZ(3148),SP+PilZ(38),PilZ+nSTAND1+PilZ(10),SP+PilZ+PilZ(7),PilZN+PilZ(3),TgpA_N+PilZ(1),TM+PilZ(1),DUF222+PilZ(1),MarR-HTH+PilZ(1)	bacteria>pseudomonadota>alphaproteobacteria>hyphomicrobiales(12661),bacteria>pseudomonadota>alphaproteobacteria>hyphomonadales(220),bacteria>pseudomonadota>alphaproteobacteria(185),(139),bacteria>pseudomonadota>alphaproteobacteria>maricaulales(109),bacteria>pseudomonadota>alphaproteobacteria>parvularculales(44),bacteria>pseudomonadota(43),bacteria(26),bacteria>pseudomonadota>alphaproteobacteria>r…
WP_217068678.1	0	9359	481	1825	9236	5921		PilZ(9361),PilZN(64),TM(3),SP(2)	Terrabacteria group(9241),Bacteria(17),Deferribacterota(15),Bacteria incertae sedis(6),Pseudomonadota(6),unclassified Bacteria(3),Myxococcota(2),FCB group(2),PVC group(2),Dictyoglomota(1),unclassified sequences(1)	PilZ(9289),PilZN+PilZ(63),TM+PilZ(3),SP+PilZ(2),PilZ+PilZ(1),PilZN+PilZ+PilZ(1)	bacteria>bacillota>bacilli>bacillales(9022),bacteria>bacillota>clostridia>eubacteriales(154),(64),bacteria>bacillota(41),bacteria>bacillota>clostridia(17),bacteria>deferribacterota>deferribacteres>deferribacterales(15),bacteria>bacillota>limnochordia(5),bacteria(5),bacteria>pseudomonadota>gammaproteobacteria>pseudomonadales(4),bacteria>bacillota>desulfuribacillia>desulfuribacillales(4),bacteria>a…
MCE3003066.1	0	9324	235	1013	9161	5890		PilZ(9326),SP(2694),DinB_2(2)	Pseudomonadota(9230),Bacteria(16),unclassified sequences(6),unclassified Bacteria(5),Terrabacteria group(5),FCB group(2),Opisthokonta(1)	PilZ(6626),SP+PilZ(2694),DinB_2+PilZ(2),PilZ+PilZ(2)	bacteria>pseudomonadota>gammaproteobacteria>xanthomonadales(8890),bacteria>pseudomonadota>gammaproteobacteria(116),bacteria>pseudomonadota>gammaproteobacteria>chromatiales(70),(65),bacteria>pseudomonadota>betaproteobacteria>neisseriales(54),bacteria>pseudomonadota>gammaproteobacteria>nevskiales(52),bacteria>pseudomonadota>gammaproteobacteria>cellvibrionales(15),bacteria>pseudomonadota>gammaproteo…
MSQ51098.1	0	8340	66	635	8114	5049		PilZ(8328),PilZN(4029),SP(1)	Pseudomonadota(8208),Bacteria(16),unclassified Bacteria(5),Opisthokonta(2),Terrabacteria group(2),Acidobacteriota(1),FCB group(1)	PilZ(4311),PilZN+PilZ(4009),PilZN(15),PilZN+PilZ+PilZ(4),SP+PilZN(1)	bacteria>pseudomonadota>gammaproteobacteria>xanthomonadales(8079),(105),bacteria>pseudomonadota>betaproteobacteria(37),bacteria>pseudomonadota>betaproteobacteria>rhodocyclales(36),bacteria>pseudomonadota>betaproteobacteria>nitrosomonadales(28),bacteria>pseudomonadota>gammaproteobacteria(20),bacteria>pseudomonadota>betaproteobacteria>burkholderiales(16),bacteria(5),bacteria>pseudomonadota>gammapro…
WP_109015133.1	0	7169	614	2021	6697	5263		PilZ(7246),PilZN(6292),FlgM(4),SP(3)	Pseudomonadota(7092),Bacteria(11),unclassified Bacteria(5),Thermodesulfobacteriota(3),Terrabacteria group(3),unclassified sequences(2),PVC group(2),DPANN group(1),Candidatus Thermoplasmatota(1)	PilZN+PilZ(6208),PilZ(875),PilZN+PilZ+PilZ(78),PilZN+PilZ+FlgM(4),SP+PilZ(2),PilZN(1),SP+PilZN+PilZ(1)	bacteria>pseudomonadota>betaproteobacteria>burkholderiales(4437),bacteria>pseudomonadota>betaproteobacteria>rhodocyclales(710),bacteria>pseudomonadota>betaproteobacteria>nitrosomonadales(585),bacteria>pseudomonadota>betaproteobacteria>neisseriales(552),bacteria>pseudomonadota>betaproteobacteria(271),bacteria>pseudomonadota>gammaproteobacteria>pseudomonadales(132),bacteria>pseudomonadota>gammaprot…
WP_219800924.1	0	6127	51	1292	5829	3997		PilZ(6127),SP(56),OmpA-beta-barrel(10),Tox-PLA2(1)	Pseudomonadota(6055),Bacteria(20),Opisthokonta(3),Terrabacteria group(2),unclassified sequences(1)	PilZ(6060),SP+PilZ(56),OmpA-beta-barrel+PilZ(10),Tox-PLA2+PilZ(1)	bacteria>pseudomonadota>betaproteobacteria>burkholderiales(6069),(47),bacteria>pseudomonadota(3),bacteria>actinomycetota>actinomycetes>propionibacteriales(2),eukaryota>opisthokonta>fungi>ascomycota>sordariomycetes>xylariales(2),bacteria>pseudomonadota>betaproteobacteria(2),eukaryota>opisthokonta>fungi>ascomycota>dothideomycetes>dothideales(1),bacteria>pseudomonadota>gammaproteobacteria>xanthomona…
HBX14210.1	0	5844	29	373	5624	4164		PilZ(5844),PilZN(4335)	Pseudomonadota(5646),Terrabacteria group(1)	PilZN+PilZ(4335),PilZ(1509)	bacteria>pseudomonadota>gammaproteobacteria>enterobacterales(5643),(197),bacteria>pseudomonadota>betaproteobacteria>neisseriales(1),bacteria>bacillota>bacilli>lactobacillales(1),bacteria>pseudomonadota>gammaproteobacteria(1),bacteria>pseudomonadota>gammaproteobacteria>vibrionales(1)
KUP02178.1	0	5453	2	109	5346	3138		PilZ(5453)	Pseudomonadota(5431),Opisthokonta(4),Bacteria(2)	PilZ(5453)	bacteria>pseudomonadota>gammaproteobacteria>xanthomonadales(5432),(16),eukaryota>opisthokonta>fungi>mucoromycota>mucoromycetes>mucorales(3),eukaryota>opisthokonta>fungi>ascomycota>eurotiomycetes>chaetothyriales(1),bacteria>pseudomonadota>alphaproteobacteria>hyphomicrobiales(1)
MBC7620109.1	0	4840	14	258	4737	2831		PilZ(4840)	Pseudomonadota(4796),Bacteria(5),unclassified Bacteria(4),Terrabacteria group(2),Opisthokonta(1)	PilZ(4840)	bacteria>pseudomonadota>gammaproteobacteria>xanthomonadales(4688),bacteria>pseudomonadota>betaproteobacteria>burkholderiales(60),(32),bacteria>pseudomonadota>gammaproteobacteria(14),bacteria>pseudomonadota(13),bacteria>pseudomonadota>gammaproteobacteria>pseudomonadales(8),bacteria(4),bacteria>pseudomonadota>gammaproteobacteria>oceanospirillales(3),bacteria>pseudomonadota>gammaproteobacteria>enter…
MDA8027846.1	0	4316	21	745	4227	2536		TM(18583),PilZ(4315),Cellulose_synt(4178),Glycos_transf_2(4173),SP(3794),BACTERIALFRINGE(86),Glyco_trans_2_3(56),Glyco_tranf_2_3(1)	Pseudomonadota(4220),Terrabacteria group(14),Bacteria(7),FCB group(3),Nitrospirota(2),Acidobacteriota(2),Myxococcota(1),Campylobacterota(1),unclassified sequences(1)	SP+TM+TM+TM+Glycos_transf_2+Cellulose_synt+PilZ(1729),SP+TM+TM+TM+Glycos_transf_2+Cellulose_synt+TM+TM+PilZ(693),SP+TM+TM+TM+Glycos_transf_2+Cellulose_synt+TM+PilZ(655),SP+TM+TM+TM+Glycos_transf_2+Cellulose_synt+TM+TM+PilZ+TM(537),TM+TM+TM+TM+Glycos_transf_2+Cellulose_synt+TM+TM+PilZ(130),TM+TM+TM+TM+Glycos_transf_2+Cellulose_synt+PilZ(104),TM+TM+TM+TM+Glycos_transf_2+Cellulose_synt+TM+TM+PilZ+TM…	bacteria>pseudomonadota>gammaproteobacteria>enterobacterales(4076),bacteria>pseudomonadota>betaproteobacteria>burkholderiales(104),(66),bacteria>pseudomonadota>gammaproteobacteria>nevskiales(12),bacteria>cyanobacteriota>cyanophyceae>acaryochloridales(9),bacteria>pseudomonadota>gammaproteobacteria(8),bacteria>pseudomonadota>gammaproteobacteria>oceanospirillales(7),bacteria>pseudomonadota>gammaprot…
MBO6919779.1	0	4042	61	592	3880	2571		PilZ(4042)	Pseudomonadota(4004),Bacteria(11),unclassified sequences(9),unclassified Bacteria(3)	PilZ(4042)	bacteria>pseudomonadota>alphaproteobacteria>hyphomicrobiales(3985),(24),bacteria>pseudomonadota>alphaproteobacteria(18),bacteria>pseudomonadota(4),bacteria(3),bacteria>pseudomonadota>betaproteobacteria>burkholderiales(3),bacteria>pseudomonadota>gammaproteobacteria>moraxellales(2),bacteria>pseudomonadota>alphaproteobacteria>sphingomonadales(2),bacteria>pseudomonadota>gammaproteobacteria>xanthomona…
WP_096232347.1	0	4024	60	761	3956	2671		TM(26175),PilZ(7742),BACTERIALFRINGE(2595),Cellulose_synt(1326),Glycos_transf_2(1265),SP(130),Glyco_tranf_2_3(109),Glyco_trans_2_3(55),5TMR-LYT(2),MASE1(2),DUF4131(1),SLATT(1)	Terrabacteria group(3929),Nitrospirota(67),Bacteria(6),Myxococcota(4),PVC group(1),Pseudomonadota(1),FCB group(1)	TM+TM+TM+BACTERIALFRINGE+TM+TM+TM+TM+TM+PilZ+PilZ(1268),TM+TM+TM+BACTERIALFRINGE+TM+TM+TM+TM+PilZ+PilZ(1143),TM+TM+TM+Glycos_transf_2+Cellulose_synt+TM+TM+PilZ+PilZ(1065),TM+TM+TM+BACTERIALFRINGE+TM+TM+TM+PilZ+PilZ(54),SP+TM+TM+Glycos_transf_2+Cellulose_synt+TM+PilZ(53),SP+TM+TM+Glycos_transf_2+Cellulose_synt+TM+TM+PilZ(41),TM+TM+TM+BACTERIALFRINGE+TM+TM+TM+TM+PilZ(34),BACTERIALFRINGE+TM+TM+TM+TM…	bacteria>bacillota>bacilli>bacillales(3620),bacteria>bacillota>clostridia>eubacteriales(237),bacteria>nitrospirota>nitrospiria>nitrospirales(59),bacteria>actinomycetota>actinomycetes>micrococcales(32),bacteria>bacillota>bacilli>lactobacillales(19),bacteria>actinomycetota>acidimicrobiia>acidimicrobiales(18),(15),bacteria>nitrospirota(8),bacteria>bacillota(3),bacteria>myxococcota>myxococcia(3),bact…
QYR53356.1	0	3897	127	590	3831	2555		PilZ(3897)	Pseudomonadota(3826),Bacteria(16),unclassified Bacteria(5),unclassified sequences(5),Terrabacteria group(2),Opisthokonta(2),Myxococcota(1),FCB group(1)	PilZ(3897)	bacteria>pseudomonadota>gammaproteobacteria>xanthomonadales(3773),(44),bacteria>pseudomonadota>gammaproteobacteria(25),bacteria>pseudomonadota(22),bacteria>pseudomonadota>gammaproteobacteria>thiohalobacterales(6),bacteria>pseudomonadota>gammaproteobacteria>pseudomonadales(6),bacteria(5),bacteria>pseudomonadota>alphaproteobacteria>hyphomicrobiales(3),bacteria>pseudomonadota>gammaproteobacteria>mor…
MBE1301229.1	0	3595	66	408	3401	2166		PilZ(2919),PAF1(1)	Pseudomonadota(3398),unclassified sequences(8),Bacteria(3),FCB group(3),Bacteria incertae sedis(1),PVC group(1)	PilZ(2918),PAF1+PilZ(1)	bacteria>pseudomonadota>gammaproteobacteria>aeromonadales(2642),bacteria>pseudomonadota>gammaproteobacteria>alteromonadales(678),(189),bacteria>pseudomonadota>gammaproteobacteria>chromatiales(47),bacteria>pseudomonadota>gammaproteobacteria(14),bacteria>pseudomonadota(11),bacteria>pseudomonadota>gammaproteobacteria>oceanospirillales(3),bacteria>bacteroidota>flavobacteriia>flavobacteriales(3),bacte…
WP_078665273.1	0	3498	346	801	3418	2426		PilZ(3502),PilZN(7),SP(1),TM(1)	Terrabacteria group(3334),Deferribacterota(37),Bacteria incertae sedis(15),unclassified Bacteria(14),Atribacterota(12),Fusobacteriota(9),FCB group(7),Thermodesulfobiota(6),Nitrospirota(6),Aquificota(5),Synergistota(4),Bacteria(2),PVC group(1),Campylobacterota(1),Euryarchaeota(1),unclassified sequences(1)	PilZ(3486),PilZN+PilZ(6),PilZ+PilZ(3),SP+PilZ(1),TM+PilZ(1),PilZN+PilZ+PilZ(1)	bacteria>bacillota>bacilli>bacillales(2415),bacteria>bacillota>clostridia>eubacteriales(416),bacteria>bacillota>negativicutes>selenomonadales(121),bacteria>bacillota(87),bacteria>bacillota>clostridia>thermoanaerobacterales(81),bacteria>bacillota>tissierellia>tissierellales(65),bacteria>bacillota>clostridia>halanaerobiales(45),(44),bacteria>deferribacterota>deferribacteres>deferribacterales(36),ba…
WP_027312921.1	0	3403	172	738	3338	2268		PilZ(3403)	Pseudomonadota(3348),Bacteria(11),PVC group(3),FCB group(3),Terrabacteria group(2),unclassified Bacteria(1),unclassified sequences(1),Nitrospirota(1),Euryarchaeota(1)	PilZ(3403)	bacteria>pseudomonadota>gammaproteobacteria>alteromonadales(1624),bacteria>pseudomonadota>gammaproteobacteria>pseudomonadales(1251),bacteria>pseudomonadota>gammaproteobacteria>cellvibrionales(112),bacteria>pseudomonadota>gammaproteobacteria(102),bacteria>pseudomonadota>gammaproteobacteria>oceanospirillales(93),bacteria>pseudomonadota>gammaproteobacteria>methylococcales(56),bacteria>pseudomonadota…
WP_120353195.1	0	3326	34	242	3294	1914		PilZ(3326),SP(1)	Pseudomonadota(3300),unclassified sequences(13),Bacteria(2),Acidobacteriota(1),delta/epsilon subdivisions(1)	PilZ(3325),SP+PilZ(1)	bacteria>pseudomonadota>gammaproteobacteria>aeromonadales(2914),bacteria>pseudomonadota>gammaproteobacteria>alteromonadales(377),(22),bacteria>pseudomonadota>gammaproteobacteria>pseudomonadales(10),bacteria>acidobacteriota(1),bacteria>deltaproteobacteria(1),bacteria>pseudomonadota>gammaproteobacteria(1)
VTP79874.1	0	3273	91	881	3196	2280		TM(18369),PilZ(3273),Cellulose_synt(2675),Glycos_transf_2(2352),BACTERIALFRINGE(533),Glyco_trans_2_3(301),SP(76),SLATT(68),CBP_BcsR(1)	Pseudomonadota(3134),Terrabacteria group(69),Bacteria(8),Nitrospirota(4),unclassified sequences(3),Acidobacteriota(1)	TM+TM+TM+TM+Glycos_transf_2+Cellulose_synt+TM+TM+PilZ(871),TM+TM+TM+TM+Glycos_transf_2+Cellulose_synt+TM+TM+TM+PilZ(782),TM+TM+TM+TM+BACTERIALFRINGE+Cellulose_synt+PilZ(191),TM+TM+TM+TM+TM+Glycos_transf_2+Cellulose_synt+TM+TM+PilZ(164),TM+TM+TM+TM+Glycos_transf_2+Cellulose_synt+TM+PilZ(148),Glyco_trans_2_3+TM+TM+TM+PilZ(134),TM+TM+TM+TM+Glycos_transf_2+Cellulose_synt+PilZ(113),TM+TM+TM+TM+BACTERI…	bacteria>pseudomonadota>gammaproteobacteria>pseudomonadales(2482),bacteria>pseudomonadota>gammaproteobacteria>enterobacterales(278),bacteria>pseudomonadota>betaproteobacteria>burkholderiales(221),(57),bacteria>bacillota>bacilli>lactobacillales(57),bacteria>pseudomonadota>gammaproteobacteria>xanthomonadales(55),bacteria>pseudomonadota>gammaproteobacteria>aeromonadales(54),bacteria>pseudomonadota>g…
WP_132417285.1	0	3045	184	987	2956	2315		PilZ(3045),PilZN(82)	Terrabacteria group(2975),unclassified sequences(9),Bacteria incertae sedis(9),Acidobacteriota(7),Bacteria(5),Pseudomonadota(2),unclassified Bacteria(2),Opisthokonta(1),FCB group(1),Calditrichota(1),PVC group(1)	PilZ(2963),PilZN+PilZ(82)	bacteria>bacillota>bacilli>bacillales(2583),bacteria>bacillota>clostridia>eubacteriales(382),(41),bacteria>candidatusfervidibacterota(8),bacteria>acidobacteriota(7),bacteria>armatimonadota(6),bacteria(3),bacteria>bacillota>bacilli(3),bacteria>bacillota(2),bacteria>bacillota>clostridia>moorellales(2),bacteria>calditrichota(1),bacteria>pseudomonadota>gammaproteobacteria>moraxellales(1),bacteria>bac…
WP_119909352.1	0	2826	46	489	2800	1802		PilZ(2816)	Pseudomonadota(2787),unclassified sequences(15),Bacteria(11),Terrabacteria group(1)	PilZ(2816)	bacteria>pseudomonadota>gammaproteobacteria>pseudomonadales(2755),(27),bacteria>pseudomonadota>gammaproteobacteria(20),bacteria>pseudomonadota>gammaproteobacteria>alteromonadales(10),bacteria>pseudomonadota>gammaproteobacteria>enterobacterales(7),bacteria>pseudomonadota>betaproteobacteria>burkholderiales(4),bacteria>pseudomonadota>gammaproteobacteria>xanthomonadales(1),bacteria>pseudomonadota>gam…
MCI5493920.1	0	2781	335	1389	2456	2294		PilZ(2781)	Terrabacteria group(2715),unclassified Bacteria(20),FCB group(18),Bacteria(10),unclassified sequences(1)	PilZ(2781)	bacteria>bacillota>clostridia>eubacteriales(2657),bacteria>bacillota(33),bacteria(20),(18),bacteria>bacteroidota>bacteroidia>bacteroidales(18),bacteria>bacillota>clostridia(16),bacteria>bacillota>clostridia>lachnospirales(10),bacteria>bacillota>bacilli>lactobacillales(4),bacteria>chloroflexota>anaerolineae>anaerolineales(2),bacteria>candidatusmelainabacteria>candidatusgastranaerophilales(1),bacte…
MCF6320168.1	0	2687	146	748	1848	1973		PilZ(2687)	Pseudomonadota(2639),Terrabacteria group(4),PVC group(3),unclassified sequences(2),Nitrospirota(2),unclassified Bacteria(2),Acidobacteriota(1),Myxococcota(1)	PilZ(2687)	bacteria>pseudomonadota>alphaproteobacteria>hyphomicrobiales(2597),(35),bacteria>pseudomonadota>alphaproteobacteria(26),bacteria>pseudomonadota>betaproteobacteria>burkholderiales(4),bacteria>pseudomonadota(3),bacteria>pseudomonadota>alphaproteobacteria>rhodobacterales(3),bacteria>nitrospirota>nitrospiria>nitrospirales(2),bacteria>pseudomonadota>alphaproteobacteria>sphingomonadales(2),bacteria(2),…
MBX3576915.1	0	2639	35	367	1662	1759		PilZ(2636)	Pseudomonadota(2585),unclassified Bacteria(24),Bacteria(4)	PilZ(2636)	bacteria>pseudomonadota>alphaproteobacteria>hyphomicrobiales(2586),(26),bacteria(24),bacteria>pseudomonadota(1),bacteria>pseudomonadota>alphaproteobacteria(1),bacteria>pseudomonadota>alphaproteobacteria>sphingomonadales(1)
KPK36756.1	0	2385	118	222	2357	1867		PilZ(2385)	Pseudomonadota(2276),FCB group(21),Myxococcota(19),Thermodesulfobacteriota(15),Bdellovibrionota(13),Terrabacteria group(10),PVC group(7),unclassified Bacteria(5),Nitrospirota(4),delta/epsilon subdivisions(3),Elusimicrobiota(3),unclassified sequences(1),Deferribacterota(1),Bacteria(1),Bacteria incertae sedis(1)	PilZ(2385)	bacteria>pseudomonadota>gammaproteobacteria>vibrionales(2200),bacteria>pseudomonadota>gammaproteobacteria(64),bacteria>myxococcota>myxococcia(18),bacteria>gemmatimonadota(13),bacteria>bdellovibrionota>oligoflexia>oligoflexales(12),bacteria>thermodesulfobacteriota>desulfobacteria>desulfobacterales(10),bacteria>gemmatimonadota>gemmatimonadetes>gemmatimonadales(8),bacteria>pseudomonadota(7),(6),bact…
MCR5153954.1	0	2320	497	1414	2228	2010		PilZ(2320),PilZN(33),SH3-MSSS(2),TM(2),RECDE_REC(1)	Terrabacteria group(2267),unclassified Bacteria(16),FCB group(13),Bacteria(10),unclassified sequences(1),PVC group(1),Deferribacterota(1)	PilZ(2283),PilZN+PilZ(33),SH3-MSSS+PilZ(2),RECDE_REC+PilZ(1),PilZ+TM+TM(1)	bacteria>bacillota>clostridia>eubacteriales(2199),bacteria>bacillota(37),bacteria(16),bacteria>bacteroidota>bacteroidia>bacteroidales(13),(12),bacteria>bacillota>tissierellia>tissierellales(12),bacteria>bacillota>clostridia>lachnospirales(10),bacteria>bacillota>clostridia(8),bacteria>bacillota>tissierellia(4),bacteria>bacillota>clostridia>thermoanaerobacterales(4),bacteria>bacillota>bacilli>bacil…
MDB5516332.1	0	2299	40	515	1618	1590		PilZ(2305),GGDEF(16)	Pseudomonadota(2269),unclassified sequences(1),Terrabacteria group(1)	PilZ(2277),GGDEF+PilZ(16),PilZ+PilZ(6)	bacteria>pseudomonadota>alphaproteobacteria>hyphomicrobiales(2264),(29),bacteria>pseudomonadota(3),bacteria>pseudomonadota>betaproteobacteria>burkholderiales(1),bacteria>pseudomonadota>alphaproteobacteria(1),bacteria>actinomycetota>actinomycetes>frankiales(1)
HHY74813.1	0	2269	139	511	2211	1454		PilZ(2269),SP(1)	Terrabacteria group(2234),Bacteria(4),Pseudomonadota(3),unclassified sequences(1)	PilZ(2268),SP+PilZ(1)	bacteria>bacillota>bacilli>bacillales(2234),(28),bacteria>bacillota>clostridia>eubacteriales(2),bacteria>pseudomonadota>alphaproteobacteria>rhodobacterales(1),bacteria>actinomycetota>actinomycetes>propionibacteriales(1),bacteria>actinomycetota>actinomycetes>mycobacteriales(1),bacteria>pseudomonadota>gammaproteobacteria>enterobacterales(1),bacteria>pseudomonadota>alphaproteobacteria>rhodospirillal…
MBC7075988.1	0	2265	156	320	2222	1598		PilZ(2265),PilZN(15),SP(1)	Terrabacteria group(2216),FCB group(7),Bacteria incertae sedis(3),unclassified Bacteria(2),unclassified sequences(1),Fusobacteriota(1),Myxococcota(1)	PilZ(2249),PilZN+PilZ(15),SP+PilZ(1)	bacteria>bacillota>clostridia>eubacteriales(2021),bacteria>bacillota>clostridia>halanaerobiales(48),bacteria>bacillota(42),bacteria>bacillota>bacilli>bacillales(39),(35),bacteria>bacillota>negativicutes>selenomonadales(19),bacteria>thermomicrobiota>thermomicrobia>thermomicrobiales(9),bacteria(7),bacteria>candidatuslatescibacterota(5),bacteria>actinomycetota(4),bacteria>bacillota>negativicutes(4),…
MBT3917358.1	0	2265	69	188	2138	1130		PilZ(2265)	Pseudomonadota(2243),unclassified sequences(3),unclassified Bacteria(1),Terrabacteria group(1)	PilZ(2265)	bacteria>pseudomonadota>alphaproteobacteria>hyphomicrobiales(2040),bacteria>pseudomonadota>alphaproteobacteria>rhodospirillales(96),bacteria>pseudomonadota>alphaproteobacteria>sneathiellales(31),bacteria>pseudomonadota>alphaproteobacteria>sphingomonadales(29),bacteria>pseudomonadota>alphaproteobacteria(24),(20),bacteria>pseudomonadota>alphaproteobacteria>emcibacterales(11),bacteria>pseudomonadota…
WP_040008958.1	0	2264	8	55	2246	1257		PilZ(2264),UBC_APG3(1)	Pseudomonadota(2263)	PilZ(2263),UBC_APG3+PilZ(1)	bacteria>pseudomonadota>gammaproteobacteria>thiotrichales(2263),(1)
WP_291610052.1	0	1971	44	417	1874	1352		PilZ(1971)	Pseudomonadota(1934),Bacteria(2),unclassified Bacteria(1),Terrabacteria group(1)	PilZ(1971)	bacteria>pseudomonadota>alphaproteobacteria>hyphomicrobiales(1923),(33),bacteria>pseudomonadota>alphaproteobacteria(8),bacteria>pseudomonadota>alphaproteobacteria>rhodobacterales(2),bacteria(1),bacteria>pseudomonadota>betaproteobacteria>burkholderiales(1),bacteria>pseudomonadota(1),bacteria>actinomycetota>actinomycetes>frankiales(1),bacteria>pseudomonadota>alphaproteobacteria>rhodospirillales(1)
MBI5197409.1	0	1857	62	569	1226	1372		TM(10971),PilZ(1862),Glyco_tranf_2_3(881),BACTERIALFRINGE(789),Cellulose_synt(716),SP(208),Glyco_trans_2_3(166),Glycos_transf_2(23),DUF6163(17),DUF5654(4),PTSEIIC(2),8TMR-UT(2)	Pseudomonadota(1771),Terrabacteria group(25),Elusimicrobiota(6),Nitrospirota(4),Acidobacteriota(4),PVC group(1)	TM+TM+TM+BACTERIALFRINGE+TM+TM+TM+TM+PilZ(439),TM+TM+TM+Glyco_tranf_2_3+TM+TM+TM+TM+PilZ(233),TM+TM+TM+Glyco_tranf_2_3+Cellulose_synt+TM+TM+PilZ(233),TM+TM+TM+Glyco_tranf_2_3+Cellulose_synt+TM+PilZ(131),TM+TM+TM+Glyco_trans_2_3+TM+TM+TM+PilZ(120),TM+TM+TM+BACTERIALFRINGE+TM+TM+TM+TM+TM+TM+PilZ(112),TM+TM+TM+BACTERIALFRINGE+Cellulose_synt+TM+TM+PilZ(90),SP+TM+TM+Glyco_tranf_2_3+Cellulose_synt+TM+T…	bacteria>pseudomonadota>alphaproteobacteria>hyphomicrobiales(1510),bacteria>pseudomonadota>gammaproteobacteria>pseudomonadales(140),bacteria>pseudomonadota>alphaproteobacteria>sphingomonadales(50),(46),bacteria>pseudomonadota>gammaproteobacteria>xanthomonadales(28),bacteria>pseudomonadota>alphaproteobacteria>rhodospirillales(18),bacteria>pseudomonadota>alphaproteobacteria(13),bacteria>bacillota>b…
WP_056462794.1	0	1827	184	920	1494	1560		TM(13987),BcsB(1878),PilZ(1819),Cellulose_synt(1006),BACTERIALFRINGE(1003),Glycos_transf_2(799),SP(313),Glyco_trans_2_3(25),Fig1(8),7TMR-HD(6),CBP_BcsQ(3),7TM-7TMR_HD(2),Fimbrial_K88(2),PTS_EIIC(2),TrkAC(1),7TMR-DISM(1),Ni_hydr_CYTB(1),DUF4400(1)	Pseudomonadota(1644),Acidobacteriota(133),Bacteria(10),Myxococcota(2),Terrabacteria group(2),Opisthokonta(1),PVC group(1),unclassified Bacteria(1)	TM+TM+TM+TM+Glycos_transf_2+Cellulose_synt+TM+TM+PilZ+TM+BcsB+TM(183),TM+TM+TM+TM+BACTERIALFRINGE+TM+TM+TM+TM+PilZ+TM+BcsB+TM(158),TM+TM+TM+TM+Glycos_transf_2+Cellulose_synt+TM+PilZ+TM+BcsB+TM(143),TM+TM+TM+TM+BACTERIALFRINGE+TM+TM+TM+TM+TM+PilZ+BcsB+TM(120),TM+TM+TM+TM+BACTERIALFRINGE+TM+TM+TM+PilZ+TM+BcsB+TM(99),TM+TM+TM+TM+BACTERIALFRINGE+TM+TM+TM+TM+PilZ+BcsB+TM(95),TM+TM+TM+TM+Glycos_transf_…	bacteria>pseudomonadota>alphaproteobacteria>rhodospirillales(778),bacteria>pseudomonadota>alphaproteobacteria>sphingomonadales(402),bacteria>acidobacteriota>terriglobia>terriglobales(108),bacteria>pseudomonadota>gammaproteobacteria>oceanospirillales(98),bacteria>pseudomonadota>gammaproteobacteria>pseudomonadales(89),bacteria>pseudomonadota>gammaproteobacteria>enterobacterales(59),bacteria>pseudom…
WP_063340786.1	0	1801	14	55	1567	1202		PilZ(1801)	Pseudomonadota(1582),Bacteria(2)	PilZ(1801)	bacteria>pseudomonadota>gammaproteobacteria>pseudomonadales(1584),(217)
MBK7848597.1	0	1756	317	856	1685	1598		PilZ(1756),PilZN(24),IES4(6),SP(4)	Pseudomonadota(1720),Bacteria(4),PVC group(3),Acidobacteriota(3),unclassified Bacteria(2),Terrabacteria group(2),unclassified sequences(2),Bacteria incertae sedis(1)	PilZ(1722),PilZN+PilZ(24),IES4+PilZ(6),SP+PilZ(4)	bacteria>pseudomonadota>betaproteobacteria>burkholderiales(639),bacteria>pseudomonadota>betaproteobacteria>nitrosomonadales(203),bacteria>pseudomonadota>gammaproteobacteria>chromatiales(171),bacteria>pseudomonadota>gammaproteobacteria(168),bacteria>pseudomonadota>gammaproteobacteria>oceanospirillales(146),bacteria>pseudomonadota>betaproteobacteria>rhodocyclales(143),bacteria>pseudomonadota>betapr…
WP_011770736.1	0	1650	126	563	1621	1264		PilZ(1650)	Pseudomonadota(1606),unclassified sequences(13),delta/epsilon subdivisions(9),Thermodesulfobacteriota(8),Myxococcota(4),Bacteria(3),Terrabacteria group(1)	PilZ(1650)	bacteria>pseudomonadota>gammaproteobacteria>pseudomonadales(1114),bacteria>pseudomonadota>gammaproteobacteria>chromatiales(120),bacteria>pseudomonadota>gammaproteobacteria(119),bacteria>pseudomonadota>betaproteobacteria>rhodocyclales(84),bacteria>pseudomonadota>gammaproteobacteria>oceanospirillales(28),bacteria>pseudomonadota>betaproteobacteria>burkholderiales(25),bacteria>pseudomonadota>gammapro…
PHX41171.1	0	1591	8	15	1534	1109		PilZ(1591)	Pseudomonadota(1550),Bacteria(1)	PilZ(1591)	bacteria>pseudomonadota>gammaproteobacteria>pseudomonadales(1523),(40),bacteria>pseudomonadota>gammaproteobacteria>oceanospirillales(24),bacteria>pseudomonadota>gammaproteobacteria>alteromonadales(2),bacteria>pseudomonadota>gammaproteobacteria>enterobacterales(2)
MCX7312118.1	0	1546	2	128	1522	854		PilZ(1546)	Pseudomonadota(1508),Bacteria(13),Terrabacteria group(1)	PilZ(1546)	bacteria>pseudomonadota>alphaproteobacteria>hyphomicrobiales(1516),(24),bacteria>pseudomonadota>alphaproteobacteria(4),bacteria>pseudomonadota(1),bacteria>actinomycetota>actinomycetes>frankiales(1)
NJD05970.1	0	1514	327	842	1456	1393		PilZ(1530),MbeD_MobD(16),HrpB7(9),vATP-synt_E(4),TM(3),UvsY(3),UBP11(2),FXSXX_COOH-like_vWA(2),VMAP-M0(2),POC2(1),EF_HD(1),Alphabet-CTD_NACHT_HEAT_assc(1),Spike_torovirin(1),Baculo_PEP_C(1)	Pseudomonadota(1209),Nitrospirota(248),Thermodesulfobacteriota(20),unclassified Bacteria(6),Acidobacteriota(4),Bacteria(3),unclassified sequences(3),Myxococcota(3),delta/epsilon subdivisions(3),PVC group(2),Nitrospinae/Tectomicrobia group(1),Bacteria incertae sedis(1),DPANN group(1)	PilZ(1454),MbeD_MobD+PilZ(16),PilZ+PilZ(14),HrpB7+PilZ(9),vATP-synt_E+PilZ(4),TM+PilZ(3),UvsY+PilZ(3),UBP11+PilZ(2),PilZ+FXSXX_COOH-like_vWA+PilZ(2),VMAP-M0+PilZ(2),POC2+PilZ(1),EF_HD+PilZ(1),Alphabet-CTD_NACHT_HEAT_assc+PilZ(1),Spike_torovirin+PilZ(1),Baculo_PEP_C+PilZ(1)	bacteria>pseudomonadota>gammaproteobacteria>chromatiales(266),bacteria>pseudomonadota>gammaproteobacteria(262),bacteria>nitrospirota>nitrospiria>nitrospirales(215),bacteria>pseudomonadota>gammaproteobacteria>methylococcales(204),bacteria>pseudomonadota>gammaproteobacteria>thiotrichales(147),bacteria>pseudomonadota>gammaproteobacteria>cellvibrionales(112),bacteria>pseudomonadota>gammaproteobacteri…
MBN3774134.1	0	1480	1	212	1474	954		TM(10541),PilZ(1480),BACTERIALFRINGE(1090),Cellulose_synt(279),Glycos_transf_2(202),Glyco_trans_2_3(188),SP(6),YscJ_FliF(2)	Pseudomonadota(1465),Bacteria(13)	TM+TM+TM+TM+BACTERIALFRINGE+TM+TM+TM+TM+PilZ(889),TM+TM+TM+TM+Glyco_trans_2_3+TM+TM+PilZ(179),TM+TM+TM+TM+Glycos_transf_2+Cellulose_synt+PilZ(148),TM+TM+TM+TM+BACTERIALFRINGE+TM+TM+TM+TM+TM+PilZ(76),TM+TM+TM+TM+BACTERIALFRINGE+Cellulose_synt+PilZ(57),TM+TM+TM+TM+Glycos_transf_2+Cellulose_synt+TM+TM+TM+PilZ(48),TM+TM+TM+TM+BACTERIALFRINGE+TM+TM+TM+PilZ(22),TM+TM+TM+TM+BACTERIALFRINGE+Cellulose_syn…	bacteria>pseudomonadota>betaproteobacteria>burkholderiales(1478),(2)
MCC5888739.1	0	1408	222	808	1296	1298		DUF1631(1676),EAL(1401),GGDEF(1392),PilZ(1368),TM(2),REC(1),OmpR-HTH(1)	Pseudomonadota(1376),unclassified Bacteria(5),unclassified sequences(4),Thermodesulfobacteriota(2),FCB group(2),Terrabacteria group(2),DPANN group(1),Bacteria(1),Candidatus Thermoplasmatota(1)	PilZ+DUF1631+GGDEF+EAL(1112),PilZ+DUF1631+DUF1631+GGDEF+EAL(228),DUF1631+GGDEF+EAL(26),PilZ+DUF1631+DUF1631+EAL(13),DUF1631+DUF1631+GGDEF+EAL(13),PilZ+DUF1631+DUF1631+DUF1631+GGDEF+EAL(5),PilZ+DUF1631+GGDEF(4),PilZ+DUF1631+DUF1631(2),PilZ+DUF1631+DUF1631+GGDEF(1),REC+OmpR-HTH+PilZ+DUF1631+GGDEF+EAL(1),DUF1631+DUF1631(1),PilZ+DUF1631+GGDEF+EAL+EAL(1),PilZ+DUF1631+GGDEF+EAL+TM+TM(1)	bacteria>pseudomonadota>gammaproteobacteria>pseudomonadales(566),bacteria>pseudomonadota>gammaproteobacteria>chromatiales(254),bacteria>pseudomonadota>gammaproteobacteria(178),bacteria>pseudomonadota>gammaproteobacteria>oceanospirillales(133),bacteria>pseudomonadota>betaproteobacteria>nitrosomonadales(98),bacteria>pseudomonadota>gammaproteobacteria>methylococcales(76),bacteria>pseudomonadota>hydr…
WP_209059186.1	0	1392	44	427	1316	1014		PilZ(1392),HDGYP(1350),HD_5(23),HDRnase(13),TM(4),Tox-ART-HYD3(2),NACHT(2)	Pseudomonadota(1376),Terrabacteria group(2),Bacteria(1),unclassified sequences(1)	PilZ+HDGYP(1346),PilZ+HD_5(23),PilZ+HDRnase(9),PilZ(6),PilZ+HDRnase+TM(4),PilZ+Tox-ART-HYD3+HDGYP(2),PilZ+NACHT+HDGYP(2)	bacteria>pseudomonadota>gammaproteobacteria>enterobacterales(916),bacteria>pseudomonadota>gammaproteobacteria>oceanospirillales(447),(13),bacteria>pseudomonadota>gammaproteobacteria>salinisphaerales(9),bacteria>pseudomonadota>gammaproteobacteria>cellvibrionales(2),bacteria>pseudomonadota>gammaproteobacteria(2),bacteria>chloroflexota(1),bacteria>bacillota>bacilli>bacillales(1),bacteria>pseudomonad…
MCD2346457.1	0	1376	16	79	1369	975		PilZ(1376)	Terrabacteria group(1368),unclassified sequences(3)	PilZ(1376)	bacteria>bacillota>clostridia>eubacteriales(1368),(8)
RTZ59031.1	0	1304	25	171	1286	763		PilZ(1304)	Pseudomonadota(1292)	PilZ(1304)	bacteria>pseudomonadota>gammaproteobacteria>alteromonadales(1219),bacteria>pseudomonadota>gammaproteobacteria>cardiobacteriales(45),bacteria>pseudomonadota>gammaproteobacteria(23),(12),bacteria>pseudomonadota>gammaproteobacteria>enterobacterales(1),bacteria>pseudomonadota>alphaproteobacteria>caulobacterales(1),bacteria>pseudomonadota>gammaproteobacteria>pseudomonadales(1),bacteria>pseudomonadota>…
WP_079422758.1	0	1294	90	238	1275	889		PilZ(1294),PilZN(1)	Terrabacteria group(1272),Deferribacterota(5),unclassified Bacteria(3),Thermotogota(3),unclassified sequences(1),Calditrichota(1),Nitrospinae/Tectomicrobia group(1),Myxococcota(1)	PilZ(1293),PilZN+PilZ(1)	bacteria>bacillota>clostridia>eubacteriales(1237),bacteria>bacillota(20),(8),bacteria>deferribacterota>deferribacteres>deferribacterales(5),bacteria>bacillota>clostridia(4),bacteria>bacillota>clostridia>thermoanaerobacterales(3),bacteria>candidatusmelainabacteria(3),bacteria(3),bacteria>bacillota>clostridia>halanaerobiales(2),bacteria>cyanobacteriota(2),bacteria>thermotogota>thermotogae>thermotog…
WP_044481777.1	0	1291	113	451	1117	966		PilZ(1291),TM(1)	Terrabacteria group(1270),unclassified sequences(6),Pseudomonadota(3),Bacteria(2),FCB group(1)	PilZ(1290),PilZ+TM(1)	bacteria>bacillota>bacilli>bacillales(1272),(15),bacteria>pseudomonadota>gammaproteobacteria>moraxellales(2),bacteria>pseudomonadota>alphaproteobacteria>hyphomicrobiales(1),bacteria>bacteroidota>flavobacteriia>flavobacteriales(1)
WP_220762941.1	0	1185	32	171	1164	729		PilZ(1185)	Pseudomonadota(1178)	PilZ(1185)	bacteria>pseudomonadota>gammaproteobacteria>alteromonadales(1170),(7),bacteria>pseudomonadota>gammaproteobacteria(7),bacteria>pseudomonadota>gammaproteobacteria>enterobacterales(1)
NCP65292.1	0	1183	92	391	1126	900		PilZ(1185),PilZN(7),SP(1)	Pseudomonadota(1166),FCB group(3)	PilZ(1173),PilZN+PilZ(7),PilZ+PilZ(2),SP+PilZ(1)	bacteria>pseudomonadota>gammaproteobacteria>alteromonadales(1045),bacteria>pseudomonadota>gammaproteobacteria>chromatiales(46),bacteria>pseudomonadota(39),bacteria>pseudomonadota>gammaproteobacteria(23),(14),bacteria>pseudomonadota>gammaproteobacteria>oceanospirillales(5),bacteria>pseudomonadota>gammaproteobacteria>pseudomonadales(3),bacteria>bacteroidota>flavobacteriia>flavobacteriales(3),bacter…
MBY6018335.1	0	1124	24	250	1117	756		PilZ(1124),SP(1)	Pseudomonadota(1103),Thermodesulfobacteriota(19),Bacteria(2)	PilZ(1123),SP+PilZ(1)	bacteria>pseudomonadota>gammaproteobacteria>alteromonadales(1097),bacteria>thermodesulfobacteriota>desulfovibrionia>desulfovibrionales(19),bacteria>pseudomonadota>gammaproteobacteria>oceanospirillales(3),bacteria>pseudomonadota(2),bacteria>pseudomonadota>gammaproteobacteria>pseudomonadales(1),bacteria>pseudomonadota>gammaproteobacteria>xanthomonadales(1),bacteria>pseudomonadota>gammaproteobacteri…
WP_163503855.1	0	1101	97	514	1027	943		PilZ(1101),HDGYP(967),HD_5(116),HDRnase(11),HMG14_17(5),DUF3391(2),HD_7TM(2),DEAM_Toxin6(1),SP(1)	Pseudomonadota(1083),Bacteria(2),unclassified sequences(1),Terrabacteria group(1)	PilZ+HDGYP(958),PilZ+HD_5(116),PilZ+HDRnase(11),PilZ(5),PilZ+HMG14_17+HDGYP(5),PilZ+DUF3391+HDGYP(2),PilZ+HD_7TM(2),PilZ+DEAM_Toxin6+HDGYP(1),SP+PilZ+HDGYP(1)	bacteria>pseudomonadota>gammaproteobacteria>oceanospirillales(916),bacteria>pseudomonadota>gammaproteobacteria>alteromonadales(58),bacteria>pseudomonadota>gammaproteobacteria>pseudomonadales(54),bacteria>pseudomonadota>gammaproteobacteria>cellvibrionales(18),(15),bacteria>pseudomonadota>betaproteobacteria>rhodocyclales(12),bacteria>pseudomonadota>gammaproteobacteria>chromatiales(12),bacteria>pseu…
WP_231634838.1	0	1100	39	481	1065	936		PilZ(1100)	Pseudomonadota(1084),Bacteria(4),Terrabacteria group(3),Opisthokonta(1)	PilZ(1100)	bacteria>pseudomonadota>alphaproteobacteria>sphingomonadales(1054),bacteria>pseudomonadota(21),bacteria>pseudomonadota>alphaproteobacteria(9),(8),bacteria>actinomycetota>actinomycetes>frankiales(2),bacteria>pseudomonadota>betaproteobacteria>burkholderiales(1),bacteria>pseudomonadota>alphaproteobacteria>rhodobacterales(1),bacteria>pseudomonadota>betaproteobacteria(1),bacteria>pseudomonadota>alphap…
MBY8820959.1	0	1097	136	501	1042	946		PilZ(1097),SP(6)	Pseudomonadota(1076),Bacteria(4),Terrabacteria group(1)	PilZ(1091),SP+PilZ(6)	bacteria>pseudomonadota>alphaproteobacteria>sphingomonadales(1047),bacteria>pseudomonadota(17),(16),bacteria>pseudomonadota>alphaproteobacteria(12),bacteria>pseudomonadota>alphaproteobacteria>caulobacterales(1),bacteria>pseudomonadota>betaproteobacteria>burkholderiales(1),bacteria>pseudomonadota>alphaproteobacteria>rhodobacterales(1),bacteria>pseudomonadota>gammaproteobacteria(1),bacteria>actinom…
MBO9579985.1	0	1094	99	398	1055	828		PilZ(1094)	Pseudomonadota(1067),Bacteria(11),Terrabacteria group(4)	PilZ(1094)	bacteria>pseudomonadota>alphaproteobacteria>sphingomonadales(1058),(12),bacteria>pseudomonadota>alphaproteobacteria(10),bacteria>pseudomonadota(7),bacteria>cyanobacteriota>cyanophyceae>nostocales(2),bacteria>pseudomonadota>alphaproteobacteria>rhodospirillales(2),bacteria>actinomycetota>actinomycetes>micrococcales(2),bacteria>pseudomonadota>alphaproteobacteria>hyphomicrobiales(1)
WP_008066700.1	0	1072	46	460	1031	929		PilZ(1072)	Pseudomonadota(1057),Terrabacteria group(3),Bacteria(2)	PilZ(1072)	bacteria>pseudomonadota>alphaproteobacteria>sphingomonadales(1017),bacteria>pseudomonadota(21),bacteria>pseudomonadota>alphaproteobacteria(14),(10),bacteria>actinomycetota>actinomycetes>frankiales(2),bacteria>pseudomonadota>alphaproteobacteria>hyphomicrobiales(2),bacteria>pseudomonadota>gammaproteobacteria>enterobacterales(2),bacteria>pseudomonadota>alphaproteobacteria>rhodospirillales(1),bacteri…
TMK07816.1	0	1065	17	260	1024	743		PilZ(1065)	Pseudomonadota(1040),Terrabacteria group(1)	PilZ(1065)	bacteria>pseudomonadota>alphaproteobacteria>hyphomicrobiales(1035),(24),bacteria>pseudomonadota>gammaproteobacteria>pseudomonadales(2),bacteria>pseudomonadota>alphaproteobacteria(1),bacteria>pseudomonadota>alphaproteobacteria>rhodobacterales(1),bacteria>pseudomonadota>alphaproteobacteria>sphingomonadales(1),bacteria>actinomycetota>actinomycetes>frankiales(1)
WP_257596483.1	0	1056	98	554	1029	878		TM(2846),PAS(1056),GGDEF(1056),EAL(1056),PilZ(1056),SP(72),8TMR-UT(26),TgpA_N(12),7TM-7TMR_HD(5),7TMR-HD(4),LiaI-LiaF-TM_LiaI(3),SNARE_assoc(2),DUF4401(2),IMM_Nurim(1)	Pseudomonadota(1046),Terrabacteria group(2),Bacteria(1)	TM+TM+TM+TM+TM+PAS+GGDEF+EAL+PilZ(415),PAS+GGDEF+EAL+PilZ(412),TM+TM+TM+TM+TM+TM+PAS+GGDEF+EAL+PilZ(63),SP+TM+TM+TM+TM+PAS+GGDEF+EAL+PilZ(42),TM+TM+TM+TM+PAS+GGDEF+EAL+PilZ(22),8TMR-UT+PAS+GGDEF+EAL+PilZ(22),SP+PAS+GGDEF+EAL+PilZ(18),TM+TgpA_N+PAS+GGDEF+EAL+PilZ(11),TM+PAS+GGDEF+EAL+PilZ(9),SP+TM+TM+TM+TM+TM+PAS+GGDEF+EAL+PilZ(6),TM+7TM-7TMR_HD+PAS+GGDEF+EAL+PilZ(5),TM+TM+TM+TM+TM+TM+TM+PAS+GGDEF…	bacteria>pseudomonadota>alphaproteobacteria>sphingomonadales(1028),bacteria>pseudomonadota>alphaproteobacteria(11),(7),bacteria>pseudomonadota(6),bacteria>pseudomonadota>alphaproteobacteria>caulobacterales(1),bacteria>actinomycetota>actinomycetes>frankiales(1),bacteria>pseudomonadota>betaproteobacteria>rhodocyclales(1),bacteria>cyanobacteriota>cyanophyceae>leptolyngbyales(1)
WP_164938080.1	0	1030	1	138	1009	627		PilZ(1030)	Pseudomonadota(1007),Bacteria(1),Terrabacteria group(1)	PilZ(1030)	bacteria>pseudomonadota>alphaproteobacteria>hyphomicrobiales(1008),(21),bacteria>actinomycetota>actinomycetes>frankiales(1)
OYT91726.1	0	1005	18	233	993	685		PilZ(1005)	Pseudomonadota(990),unclassified sequences(7),Bacteria(4),Terrabacteria group(1)	PilZ(1005)	bacteria>pseudomonadota>gammaproteobacteria>pseudomonadales(974),bacteria>pseudomonadota>gammaproteobacteria(16),(10),bacteria>pseudomonadota>gammaproteobacteria>thiotrichales(2),bacteria>pseudomonadota(1),bacteria>pseudomonadota>betaproteobacteria>burkholderiales(1),bacteria>bacillota>bacilli>bacillales(1)
WP_252259558.1	0	988	189	520	895	889		PilZ(1905),SP(5),PilZN(2)	Pseudomonadota(967),Terrabacteria group(6),Bacteria(5)	PilZ+PilZ(912),PilZ(69),SP+PilZ+PilZ(5),PilZ+PilZN(2)	bacteria>pseudomonadota>alphaproteobacteria>sphingomonadales(947),bacteria>pseudomonadota(14),(10),bacteria>pseudomonadota>alphaproteobacteria(9),bacteria>actinomycetota(2),bacteria>actinomycetota>actinomycetes>frankiales(2),bacteria>chloroflexota>chloroflexia(1),bacteria>cyanobacteriota>cyanophyceae>leptolyngbyales(1),bacteria>pseudomonadota>betaproteobacteria>burkholderiales(1),bacteria>pseudom…
MCI5501975.1	0	986	120	549	774	851		TM(3731),PilZ(985),MA(945),SP(506),8TMR-UT(87),DUF4293(82),MCPsignal(46),PilZN(20),TSRP(12),7TMR-DISM(10),DUF2427(7),5TMR-LYT(6),MASE1(3),RnaseHII_euk(3),IMM_LBR(1),DUF948(1),O-antigenig(1),RSC9-SWI1C(1),PTSEIIC(1),IMM_Nurim(1),Myosin_N(1)	Terrabacteria group(963),FCB group(5),Bacteria(5),unclassified Bacteria(1)	SP+TM+TM+TM+TM+MA+PilZ(372),TM+TM+TM+TM+TM+MA+PilZ(213),TM+TM+TM+TM+TM+TM+MA+PilZ(83),8TMR-UT+MA+PilZ(60),SP+TM+TM+DUF4293+MA+PilZ(56),TM+TM+TM+TM+TM+MCPsignal+PilZ(40),SP+8TMR-UT+MA+PilZ(20),TM+TM+TM+TM+MA+PilZ(17),SP+DUF4293+MA+PilZ(11),SP+TM+TM+TM+TM+TM+MA+PilZ(11),SP+TM+DUF4293+MA+PilZ(9),SP+TM+TM+TM+TM+TM+MA+PilZN+PilZ(8),TM+TM+DUF2427+MCPsignal+PilZ(6),7TMR-DISM+MA+PilZ(5),5TMR-LYT+MA+PilZ(…	bacteria>bacillota>clostridia>eubacteriales(940),bacteria>bacillota(15),(12),bacteria>bacteroidota>bacteroidia>bacteroidales(5),bacteria>bacillota>clostridia>lachnospirales(5),bacteria>bacillota>bacilli>lactobacillales(3),bacteria>bacillota>clostridia(3),bacteria>chloroflexota>thermoflexia>thermoflexales(1),bacteria>bacillota>bacilli>bacillales(1),bacteria(1)
MBP7277614.1	0	972	55	283	937	932		TM(2250),PilZ(972),SP(144),Cellulose_synt(118),Glyco_trans_2_3(101),Glycos_transf_2(24),DUF981(2),AcylCoA_DH_N(1)	Pseudomonadota(958),Terrabacteria group(2),Opisthokonta(2)	TM+TM+TM+PilZ(399),SP+TM+PilZ(136),TM+TM+PilZ(132),Glyco_trans_2_3+TM+TM+PilZ(92),Cellulose_synt+TM+PilZ(68),TM+TM+TM+TM+PilZ(58),Glycos_transf_2+Cellulose_synt+TM+PilZ(24),Cellulose_synt+PilZ(14),Cellulose_synt+TM+TM+PilZ(7),TM+TM+TM+TM+TM+PilZ+TM(7),Glyco_trans_2_3+TM+TM+TM+PilZ(7),SP+TM+TM+TM+PilZ(4),SP+TM+TM+PilZ(3),Cellulose_synt+TM+TM+TM+PilZ(3),TM+PilZ(3),TM+TM+TM+TM+TM+PilZ(3),Cellulose_s…	bacteria>pseudomonadota>gammaproteobacteria>enterobacterales(916),bacteria>pseudomonadota>gammaproteobacteria>pseudomonadales(20),(10),bacteria>pseudomonadota>gammaproteobacteria>vibrionales(9),bacteria>pseudomonadota>betaproteobacteria>burkholderiales(5),bacteria>pseudomonadota>gammaproteobacteria>aeromonadales(3),bacteria>pseudomonadota>gammaproteobacteria>xanthomonadales(2),bacteria>pseudomona…
WP_093316280.1	0	971	131	422	876	767		PilZ(971)	Pseudomonadota(948),Bacteria(10),Terrabacteria group(4),Opisthokonta(1)	PilZ(971)	bacteria>pseudomonadota>alphaproteobacteria>sphingomonadales(927),bacteria>pseudomonadota>alphaproteobacteria(22),(8),bacteria>pseudomonadota(6),bacteria>pseudomonadota>alphaproteobacteria>hyphomicrobiales(2),bacteria>actinomycetota>actinomycetes>micrococcales(2),bacteria>cyanobacteriota>cyanophyceae>nostocales(1),bacteria>pseudomonadota>alphaproteobacteria>rhodobacterales(1),eukaryota>opisthokon…
WP_187335162.1	0	966	22	492	949	830		SFII-RAD3(966),RNA-Helicase_SFI(122),SP(25),SAM-methylase(24),PilZ(1)	Pseudomonadota(955),Opisthokonta(1)	SFII-RAD3(797),RNA-Helicase_SFI+SFII-RAD3(119),SAM-methylase+SFII-RAD3(24),SP+SFII-RAD3(22),SP+RNA-Helicase_SFI+SFII-RAD3(3),PilZ+SFII-RAD3(1)	bacteria>pseudomonadota>alphaproteobacteria>sphingomonadales(931),bacteria>pseudomonadota>alphaproteobacteria(21),(10),bacteria>pseudomonadota(2),bacteria>pseudomonadota>betaproteobacteria>burkholderiales(1),eukaryota>opisthokonta>fungi>ascomycota>dothideomycetes>mycosphaerellales(1)
MDA2909754.1	0	931	135	573	300	931		PilZ(931)	Nitrospirota(914),Bacteria incertae sedis(3),FCB group(1),Acidobacteriota(1),PVC group(1),Terrabacteria group(1)	PilZ(931)	bacteria>nitrospirota>nitrospiria>nitrospirales(778),bacteria>nitrospirota(136),(10),bacteria>candidatusnomurabacteria(3),bacteria>bacteroidota(1),bacteria>acidobacteriota(1),bacteria>verrucomicrobiota>spartobacteria>chthoniobacterales(1),bacteria>thermomicrobiota>thermomicrobia>thermomicrobiales(1)
WP_177187879.1	0	922	147	469	908	820		PilZ(922),SP(15),PilZN(4),TM(4),DUF2946(2),7TMR-HDED(2),Pou(1)	Pseudomonadota(911),unclassified Bacteria(4),unclassified sequences(2)	PilZ(894),SP+PilZ(15),PilZN+PilZ(4),TM+PilZ(4),DUF2946+PilZ(2),7TMR-HDED+PilZ(2),Pou+PilZ(1)	bacteria>pseudomonadota>betaproteobacteria>burkholderiales(462),bacteria>pseudomonadota>betaproteobacteria>rhodocyclales(130),bacteria>pseudomonadota>betaproteobacteria>nitrosomonadales(105),bacteria>pseudomonadota>gammaproteobacteria>pseudomonadales(96),bacteria>pseudomonadota>betaproteobacteria>neisseriales(35),bacteria>pseudomonadota>betaproteobacteria(25),bacteria>pseudomonadota>hydrogenophil…
WP_149817576.1	0	900	87	350	842	735		PilZ(900),bZIP_1(6),DMPK_coil(5),Wtap(2),SP(2),PKcGMP_CC(1)	Pseudomonadota(875),FCB group(3),Terrabacteria group(3),Bacteria(2),Acidobacteriota(1),unclassified Bacteria(1)	PilZ(884),PilZ+bZIP_1(6),PilZ+DMPK_coil(5),PilZ+Wtap(2),SP+PilZ(2),PilZ+PKcGMP_CC(1)	bacteria>pseudomonadota>alphaproteobacteria>hyphomicrobiales(862),(15),bacteria>pseudomonadota(7),bacteria>pseudomonadota>alphaproteobacteria(4),bacteria>bacteroidota>chitinophagia>chitinophagales(3),bacteria>pseudomonadota>alphaproteobacteria>rhodospirillales(2),bacteria>actinomycetota>actinomycetes>pseudonocardiales(2),bacteria>actinomycetota>actinomycetes>kitasatosporales(1),bacteria>acidobact…
WP_254129508.1	0	899	38	283	836	690		PilZ(899)	Pseudomonadota(893),unclassified Bacteria(1)	PilZ(899)	bacteria>pseudomonadota>alphaproteobacteria>hyphomicrobiales(888),(5),bacteria>pseudomonadota>alphaproteobacteria(4),bacteria>pseudomonadota(1),bacteria(1)
MBC7986489.1	0	876	65	451	853	718		TM(4213),PAS(876),GGDEF(876),EAL(876),PilZ(875),SP(76),8TMR-UT(47),PAP2(3),7TMR-HD(1)	Pseudomonadota(860),Bacteria(5),Terrabacteria group(2),unclassified Bacteria(1)	TM+TM+TM+TM+TM+PAS+GGDEF+EAL+PilZ(569),TM+TM+TM+TM+TM+TM+PAS+GGDEF+EAL+PilZ(160),SP+TM+TM+TM+TM+TM+PAS+GGDEF+EAL+PilZ(44),8TMR-UT+PAS+GGDEF+EAL+PilZ(42),SP+TM+TM+TM+TM+TM+TM+PAS+GGDEF+EAL+PilZ(19),PAS+GGDEF+EAL+PilZ(7),SP+PAS+GGDEF+EAL+PilZ(6),TM+TM+TM+TM+PAS+GGDEF+EAL+PilZ(6),TM+TM+8TMR-UT+PAS+GGDEF+EAL+PilZ(5),TM+TM+TM+PAS+GGDEF+EAL+PilZ(4),PAP2+TM+PAS+GGDEF+EAL+PilZ(3),TM+PAS+GGDEF+EAL+PilZ(2)…	bacteria>pseudomonadota>alphaproteobacteria>sphingomonadales(844),bacteria>pseudomonadota>alphaproteobacteria(15),(8),bacteria>pseudomonadota(3),bacteria>pseudomonadota>alphaproteobacteria>hyphomicrobiales(2),bacteria>actinomycetota>actinomycetes>micrococcales(2),bacteria>pseudomonadota>betaproteobacteria>burkholderiales(1),bacteria(1)
WP_257707344.1	0	872	6	90	868	456		PilZ(857)	Pseudomonadota(858),unclassified sequences(11)	PilZ(857)	bacteria>pseudomonadota>gammaproteobacteria>aeromonadales(857),(14),bacteria>pseudomonadota>alphaproteobacteria>rhodobacterales(1)
BBI61240.1	0	868	11	218	839	604		PilZ(868)	Pseudomonadota(850),Bacteria(3),unclassified Bacteria(1),unclassified sequences(1)	PilZ(868)	bacteria>pseudomonadota>gammaproteobacteria>oceanospirillales(819),bacteria>pseudomonadota>gammaproteobacteria(18),(14),bacteria>pseudomonadota(10),bacteria>pseudomonadota>gammaproteobacteria>pseudomonadales(4),bacteria>pseudomonadota>gammaproteobacteria>alteromonadales(2),bacteria(1)
MBC8023540.1	0	847	98	387	819	754		ACYC(847),PilZ(846),SP(28),TM(17)	Pseudomonadota(821),Myxococcota(11),PVC group(5),Terrabacteria group(4),Thermodesulfobacteriota(3),Campylobacterota(1),Bacteria incertae sedis(1),delta/epsilon subdivisions(1)	ACYC+PilZ(812),SP+ACYC+PilZ(23),TM+TM+ACYC+PilZ(6),SP+TM+ACYC+PilZ(5),ACYC(1)	bacteria>pseudomonadota>betaproteobacteria>burkholderiales(350),bacteria>pseudomonadota>gammaproteobacteria>chromatiales(269),bacteria>pseudomonadota>gammaproteobacteria(78),bacteria>pseudomonadota>betaproteobacteria(52),bacteria>pseudomonadota>gammaproteobacteria>cellvibrionales(22),bacteria>pseudomonadota>betaproteobacteria>nitrosomonadales(13),bacteria>myxococcota>myxococcia(11),bacteria>pseud…
WP_294129949.1	0	842	28	380	828	745		PilZ(842),SP(1)	Pseudomonadota(826),Bacteria(2),unclassified sequences(1),unclassified Bacteria(1),Thermodesulfobacteriota(1)	PilZ(841),SP+PilZ(1)	bacteria>pseudomonadota>betaproteobacteria>rhodocyclales(315),bacteria>pseudomonadota>betaproteobacteria>nitrosomonadales(171),bacteria>pseudomonadota>betaproteobacteria>neisseriales(105),bacteria>pseudomonadota>gammaproteobacteria(71),bacteria>pseudomonadota>betaproteobacteria>burkholderiales(67),bacteria>pseudomonadota>gammaproteobacteria>alteromonadales(38),bacteria>pseudomonadota>betaproteoba…
WP_084334189.1	0	840	28	162	816	551		PilZ(840)	Pseudomonadota(827),Bacteria(3),Terrabacteria group(1)	PilZ(840)	bacteria>pseudomonadota>gammaproteobacteria>pseudomonadales(787),bacteria>pseudomonadota>gammaproteobacteria>cellvibrionales(15),bacteria>pseudomonadota>gammaproteobacteria(15),(9),bacteria>pseudomonadota>gammaproteobacteria>chromatiales(8),bacteria>pseudomonadota>betaproteobacteria>rhodocyclales(4),bacteria>pseudomonadota>gammaproteobacteria>xanthomonadales(1),bacteria>cyanobacteriota>cyanophyce…
MCK5336081.1	0	825	75	286	798	647		PilZ(825)	Pseudomonadota(808),Myxococcota(6),Nitrospirota(1),Acidobacteriota(1),unclassified sequences(1),Bacteria(1),Terrabacteria group(1)	PilZ(825)	bacteria>pseudomonadota>gammaproteobacteria>pseudomonadales(488),bacteria>pseudomonadota>gammaproteobacteria>methylococcales(140),bacteria>pseudomonadota>gammaproteobacteria(69),bacteria>pseudomonadota>gammaproteobacteria>alteromonadales(62),bacteria>pseudomonadota>gammaproteobacteria>oceanospirillales(37),bacteria>pseudomonadota(9),(7),bacteria>myxococcota>myxococcia(5),bacteria>pseudomonadota>g…
MBV1686507.1	0	810	137	393	661	699		PilZ(810),HTH(612),HTH_31(156),HTH_19(31),HTH_3(6),HHH_5(5),CHTH(5),SAP-LEM-HEH_SRC1(4),SP(3)	Pseudomonadota(794),Bacteria(2),Terrabacteria group(2)	PilZ+HTH(600),PilZ+HTH_31(156),PilZ+HTH_19(31),PilZ+HTH_3(6),PilZ+HTH+HHH_5(5),PilZ+CHTH(5),PilZ+SAP-LEM-HEH_SRC1+HTH(4),SP+PilZ+HTH(3)	bacteria>pseudomonadota>alphaproteobacteria>sphingomonadales(776),bacteria>pseudomonadota>alphaproteobacteria(13),(12),bacteria>pseudomonadota(5),bacteria>actinomycetota>actinomycetes>frankiales(2),bacteria>pseudomonadota>alphaproteobacteria>rhodobacterales(1),bacteria>pseudomonadota>alphaproteobacteria>caulobacterales(1)
WP_290740453.1	0	762	132	314	734	634		PilZ(762),SP(1)	Pseudomonadota(751),Terrabacteria group(4),unclassified Bacteria(1),Bacteria(1)	PilZ(761),SP+PilZ(1)	bacteria>pseudomonadota>alphaproteobacteria>hyphomicrobiales(691),bacteria>pseudomonadota>alphaproteobacteria>rhodobacterales(18),bacteria>pseudomonadota>alphaproteobacteria(18),bacteria>pseudomonadota(7),(5),bacteria>pseudomonadota>alphaproteobacteria>caulobacterales(5),bacteria>pseudomonadota>alphaproteobacteria>sphingomonadales(4),bacteria>pseudomonadota>alphaproteobacteria>rhodospirillales(4)…
WP_212074938.1	0	732	3	164	671	520		PilZ(731),HTH(696),HTH_31(36)	Pseudomonadota(674),Terrabacteria group(1)	PilZ+HTH(695),PilZ+HTH_31(36),HTH(1)	bacteria>pseudomonadota>alphaproteobacteria>hyphomicrobiales(674),(57),bacteria>actinomycetota>actinomycetes>frankiales(1)
MBJ7263538.1	0	730	6	149	712	439		PilZ(730),PilZN(4)	Pseudomonadota(706),unclassified sequences(13),Bacteria(2),Terrabacteria group(1)	PilZ(726),PilZN+PilZ(4)	bacteria>pseudomonadota>betaproteobacteria>burkholderiales(707),(21),bacteria>pseudomonadota>gammaproteobacteria>enterobacterales(1),bacteria>actinomycetota>actinomycetes>kitasatosporales(1)
WP_187542174.1	0	726	122	315	657	625		PilZ(726),Saccharopolyspora-peptide(7)	Pseudomonadota(712),Bacteria(5),Terrabacteria group(1),unclassified sequences(1)	PilZ(719),Saccharopolyspora-peptide+PilZ(7)	bacteria>pseudomonadota>alphaproteobacteria>sphingomonadales(669),bacteria>pseudomonadota>gammaproteobacteria>xanthomonadales(29),(8),bacteria>pseudomonadota(7),bacteria>pseudomonadota>betaproteobacteria>burkholderiales(4),bacteria>pseudomonadota>alphaproteobacteria(4),bacteria>pseudomonadota>alphaproteobacteria>caulobacterales(2),bacteria>pseudomonadota>gammaproteobacteria>pseudomonadales(1),bac…
PCH51926.1	0	717	41	195	690	497		PilZ(717)	Pseudomonadota(701),Myxococcota(4),Terrabacteria group(2),Acidobacteriota(1)	PilZ(717)	bacteria>pseudomonadota>gammaproteobacteria>xanthomonadales(667),(9),bacteria>pseudomonadota>gammaproteobacteria>cellvibrionales(8),bacteria>pseudomonadota(7),bacteria>pseudomonadota>gammaproteobacteria(7),bacteria>pseudomonadota>gammaproteobacteria>chromatiales(5),bacteria>myxococcota>polyangiales(4),bacteria>pseudomonadota>gammaproteobacteria>pseudomonadales(4),bacteria>pseudomonadota>gammaprot…
MDE2017756.1	0	675	113	405	642	600		PilZ(675),PocR-like-HemeBD(674),MA(639),MCPsignal(31),SP(25),Alba(3)	Pseudomonadota(665),unclassified Bacteria(1),Terrabacteria group(1),Acidobacteriota(1)	MA+PilZ+PocR-like-HemeBD(610),MCPsignal+PilZ+PocR-like-HemeBD(31),SP+MA+PilZ+PocR-like-HemeBD(25),PilZ+PocR-like-HemeBD(5),MA+PilZ+Alba+PocR-like-HemeBD(3),MA+PilZ(1)	bacteria>pseudomonadota>alphaproteobacteria>hyphomicrobiales(638),bacteria>pseudomonadota>alphaproteobacteria>rhodobacterales(9),bacteria>pseudomonadota(8),(7),bacteria>pseudomonadota>alphaproteobacteria(4),bacteria>pseudomonadota>alphaproteobacteria>rhodospirillales(3),bacteria>pseudomonadota>alphaproteobacteria>geminicoccales(2),bacteria(1),bacteria>actinomycetota>actinomycetes>micrococcales(1)…
MCI8731062.1	0	658	117	292	571	504		PilZ(658),TM(2),CR-ATPase9(1)	Terrabacteria group(645),unclassified Bacteria(7),Bacteria(3)	PilZ(655),TM+PilZ(2),CR-ATPase9+PilZ(1)	bacteria>bacillota>clostridia>eubacteriales(633),bacteria(7),bacteria>bacillota(7),bacteria>bacillota>bacilli>bacillales(5),(3),bacteria>bacillota>clostridia>lachnospirales(2),bacteria>bacillota>clostridia(1)
WP_052126058.1	0	650	142	343	606	565		PAS(745),GGDEF(650),EAL(650),PilZ(643),PAS_3(612),PAS_4(58),PAS_9(10),REC_response_reg(2)	Terrabacteria group(644),Pseudomonadota(2)	PAS_3+PAS_3+GGDEF+EAL+PilZ(117),PAS+PAS_3+PAS+GGDEF+EAL+PilZ(99),PAS+PAS+GGDEF+EAL+PilZ(94),PAS+GGDEF+EAL+PilZ(86),PAS_4+PAS_3+PAS+GGDEF+EAL+PilZ(56),PAS_3+GGDEF+EAL+PilZ(34),PAS+PAS_3+PAS_3+GGDEF+EAL+PilZ(32),PAS+PAS_3+GGDEF+EAL+PilZ(32),PAS_3+PAS+PAS+GGDEF+EAL+PilZ(23),PAS_3+PAS+GGDEF+EAL+PilZ(20),PAS+PAS+PAS_3+PAS_3+GGDEF+EAL+PilZ(13),PAS+PAS+PAS+GGDEF+EAL+PilZ(11),GGDEF+EAL+PilZ(6),PAS_9+PAS_…	bacteria>bacillota>bacilli>bacillales(604),bacteria>bacillota>clostridia>eubacteriales(29),(4),bacteria>bacillota(4),bacteria>bacillota>tissierellia(3),bacteria>bacillota>clostridia(2),bacteria>pseudomonadota>gammaproteobacteria>pseudomonadales(1),bacteria>pseudomonadota>gammaproteobacteria>oceanospirillales(1),bacteria>actinomycetota>actinomycetes>mycobacteriales(1),bacteria>bacillota>bacilli(1)
MBL4686727.1	0	648	94	290	631	531		PilZ(648)	Myxococcota(613),Pseudomonadota(15),delta/epsilon subdivisions(5),Terrabacteria group(1)	PilZ(648)	bacteria>myxococcota>myxococcia>myxococcales(398),bacteria>myxococcota>polyangiales(105),bacteria>myxococcota>myxococcia(89),(14),bacteria>myxococcota>haliangiales(14),bacteria>pseudomonadota(11),bacteria>myxococcota(6),bacteria>deltaproteobacteria(5),bacteria>pseudomonadota>betaproteobacteria>burkholderiales(4),bacteria>chloroflexota(1),bacteria>myxococcota>nannocystales(1)
MBH0192791.1	0	620	35	359	315	620		PilZ(620),SP(3)	Nitrospirota(605),PVC group(2),Bacteria incertae sedis(2),Pseudomonadota(2)	PilZ(617),SP+PilZ(3)	bacteria>nitrospirota>nitrospiria>nitrospirales(536),bacteria>nitrospirota(69),(9),bacteria>verrucomicrobiota>opitutae>opitutales(2),bacteria>candidatusnomurabacteria(2),bacteria>pseudomonadota>gammaproteobacteria>xanthomonadales(2)
WP_006691593.1	0	612	31	192	595	402		TM(2942),PilZ(602),Glycos_transf_2(602),Chitin_synth_2(16),5TMR-LYT(15),Glyco_tranf_2_3(10),7TMEUK(5)	Terrabacteria group(585),Thermodesulfobacteriota(7),PVC group(7),Nitrospirota(2),Elusimicrobiota(1),Acidobacteriota(1),Pseudomonadota(1),Bacteria(1)	PilZ+TM+TM+Glycos_transf_2+TM+TM+TM(546),PilZ+TM+TM+Glycos_transf_2+Chitin_synth_2(15),PilZ+TM+TM+Glycos_transf_2+5TMR-LYT(15),TM+TM+Glycos_transf_2+TM+TM+TM(10),PilZ+TM+TM+Glyco_tranf_2_3+TM+TM+TM(10),PilZ+TM+Glycos_transf_2+TM+TM+TM(8),PilZ+TM+TM+Glycos_transf_2+7TMEUK(5),PilZ+TM+TM+Glycos_transf_2+TM+TM(1),PilZ+TM+Glycos_transf_2+TM+TM(1),PilZ+TM+TM+Glycos_transf_2+Chitin_synth_2+TM(1)	bacteria>bacillota>clostridia>eubacteriales(401),bacteria>bacillota>negativicutes>selenomonadales(63),bacteria>bacillota>negativicutes>acidaminococcales(62),bacteria>bacillota>negativicutes>veillonellales(28),bacteria>bacillota>bacilli>lactobacillales(24),(7),bacteria>thermodesulfobacteriota>desulfovibrionia>desulfovibrionales(7),bacteria>bacillota>bacilli>bacillales(4),bacteria>candidatusomnitro…
WP_252315863.1	0	611	61	205	544	457		PilZ(611)	Terrabacteria group(602),unclassified sequences(2),Pseudomonadota(1)	PilZ(611)	bacteria>bacillota>bacilli>bacillales(560),bacteria>bacillota>clostridia>eubacteriales(35),(8),bacteria>bacillota>tissierellia>tissierellales(3),bacteria>bacillota(2),bacteria>bacillota>clostridia>thermoanaerobacterales(1),bacteria>pseudomonadota>alphaproteobacteria>hyphomicrobiales(1),bacteria>bacillota>clostridia(1)
MDB5484315.1	0	603	24	184	585	472		PilZ(603)	Pseudomonadota(599),Thermodesulfobacteriota(2),unclassified Bacteria(1)	PilZ(603)	bacteria>pseudomonadota>alphaproteobacteria>hyphomicrobiales(593),bacteria>pseudomonadota>alphaproteobacteria(3),bacteria>thermodesulfobacteriota>desulfovibrionia>desulfovibrionales(2),bacteria>pseudomonadota(2),bacteria>pseudomonadota>betaproteobacteria>burkholderiales(1),bacteria(1),(1)
WP_114953968.1	0	589	120	264	533	479		PilZ(1145),SP(4)	Pseudomonadota(582),Bacteria(2)	PilZ+PilZ(556),PilZ(29),SP+PilZ(4)	bacteria>pseudomonadota>alphaproteobacteria>sphingomonadales(573),bacteria>pseudomonadota>alphaproteobacteria>hyphomicrobiales(6),(5),bacteria>pseudomonadota>alphaproteobacteria(4),bacteria>pseudomonadota(1)
WP_158301587.1	0	588	93	235	570	483		PilZ(588)	Terrabacteria group(568),Bacteria(2)	PilZ(588)	bacteria>bacillota>bacilli>bacillales(569),(18),bacteria>bacillota>bacilli(1)
WP_163961243.1	0	587	87	344	536	519		PilZ(587)	Pseudomonadota(577),Bacteria(2)	PilZ(587)	bacteria>pseudomonadota>betaproteobacteria>burkholderiales(575),(8),bacteria>pseudomonadota>gammaproteobacteria>pseudomonadales(1),bacteria>pseudomonadota>betaproteobacteria>neisseriales(1),bacteria>pseudomonadota>betaproteobacteria(1),bacteria>pseudomonadota>gammaproteobacteria>xanthomonadales(1)
MCG8612953.1	0	561	38	190	547	422		PilZ(561),SP(1)	Pseudomonadota(554),unclassified sequences(1),Terrabacteria group(1)	PilZ(560),SP+PilZ(1)	bacteria>pseudomonadota>gammaproteobacteria>pseudomonadales(491),bacteria>pseudomonadota>gammaproteobacteria>oceanospirillales(22),bacteria>pseudomonadota>gammaproteobacteria>alteromonadales(12),bacteria>pseudomonadota>gammaproteobacteria>methylococcales(12),bacteria>pseudomonadota>gammaproteobacteria(11),(6),bacteria>pseudomonadota(4),bacteria>pseudomonadota>gammaproteobacteria>chromatiales(2),b…
BDF72446.1	0	557	90	223	548	379		PilZ(557),SP(13),PRELI(3),PilZN(2),BLBD(2),codonrecog_familyaVLRF1(1)	Terrabacteria group(549),unclassified Bacteria(3),Bacteria(2),unclassified sequences(1)	PilZ(536),SP+PilZ(13),PRELI+PilZ(3),PilZN+PilZ(2),BLBD+PilZ(2),codonrecog_familyaVLRF1+PilZ(1)	bacteria>bacillota>clostridia>eubacteriales(542),bacteria>bacillota(6),bacteria>bacillota>clostridia(3),(3),bacteria(3)
WP_160590909.1	0	554	66	209	544	423		PilZ(554)	Pseudomonadota(546),Bacteria(2),Terrabacteria group(2),PVC group(1)	PilZ(554)	bacteria>pseudomonadota>alphaproteobacteria>sphingomonadales(542),bacteria>pseudomonadota(3),(3),bacteria>pseudomonadota>alphaproteobacteria(2),bacteria>cyanobacteriota>cyanophyceae>nostocales(2),bacteria>verrucomicrobiota>verrucomicrobiae>verrucomicrobiales(1),bacteria>pseudomonadota>gammaproteobacteria>xanthomonadales(1)
OQY57521.1	0	553	196	392	376	546		PilZ(553),ZNR(270),Elf1(6),CPxCG_zf(4),ZNF512_C2H2(4),TF_Zn_Ribbon(3),Zn_Tnp_IS1595(2),CYLD(2),Ogr_Delta(2),TFIIS_C(2),zinc_ribbon_4(2),HVO_2753_ZBP(2),cren7(2),Lar_restr_allev(1),BRIGHT(1),PilZN(1),zinc_ribbon_12(1),PrimaseZnR(1),SP(1),TM(1)	Thermodesulfobacteriota(346),Myxococcota(156),Pseudomonadota(26),Nitrospinae/Tectomicrobia group(10),delta/epsilon subdivisions(4),unclassified Bacteria(3),Candidatus Thermoplasmatota(1),Acidobacteriota(1),unclassified sequences(1),Terrabacteria group(1)	ZNR+PilZ(268),PilZ(248),Elf1+PilZ(6),CPxCG_zf+PilZ(4),ZNF512_C2H2+PilZ(4),Zn_Tnp_IS1595+PilZ(2),CYLD+PilZ(2),Ogr_Delta+PilZ(2),TF_Zn_Ribbon+PilZ(2),TFIIS_C+PilZ(2),zinc_ribbon_4+PilZ(2),cren7+PilZ(2),HVO_2753_ZBP+Lar_restr_allev+PilZ(1),BRIGHT+PilZ(1),PilZN+PilZ(1),HVO_2753_ZBP+PilZ(1),TF_Zn_Ribbon+ZNR+PilZ(1),zinc_ribbon_12+PilZ(1),PrimaseZnR+PilZ(1),SP+PilZ(1),ZNR+PilZ+TM(1)	bacteria>thermodesulfobacteriota>desulfobacteria>desulfobacterales(248),bacteria>myxococcota>myxococcia(156),bacteria>thermodesulfobacteriota>desulfobulbia>desulfobulbales(40),bacteria>thermodesulfobacteriota>desulfovibrionia>desulfovibrionales(32),bacteria>pseudomonadota(26),bacteria>thermodesulfobacteriota>syntrophobacteria>syntrophobacterales(17),bacteria>nitrospinae/tectomicrobiagroup(10),bac…
KWX06532.1	0	544	32	147	527	384		PilZ(544)	Terrabacteria group(523),Bacteria incertae sedis(5),Pseudomonadota(1)	PilZ(544)	bacteria>bacillota>bacilli>bacillales(504),bacteria>bacillota>clostridia>eubacteriales(15),(15),bacteria>candidatedivisionnc10(5),bacteria>bacillota>tissierellia>tissierellales(2),bacteria>actinomycetota>actinomycetes>micrococcales(1),bacteria>bacillota(1),bacteria>pseudomonadota>alphaproteobacteria>hyphomicrobiales(1)
WP_068637306.1	0	534	33	178	527	420		PilZ(537),RabGAP-TBC(3),HEPN_Cthe2314(2),cpREC_REC(1)	Pseudomonadota(529),unclassified sequences(1),Terrabacteria group(1),Nitrospirota(1)	PilZ(527),HEPN_Cthe2314+PilZ(2),PilZ+RabGAP-TBC+PilZ(2),PilZ+PilZ(1),cpREC_REC+PilZ(1),RabGAP-TBC+PilZ(1)	bacteria>pseudomonadota>gammaproteobacteria>pseudomonadales(479),bacteria>pseudomonadota>gammaproteobacteria>oceanospirillales(21),bacteria>pseudomonadota>gammaproteobacteria(16),bacteria>pseudomonadota>gammaproteobacteria>alteromonadales(8),bacteria>pseudomonadota(5),(3),bacteria>actinomycetota>actinomycetes>streptosporangiales(1),bacteria>nitrospirota>nitrospiria>nitrospirales(1)
PYV89208.1	0	530	40	322	449	485		TM(3988),PilZ(547),BACTERIALFRINGE(315),Glyco_trans_2_3(195),Cellulose_synt(20),Glycos_transf_2(19),CyaA(11),LiaI-LiaF-TM_LiaFN(8),SP(3),Glyco_tranf_2_3(1),BFN_dom(1),UVR(1)	Terrabacteria group(481),Pseudomonadota(39),Acidobacteriota(5),Myxococcota(3),PVC group(1)	TM+TM+TM+TM+BACTERIALFRINGE+TM+TM+TM+TM+PilZ(109),TM+TM+TM+TM+BACTERIALFRINGE+TM+TM+TM+TM+TM+PilZ(103),TM+TM+TM+TM+Glyco_trans_2_3+TM+TM+TM+PilZ(93),TM+TM+TM+TM+Glyco_trans_2_3+TM+TM+PilZ(62),TM+TM+TM+TM+BACTERIALFRINGE+TM+TM+TM+PilZ(39),TM+TM+TM+TM+TM+BACTERIALFRINGE+TM+TM+TM+TM+PilZ(23),TM+TM+TM+TM+TM+BACTERIALFRINGE+TM+TM+TM+PilZ(18),TM+TM+TM+TM+Glyco_trans_2_3+TM+TM+TM+TM+PilZ(15),TM+TM+TM+TM…	bacteria>cyanobacteriota>cyanophyceae>nostocales(136),bacteria>cyanobacteriota>cyanophyceae>leptolyngbyales(136),bacteria>cyanobacteriota>cyanophyceae>oscillatoriales(88),bacteria>cyanobacteriota(40),bacteria>pseudomonadota>gammaproteobacteria>pseudomonadales(39),bacteria>cyanobacteriota>cyanophyceae>oculatellales(31),bacteria>cyanobacteriota>cyanophyceae>nodosilineales(23),bacteria>cyanobacterio…
MDF2632639.1	0	525	74	151	503	321		PilZ(525),BBP1_C(1)	Terrabacteria group(522),unclassified Bacteria(2),Bacteria(1)	PilZ(524),BBP1_C+PilZ(1)	bacteria>bacillota>clostridia>eubacteriales(513),bacteria>bacillota>clostridia(7),bacteria>bacillota>erysipelotrichia>erysipelotrichales(3),bacteria(2)
NJS15204.1	0	514	11	164	500	372		PilZ(514)	Pseudomonadota(505),unclassified Bacteria(1)	PilZ(514)	bacteria>pseudomonadota>alphaproteobacteria>sphingomonadales(492),bacteria>pseudomonadota>alphaproteobacteria(11),(8),bacteria>pseudomonadota(2),bacteria(1)
WP_297052972.1	0	513	71	230	339	426		TM(3938),PilZ(498),BACTERIALFRINGE(288),Cellulose_synt(215),Glycos_transf_2(195),SP(43),Glyco_tranf_2_3(28),Glyco_trans_2_3(1)	Terrabacteria group(496),PVC group(5),Duplodnaviria(2),Bacteria(1),Pseudomonadota(1)	TM+TM+TM+TM+BACTERIALFRINGE+TM+TM+TM+TM+TM+PilZ(116),TM+TM+TM+TM+Glycos_transf_2+Cellulose_synt+TM+TM+TM+PilZ(79),TM+TM+TM+TM+Glycos_transf_2+Cellulose_synt+TM+TM+PilZ(59),TM+TM+TM+TM+BACTERIALFRINGE+TM+TM+TM+TM+TM+TM+PilZ(37),TM+TM+TM+TM+BACTERIALFRINGE+TM+TM+TM+TM+PilZ(30),TM+TM+TM+Glycos_transf_2+Cellulose_synt+TM+TM+TM+PilZ(20),TM+TM+TM+BACTERIALFRINGE+TM+TM+TM+TM+PilZ(16),SP+TM+TM+TM+BACTERI…	bacteria>cyanobacteriota>cyanophyceae>acaryochloridales(200),bacteria>cyanobacteriota>cyanophyceae>synechococcales(107),bacteria>cyanobacteriota>cyanophyceae>oscillatoriales(50),bacteria>cyanobacteriota>cyanophyceae>nostocales(49),bacteria>cyanobacteriota>cyanophyceae>leptolyngbyales(20),bacteria>cyanobacteriota>cyanophyceae>chroococcales(16),bacteria>cyanobacteriota>cyanophyceae>thermostichales(…
RMS10897.1	0	502	1	28	499	258		PilZ(502),SP(15)	Pseudomonadota(502)	PilZ(487),SP+PilZ(15)	bacteria>pseudomonadota>gammaproteobacteria>pseudomonadales(502)
AMK78456.1	0	480	14	209	466	387		TM(841),MA(484),PilZ(479),SP(106),HAMP(11),MCPsignal(3),Suz(2)	Pseudomonadota(471),Bacteria(1)	TM+TM+MA+PilZ(351),SP+TM+MA+PilZ(101),TM+MA+PilZ(7),TM+TM+HAMP+MA+PilZ(7),TM+MA+MA+PilZ(6),SP+TM+HAMP+MA+PilZ(4),TM+Suz+TM+MA+PilZ(2),TM+TM+MCPsignal+MCPsignal(1),SP+TM+MCPsignal+PilZ(1)	bacteria>pseudomonadota>gammaproteobacteria>aeromonadales(373),bacteria>pseudomonadota>betaproteobacteria>neisseriales(46),bacteria>pseudomonadota>gammaproteobacteria>methylococcales(40),bacteria>pseudomonadota>gammaproteobacteria>pseudomonadales(11),(8),bacteria>pseudomonadota>alphaproteobacteria>rhodobacterales(1),bacteria>pseudomonadota(1)
MUI15744.1	0	478	17	225	474	408		PilZ(478)	Pseudomonadota(470),unclassified sequences(6)	PilZ(478)	bacteria>pseudomonadota>betaproteobacteria>burkholderiales(468),(8),bacteria>pseudomonadota>gammaproteobacteria>pseudomonadales(1),bacteria>pseudomonadota>gammaproteobacteria>xanthomonadales(1)
WP_070178034.1	0	465	26	114	455	339		PilZ(465)	Pseudomonadota(454),FCB group(3),Thermodesulfobacteriota(1)	PilZ(465)	bacteria>pseudomonadota>gammaproteobacteria>alteromonadales(382),bacteria>pseudomonadota(29),bacteria>pseudomonadota>betaproteobacteria>burkholderiales(18),bacteria>pseudomonadota>gammaproteobacteria>methylococcales(12),(7),bacteria>pseudomonadota>gammaproteobacteria>chromatiales(3),bacteria>pseudomonadota>betaproteobacteria>nitrosomonadales(3),bacteria>pseudomonadota>gammaproteobacteria(3),bacte…
ODN71886.1	0	454	59	202	444	377		PilZ(454),HEPN_Ymh(4)	Pseudomonadota(447),Bacteria(3)	PilZ(450),PilZ+HEPN_Ymh(4)	bacteria>pseudomonadota>alphaproteobacteria>hyphomicrobiales(250),bacteria>pseudomonadota>alphaproteobacteria>caulobacterales(163),bacteria>pseudomonadota>alphaproteobacteria(22),bacteria>pseudomonadota(8),bacteria>pseudomonadota>alphaproteobacteria>rhodobacterales(5),(4),bacteria>pseudomonadota>alphaproteobacteria>maricaulales(1),bacteria>pseudomonadota>gammaproteobacteria>pseudomonadales(1)
WP_169009132.1	0	442	84	160	436	327		PilZ(442),PilZN(20)	Terrabacteria group(436),Aquificota(2),FCB group(1)	PilZ(422),PilZN+PilZ(20)	bacteria>bacillota>clostridia>eubacteriales(370),bacteria>bacillota>clostridia>thermoanaerobacterales(38),bacteria>actinomycetota>thermoleophilia(9),bacteria>bacillota>clostridia(9),(3),bacteria>bacillota(3),bacteria>bacillota>bacilli>lactobacillales(2),bacteria>bacillota>clostridia>koleobacterales(2),bacteria>aquificota>aquificae>aquificales(2),bacteria>bacillota>clostridia>thermosediminibactera…
HCL86094.1	0	438	30	128	416	426		TM(708),PilZ(438),Cellulose_synt(182),Glyco_trans_2_3(12),SP(7),SLATT(1)	Pseudomonadota(419),Acidobacteriota(1)	Cellulose_synt+TM+PilZ(179),TM+TM+PilZ(133),TM+PilZ(43),TM+TM+TM+PilZ+TM(16),PilZ(12),Glyco_trans_2_3+TM+TM+PilZ(11),TM+TM+TM+PilZ(10),TM+TM+TM+TM+PilZ(9),TM+TM+PilZ+TM(7),SP+PilZ(5),TM+TM+TM+TM+PilZ+TM(5),Cellulose_synt+TM+PilZ+TM(2),Glyco_trans_2_3+TM+TM+PilZ+TM(1),TM+TM+TM+TM+TM+PilZ(1),Cellulose_synt+TM+TM+PilZ+TM(1),SP+TM+PilZ(1),TM+TM+TM+SLATT+PilZ(1),SP+TM+TM+TM+PilZ(1)	bacteria>pseudomonadota>gammaproteobacteria>enterobacterales(394),(18),bacteria>pseudomonadota>betaproteobacteria>burkholderiales(13),bacteria>pseudomonadota>gammaproteobacteria>vibrionales(3),bacteria>pseudomonadota>gammaproteobacteria>xanthomonadales(3),bacteria>pseudomonadota>gammaproteobacteria>pseudomonadales(2),bacteria>pseudomonadota>betaproteobacteria>nitrosomonadales(2),bacteria>pseudomo…
WP_109325160.1	0	435	47	216	404	379		TM(623),MA(435),HAMP(399),PilZ(377),SP(227),sCache_3_3(20),TPR(15),4HB_MCP_1(4),Imm51(2),Laminin_I(1),NIT(1)	Pseudomonadota(433),FCB group(1)	SP+TM+HAMP+MA+PilZ(164),TM+TM+HAMP+MA+PilZ(136),TM+TM+HAMP+MA(39),SP+TM+MA+PilZ(17),SP+TPR+TM+HAMP+MA+PilZ(15),TM+TM+MA+PilZ(13),TM+HAMP+MA+PilZ(10),SP+TM+HAMP+MA(9),SP+sCache_3_3+TM+HAMP+MA+PilZ(8),SP+MA+PilZ(6),SP+sCache_3_3+TM+HAMP+MA(4),TM+sCache_3_3+TM+HAMP+MA(4),4HB_MCP_1+TM+HAMP+MA+PilZ(4),SP+sCache_3_3+TM+HAMP+Imm51+MA(2),TM+sCache_3_3+TM+HAMP+MA+PilZ(2),SP+TM+HAMP+Laminin_I+MA+PilZ(1),SP…	bacteria>pseudomonadota>alphaproteobacteria>rhodospirillales(235),bacteria>pseudomonadota>alphaproteobacteria>hyphomicrobiales(182),bacteria>pseudomonadota>alphaproteobacteria(7),bacteria>pseudomonadota>alphaproteobacteria>caulobacterales(4),bacteria>pseudomonadota>alphaproteobacteria>sphingomonadales(3),bacteria>ignavibacteriota>ignavibacteria>ignavibacteriales(1),bacteria>pseudomonadota>alphapr…
WP_295490836.1	0	428	16	66	412	265		PilZ(427),PilZN(1)	Pseudomonadota(413),Terrabacteria group(2),Opisthokonta(2),Bacteria(1)	PilZ(427),PilZN(1)	bacteria>pseudomonadota>betaproteobacteria>burkholderiales(387),bacteria>pseudomonadota>betaproteobacteria>nitrosomonadales(10),(10),bacteria>pseudomonadota>betaproteobacteria>rhodocyclales(5),bacteria>pseudomonadota>betaproteobacteria(3),eukaryota>opisthokonta>fungi>ascomycota>sordariomycetes>xylariales(2),bacteria>pseudomonadota>hydrogenophilia(2),bacteria>pseudomonadota>gammaproteobacteria(2),…
WP_092619358.1	0	427	5	63	408	227		PilZ(427)	Pseudomonadota(421),Bacteria(2),unclassified sequences(1)	PilZ(427)	bacteria>pseudomonadota>gammaproteobacteria>moraxellales(420),(4),bacteria>pseudomonadota>gammaproteobacteria(2),bacteria>pseudomonadota>betaproteobacteria>neisseriales(1)
MCI8678773.1	0	424	84	211	273	279		PilZ(427),Tox-REase-9(2),CHROMO_MBT(1)	Terrabacteria group(417),unclassified Bacteria(3),FCB group(1)	PilZ(418),PilZ+PilZ(3),Tox-REase-9+PilZ(2),CHROMO_MBT+PilZ(1)	bacteria>bacillota>clostridia>eubacteriales(414),bacteria(3),bacteria>bacillota(3),(3),bacteria>bacteroidota>bacteroidia>bacteroidales(1)
OLC16136.1	0	424	73	297	285	424		PilZ(424),ZNR(27),ZNF(20),cren7(15),TM(7),SP(5),zf-C4_Topoisom(4),zf-H2C2_2(3),AN1(1),Zn-ribbon_8(1),Zn_ribbon_SprT(1),RING_UBOX(1),ZnR_DUF2089-N(1),Ruc-ZnR(1)	Nitrospirota(369),Bacteria incertae sedis(37),Myxococcota(6),Acidobacteriota(4),Pseudomonadota(2),PVC group(1)	PilZ(338),ZNR+PilZ(27),ZNF+PilZ(20),cren7+PilZ(14),SP+PilZ(5),zf-C4_Topoisom+PilZ(4),PilZ+TM(4),zf-H2C2_2+PilZ(3),TM+PilZ(2),AN1+PilZ(1),cren7+PilZ+TM(1),Zn-ribbon_8+PilZ(1),Zn_ribbon_SprT+PilZ(1),RING_UBOX+PilZ(1),ZnR_DUF2089-N+PilZ(1),Ruc-ZnR+PilZ(1)	bacteria>nitrospirota>nitrospiria>nitrospirales(263),bacteria>nitrospirota(106),bacteria(36),bacteria>myxococcota>myxococcia(6),(5),bacteria>acidobacteriota(2),bacteria>pseudomonadota>gammaproteobacteria(2),bacteria>acidobacteriota>holophagae>holophagales(2),bacteria>planctomycetota(1),bacteria>candidatusnomurabacteria(1)
WP_157269908.1	0	419	114	278	405	399		PilZ(420),PilZN(251),SP(2)	Pseudomonadota(418),Nitrospirota(1)	PilZN+PilZ(241),PilZ(167),PilZN+PilZ+PilZ(5),PilZN(4),SP+PilZ(1),SP+PilZN+PilZ(1)	bacteria>pseudomonadota>betaproteobacteria>burkholderiales(382),bacteria>pseudomonadota>betaproteobacteria(21),bacteria>pseudomonadota(10),bacteria>pseudomonadota>gammaproteobacteria>xanthomonadales(2),bacteria>pseudomonadota>alphaproteobacteria>hyphomicrobiales(2),bacteria>pseudomonadota>gammaproteobacteria(1),bacteria>nitrospirota>nitrospiria>nitrospirales(1)
NIA09116.1	0	415	186	302	365	408		PilZ(414),PilZN(13)	Thermodesulfobacteriota(233),Pseudomonadota(70),Nitrospinae/Tectomicrobia group(37),Myxococcota(32),PVC group(21),Nitrospirota(6),delta/epsilon subdivisions(5),Euryarchaeota(2),unclassified Bacteria(2),Candidatus Tharpellota(2),Acidobacteriota(1),unclassified sequences(1),Bdellovibrionota(1),FCB group(1)	PilZ(402),PilZN+PilZ(12),PilZN(1)	bacteria>thermodesulfobacteriota>desulfovibrionia>desulfovibrionales(116),bacteria>thermodesulfobacteriota>desulfobacteria>desulfobacterales(72),bacteria>myxococcota>myxococcia(32),bacteria>pseudomonadota(27),bacteria>pseudomonadota>gammaproteobacteria>chromatiales(24),bacteria>planctomycetota>candidatusbrocadiia>candidatusbrocadiales(21),bacteria>thermodesulfobacteriota>desulfobulbia>desulfobulb…
WP_223783909.1	0	415	13	161	273	333		PilZ(415),REC_response_reg(348),REC(278),TM(63),ABhydrolase_vWA(4),OKR_DC_1_N(4),SP(1)	Myxococcota(407),Pseudomonadota(6)	REC_response_reg+REC+PilZ(154),REC_response_reg+REC_response_reg+PilZ(94),REC+TM+PilZ(63),PilZ(48),REC+PilZ(35),REC+REC+PilZ(10),REC+ABhydrolase_vWA+PilZ(4),REC_response_reg+OKR_DC_1_N+PilZ(4),REC_response_reg+PilZ(2),SP+REC+REC+PilZ(1)	bacteria>myxococcota>myxococcia>myxococcales(406),bacteria>pseudomonadota>betaproteobacteria>burkholderiales(6),(2),bacteria>myxococcota>myxococcia(1)
HCL86422.1	0	413	31	128	376	276		TM(1939),PilZ(413),Cellulose_synt(349),Glycos_transf_2(221),BACTERIALFRINGE(154),Glyco_trans_2_3(24),Glyco_tranf_2_3(14),SP(9),Cation_efflux(2),EptA_B_N(1)	Pseudomonadota(399),Nitrospinae/Tectomicrobia group(8),PVC group(1),Myxococcota(1)	TM+TM+Glycos_transf_2+Cellulose_synt+TM+TM+TM+PilZ(181),TM+TM+BACTERIALFRINGE+Cellulose_synt+TM+TM+PilZ(93),TM+TM+Glyco_trans_2_3+TM+TM+TM+PilZ(23),TM+TM+BACTERIALFRINGE+TM+TM+TM+TM+PilZ(18),TM+TM+Glycos_transf_2+Cellulose_synt+TM+TM+PilZ(16),TM+BACTERIALFRINGE+Cellulose_synt+TM+TM+PilZ(13),TM+TM+BACTERIALFRINGE+TM+TM+TM+TM+TM+TM+PilZ(12),TM+TM+Glycos_transf_2+Cellulose_synt+TM+TM+TM+TM+PilZ(9),T…	bacteria>pseudomonadota>betaproteobacteria>burkholderiales(317),bacteria>pseudomonadota>acidithiobacillia>acidithiobacillales(20),bacteria>pseudomonadota>gammaproteobacteria>chromatiales(19),bacteria>pseudomonadota>gammaproteobacteria(11),bacteria>pseudomonadota>betaproteobacteria>rhodocyclales(8),bacteria>pseudomonadota>betaproteobacteria>neisseriales(8),bacteria>nitrospinae/tectomicrobiagroup>n…
MBW2699600.1	0	409	71	182	376	330		PilZ(409),REC_response_reg(402),REC(3)	Myxococcota(393),Pseudomonadota(9),delta/epsilon subdivisions(2),Nitrospirota(1)	PilZ+REC_response_reg(402),PilZ(4),PilZ+REC(3)	bacteria>myxococcota>myxococcia>myxococcales(324),bacteria>myxococcota>myxococcia(49),bacteria>myxococcota>haliangiales(16),bacteria>pseudomonadota(6),(4),bacteria>pseudomonadota>betaproteobacteria>burkholderiales(3),bacteria>myxococcota(2),bacteria>myxococcota>polyangiales(2),bacteria>deltaproteobacteria(2),bacteria>nitrospirota(1)
MCD6390266.1	0	407	78	163	395	315		PilZ(407),SAVED(5),NUDIX_vWA(2)	Pseudomonadota(333),Thermodesulfobacteriota(52),Myxococcota(9),delta/epsilon subdivisions(7)	PilZ(400),SAVED+PilZ(5),NUDIX_vWA+PilZ(2)	bacteria>pseudomonadota>gammaproteobacteria>thiotrichales(169),bacteria>pseudomonadota>alphaproteobacteria>magnetococcales(57),bacteria>pseudomonadota>gammaproteobacteria>oceanospirillales(51),bacteria>thermodesulfobacteriota>desulfobulbia>desulfobulbales(30),bacteria>pseudomonadota(20),bacteria>thermodesulfobacteriota>thermodesulfobacteria>thermodesulfobacteriales(13),bacteria>pseudomonadota>gam…
WP_249614718.1	0	407	29	139	390	298		PilZ(407)	Pseudomonadota(383),Myxococcota(8),Bacteria(3)	PilZ(407)	bacteria>pseudomonadota>betaproteobacteria>neisseriales(360),bacteria>pseudomonadota>betaproteobacteria>rhodocyclales(13),(13),bacteria>pseudomonadota>betaproteobacteria>burkholderiales(6),bacteria>myxococcota>polyangiales(6),bacteria>pseudomonadota>betaproteobacteria>nitrosomonadales(3),bacteria>pseudomonadota(2),bacteria>myxococcota>myxococcia>myxococcales(2),bacteria>pseudomonadota>betaproteob…
TKB94505.1	0	406	55	216	238	406		PilZ(406)	Nitrospirota(398),Bacteria incertae sedis(4),Pseudomonadota(1)	PilZ(406)	bacteria>nitrospirota>nitrospiria>nitrospirales(362),bacteria>nitrospirota(36),bacteria>candidatusnomurabacteria(3),(3),bacteria>pseudomonadota>betaproteobacteria>nitrosomonadales(1),bacteria>candidatedivisionnc10(1)
WP_048818106.1	0	397	97	212	361	354		PilZ(397),TM(1),PilZN(1)	Terrabacteria group(388),Thermotogota(3),unclassified Bacteria(1),Bacteria incertae sedis(1),Pseudomonadota(1)	PilZ(395),TM+PilZ(1),PilZN+PilZ(1)	bacteria>bacillota>clostridia>eubacteriales(186),bacteria>bacillota>negativicutes>selenomonadales(77),bacteria>bacillota>clostridia>caldicellulosiruptorales(68),bacteria>bacillota>clostridia>thermoanaerobacterales(15),bacteria>bacillota(13),bacteria>bacillota>clostridia(10),bacteria>bacillota>bacilli>bacillales(5),bacteria>bacillota>clostridia>moorellales(4),bacteria>actinomycetota(3),(3),bacteri…
WP_248885691.1	0	396	23	114	189	282		PilZ(396),TM(6)	Pseudomonadota(395)	PilZ(390),TM+PilZ(6)	bacteria>pseudomonadota>acidithiobacillia>acidithiobacillales(395),(1)
WP_154223516.1	0	395	23	172	387	345		PilZ(395)	Pseudomonadota(390),Terrabacteria group(2),FCB group(1)	PilZ(395)	bacteria>pseudomonadota>gammaproteobacteria>xanthomonadales(367),bacteria>pseudomonadota(10),bacteria>pseudomonadota>gammaproteobacteria>oceanospirillales(6),bacteria>pseudomonadota>gammaproteobacteria(5),bacteria>pseudomonadota>betaproteobacteria>burkholderiales(2),(2),bacteria>actinomycetota>actinomycetes>micrococcales(1),bacteria>gemmatimonadota>gemmatimonadetes>gemmatimonadales(1),bacteria>ba…
MCX7036568.1	0	389	93	194	379	326		PilZ(387),N-OB-DUF3299(1)	Pseudomonadota(382),unclassified Bacteria(4)	PilZ(386),N-OB-DUF3299+PilZ(1)	bacteria>pseudomonadota>acidithiobacillia>acidithiobacillales(129),bacteria>pseudomonadota>gammaproteobacteria(102),bacteria>pseudomonadota>betaproteobacteria>burkholderiales(60),bacteria>pseudomonadota>gammaproteobacteria>steroidobacterales(25),bacteria>pseudomonadota(19),bacteria>pseudomonadota>gammaproteobacteria>chromatiales(13),bacteria>pseudomonadota>betaproteobacteria(10),bacteria>pseudomo…
MBS2027473.1	0	385	31	126	360	285		PilZ(385)	Myxococcota(367),Pseudomonadota(7),Bdellovibrionota(2),Thermodesulfobacteriota(1),unclassified Bacteria(1)	PilZ(385)	bacteria>myxococcota>myxococcia>myxococcales(353),bacteria>myxococcota>myxococcia(14),(7),bacteria>pseudomonadota(3),bacteria>pseudomonadota>betaproteobacteria>burkholderiales(3),bacteria>bdellovibrionota>bdellovibrionia>bdellovibrionales(2),bacteria>thermodesulfobacteriota>desulfobacteria>desulfobacterales(1),bacteria>pseudomonadota>gammaproteobacteria>cellvibrionales(1),bacteria(1)
MCL1819293.1	0	384	51	238	371	338		PilZ(384),PilZN(2),DEAM_Toxin5(1)	Terrabacteria group(375),Bacteria(2),unclassified Bacteria(2)	PilZ(381),PilZN+PilZ(2),DEAM_Toxin5+PilZ(1)	bacteria>bacillota>clostridia>eubacteriales(129),bacteria>bacillota>negativicutes>selenomonadales(124),bacteria>actinomycetota>coriobacteriia>coriobacteriales(87),bacteria>bacillota(15),bacteria>bacillota>clostridia(9),bacteria>bacillota>erysipelotrichia>erysipelotrichales(5),(5),bacteria>bacillota>negativicutes>veillonellales(4),bacteria>bacillota>clostridia>lachnospirales(2),bacteria>actinomyce…
MBV9246986.1	0	378	7	124	377	298		PAS_7(756),PilZ(378),GGDEF(378)	Pseudomonadota(377)	PilZ+PAS_7+PAS_7+GGDEF(378)	bacteria>pseudomonadota>alphaproteobacteria>hyphomicrobiales(377),(1)
WP_157737825.1	0	365	23	89	361	257		PilZ(365)	Terrabacteria group(362),Pseudomonadota(1)	PilZ(365)	bacteria>bacillota>bacilli>bacillales(362),(2),bacteria>pseudomonadota>alphaproteobacteria>hyphomicrobiales(1)
WP_223412685.1	0	364	2	9	363	131		PilZN(364)	Pseudomonadota(363)	PilZN(364)	bacteria>pseudomonadota>gammaproteobacteria>enterobacterales(363),(1)
SKC51839.1	0	361	27	121	356	249		PilZ(361),PilZN(4)	Terrabacteria group(235),Thermotogota(122),Pseudomonadota(2),Synergistota(1)	PilZ(357),PilZN+PilZ(4)	bacteria>bacillota>bacilli>bacillales(204),bacteria>thermotogota>thermotogae>thermotogales(96),bacteria>bacillota>clostridia>eubacteriales(21),bacteria>thermotogota>thermotogae>petrotogales(15),bacteria>bacillota>clostridia>thermoanaerobacterales(7),bacteria>thermotogota(6),bacteria>thermotogota>thermotogae>mesoaciditogales(5),bacteria>bacillota>clostridia(3),bacteria>synergistota(1),bacteria>pse…
TAL53183.1	0	360	32	136	349	285		PilZ(360)	Pseudomonadota(354),DPANN group(1)	PilZ(360)	bacteria>pseudomonadota>betaproteobacteria>burkholderiales(311),bacteria>pseudomonadota>betaproteobacteria>nitrosomonadales(27),bacteria>pseudomonadota>gammaproteobacteria(11),(5),bacteria>pseudomonadota>betaproteobacteria(4),archaea>candidatuswoesearchaeota(1),bacteria>pseudomonadota>gammaproteobacteria>methylococcales(1)
TMJ67467.1	0	358	16	80	340	236		PilZ(358)	Pseudomonadota(357)	PilZ(358)	bacteria>pseudomonadota>alphaproteobacteria>hyphomicrobiales(351),bacteria>pseudomonadota>alphaproteobacteria(5),bacteria>pseudomonadota>alphaproteobacteria>rhodospirillales(1),(1)
MBF0106677.1	0	357	44	128	356	272		PilZ(357)	Myxococcota(321),delta/epsilon subdivisions(21),Acidobacteriota(6),unclassified Bacteria(4),Pseudomonadota(3),unclassified sequences(1)	PilZ(357)	bacteria>myxococcota>myxococcia>myxococcales(297),bacteria>myxococcota>myxococcia(24),bacteria>deltaproteobacteria(21),bacteria>acidobacteriota(6),bacteria(4),(2),bacteria>pseudomonadota>betaproteobacteria>burkholderiales(2),bacteria>pseudomonadota(1)
PWT89076.1	0	357	177	263	273	349		PilZ(357),REC_response_reg(305),REC(47),SP(3)	Thermodesulfobacteriota(111),Nitrospirota(87),Myxococcota(40),delta/epsilon subdivisions(34),Acidobacteriota(32),unclassified Bacteria(25),Pseudomonadota(9),Bacteria incertae sedis(8),Terrabacteria group(2),FCB group(1)	REC_response_reg+PilZ(303),REC+PilZ(46),PilZ(5),SP+REC_response_reg+PilZ(2),SP+REC+PilZ(1)	bacteria>thermodesulfobacteriota>desulfuromonadia>desulfuromonadales(60),bacteria>nitrospirota(59),bacteria>thermodesulfobacteriota>desulfuromonadia>geobacterales(47),bacteria>myxococcota>myxococcia(40),bacteria>deltaproteobacteria(31),bacteria(25),bacteria>acidobacteriota(24),bacteria>nitrospirota>nitrospiria>nitrospirales(24),bacteria>candidatedivisionnc10(8),(8),bacteria>pseudomonadota(6),bact…
WP_165147205.1	0	356	22	94	355	279		PilZ(356)	Thermotogota(211),Terrabacteria group(144),FCB group(1)	PilZ(356)	bacteria>bacillota>clostridia>eubacteriales(144),bacteria>thermotogota>thermotogae>thermotogales(90),bacteria>thermotogota>thermotogae>petrotogales(79),bacteria>thermotogota(42),bacteria>bacteroidota>bacteroidia>bacteroidales(1)
MDA0790938.1	0	355	20	122	348	272		PilZ(355),TM(1)	Pseudomonadota(352)	PilZ(354),TM+PilZ(1)	bacteria>pseudomonadota>gammaproteobacteria>pseudomonadales(317),bacteria>pseudomonadota>gammaproteobacteria(14),bacteria>pseudomonadota>gammaproteobacteria>oceanospirillales(12),bacteria>pseudomonadota(5),bacteria>pseudomonadota>gammaproteobacteria>alteromonadales(4),(3)
MBI5823039.1	0	351	86	198	268	346		PilZ(351),LPD1(2)	Terrabacteria group(286),Pseudomonadota(33),Myxococcota(13),unclassified Bacteria(3),Thermodesulfobacteriota(3),delta/epsilon subdivisions(2),FCB group(2),Calditrichota(1),PVC group(1),unclassified sequences(1)	PilZ(349),PilZ+LPD1(2)	bacteria>chloroflexota>anaerolineae>anaerolineales(143),bacteria>chloroflexota>anaerolineae(71),bacteria>chloroflexota(70),bacteria>pseudomonadota>gammaproteobacteria>chromatiales(25),bacteria>myxococcota>myxococcia(13),(7),bacteria>pseudomonadota>gammaproteobacteria>thiotrichales(5),bacteria(3),bacteria>thermodesulfobacteriota>desulfobacteria>desulfobacterales(2),bacteria>deltaproteobacteria(2),…
WP_301494629.1	0	351	20	117	331	274		PilZ(351)	Pseudomonadota(346),Terrabacteria group(1)	PilZ(351)	bacteria>pseudomonadota>gammaproteobacteria>pseudomonadales(330),bacteria>pseudomonadota(5),(4),bacteria>pseudomonadota>gammaproteobacteria(4),bacteria>pseudomonadota>gammaproteobacteria>oceanospirillales(3),bacteria>pseudomonadota>gammaproteobacteria>thiohalomonadales(2),bacteria>pseudomonadota>gammaproteobacteria>alteromonadales(1),bacteria>actinomycetota>actinomycetes>streptosporangiales(1),ba…
NQW62286.1	0	349	35	111	296	255		PilZ(349)	Myxococcota(286),Pseudomonadota(7),PVC group(1),Acidobacteriota(1),delta/epsilon subdivisions(1)	PilZ(349)	bacteria>myxococcota>myxococcia>myxococcales(269),(53),bacteria>myxococcota>myxococcia(14),bacteria>pseudomonadota(4),bacteria>myxococcota(3),bacteria>pseudomonadota>betaproteobacteria>burkholderiales(3),bacteria>lentisphaerota>lentisphaeria(1),bacteria>acidobacteriota(1),bacteria>deltaproteobacteria>bradymonadales(1)
MSP71207.1	0	346	48	217	342	340		PilZ(346)	Myxococcota(312),delta/epsilon subdivisions(24),Pseudomonadota(6),unclassified Bacteria(2)	PilZ(346)	bacteria>myxococcota>polyangiales(132),bacteria>myxococcota>myxococcia>myxococcales(91),bacteria>myxococcota>myxococcia(84),bacteria>deltaproteobacteria>bradymonadales(22),bacteria>pseudomonadota(6),bacteria>myxococcota(5),bacteria(2),bacteria>deltaproteobacteria(2),(2)
PYU33363.1	0	346	115	286	181	346		PilZ(346),TM(3)	Acidobacteriota(328),Terrabacteria group(5),Thermodesulfobacteriota(4),PVC group(3),Nitrospirota(2),Bacteria incertae sedis(1),Pseudomonadota(1),Myxococcota(1),unclassified Bacteria(1)	PilZ(343),PilZ+TM(3)	bacteria>acidobacteriota(239),bacteria>acidobacteriota>terriglobia(60),bacteria>acidobacteriota>terriglobia>terriglobales(16),bacteria>acidobacteriota>terriglobia>candidatusacidoferrales(12),bacteria>bacillota(4),bacteria>thermodesulfobacteriota>desulfuromonadia>geobacterales(4),bacteria>planctomycetota(2),bacteria>nitrospirota(2),bacteria(2),bacteria>planctomycetota>planctomycetia>gemmatales(1),…
WP_286692952.1	0	346	32	171	338	291		PilZ(346)	Pseudomonadota(342),Bacteria(1)	PilZ(346)	bacteria>pseudomonadota>alphaproteobacteria>caulobacterales(258),bacteria>pseudomonadota>alphaproteobacteria>hyphomicrobiales(39),bacteria>pseudomonadota>alphaproteobacteria(35),bacteria>pseudomonadota(6),(3),bacteria>pseudomonadota>alphaproteobacteria>rhodobacterales(2),bacteria>pseudomonadota>gammaproteobacteria>pseudomonadales(2),bacteria>pseudomonadota>alphaproteobacteria>rhodospirillales(1)
KRT68111.1	0	342	75	157	324	289		TM(1684),PilZ(457),Cellulose_synt(255),BACTERIALFRINGE(163),Glyco_tranf_2_3(98),Glycos_transf_2(68),SP(28),Glyco_trans_2_3(13),LiaI-LiaF-TM_LiaFN(1)	Pseudomonadota(190),PVC group(65),Terrabacteria group(35),Bacteria incertae sedis(11),Nitrospirota(10),Candidatus Krumholzibacteriota(8),Acidobacteriota(5),FCB group(5),Aquificota(4),Thermodesulfobacteriota(3),Myxococcota(2),unclassified Bacteria(2),Nitrospinae/Tectomicrobia group(1)	TM+TM+TM+BACTERIALFRINGE+Cellulose_synt+TM+PilZ(97),TM+TM+Glycos_transf_2+Cellulose_synt+TM+TM+TM+PilZ+PilZ(37),TM+TM+TM+Glyco_tranf_2_3+Cellulose_synt+TM+TM+PilZ(22),TM+TM+TM+Glyco_tranf_2_3+Cellulose_synt+TM+PilZ(21),SP+TM+TM+Glyco_tranf_2_3+Cellulose_synt+TM+TM+PilZ(13),TM+TM+BACTERIALFRINGE+TM+TM+TM+TM+TM+PilZ+PilZ+PilZ(11),TM+TM+Glycos_transf_2+Cellulose_synt+TM+TM+TM+PilZ(10),TM+TM+Glycos_t…	bacteria>pseudomonadota>alphaproteobacteria>hyphomicrobiales(168),bacteria>planctomycetota>candidatusbrocadiia>candidatusbrocadiales(59),bacteria>cyanobacteriota>cyanophyceae>acaryochloridales(10),bacteria>chloroflexota>anaerolineae>anaerolineales(10),bacteria>candidatedivisionnc10(10),bacteria>candidatuskrumholzibacteriota(8),bacteria>pseudomonadota>alphaproteobacteria(6),bacteria>pseudomonadota…
RJR14524.1	0	342	52	160	315	293		TM(2363),PilZ(344),Cellulose_synt(161),BACTERIALFRINGE(130),Glycos_transf_2(124),Glyco_trans_2_3(122),SP(13),LNT_N(5),DUF5317(3)	Pseudomonadota(222),Thermodesulfobacteriota(30),PVC group(25),Nitrospirota(24),Nitrospinae/Tectomicrobia group(6),unclassified Bacteria(4),Myxococcota(4),Campylobacterota(4),Terrabacteria group(1),Bacteria incertae sedis(1)	TM+TM+TM+TM+BACTERIALFRINGE+TM+TM+TM+TM+TM+PilZ(60),TM+TM+TM+TM+Glycos_transf_2+Cellulose_synt+TM+TM+PilZ(47),TM+TM+TM+TM+BACTERIALFRINGE+Cellulose_synt+TM+TM+PilZ(43),TM+TM+TM+TM+Glyco_trans_2_3+TM+TM+TM+PilZ(21),TM+TM+TM+TM+BACTERIALFRINGE+TM+TM+TM+TM+PilZ(20),TM+TM+TM+TM+Cellulose_synt+Glyco_trans_2_3+TM+TM+TM+PilZ(15),TM+TM+TM+TM+Glyco_trans_2_3+TM+TM+TM+TM+PilZ(15),TM+TM+TM+TM+Glycos_transf_…	bacteria>pseudomonadota>alphaproteobacteria>rhodospirillales(174),(21),bacteria>pseudomonadota>gammaproteobacteria>vibrionales(17),bacteria>planctomycetota>candidatusbrocadiia>candidatusbrocadiales(14),bacteria>nitrospirota>thermodesulfovibrionia>thermodesulfovibrionales(11),bacteria>thermodesulfobacteriota>desulfobacteria>desulfobacterales(10),bacteria>pseudomonadota>acidithiobacillia>acidithiob…
MDD3798966.1	0	340	77	124	323	257		PilZ(650),SP(2)	Pseudomonadota(335),Bacteria(2)	PilZ+PilZ(308),PilZ(30),SP+PilZ+PilZ(2)	bacteria>pseudomonadota>alphaproteobacteria>sphingomonadales(329),bacteria>pseudomonadota>alphaproteobacteria(7),(3),bacteria>pseudomonadota(1)
OGO68792.1	0	338	92	204	228	316		PilZ(339),PurT-ATPgrasp(2),TM(2),PRTase_STAS_assc(1),SANTA(1)	Thermodesulfobacteriota(272),Terrabacteria group(45),FCB group(8),Myxococcota(7),Pseudomonadota(3),unclassified Bacteria(3)	PilZ(331),PurT-ATPgrasp+PilZ(2),PilZ+TM(2),PRTase_STAS_assc+PilZ(1),PilZ+PilZ(1),SANTA+PilZ(1)	bacteria>thermodesulfobacteriota>desulfuromonadia>geobacterales(224),bacteria>thermodesulfobacteriota>desulfuromonadia>desulfuromonadales(48),bacteria>chloroflexota>anaerolineae>anaerolineales(24),bacteria>chloroflexota(17),bacteria(10),bacteria>myxococcota>myxococcia(7),bacteria>chloroflexota>anaerolineae(4),bacteria>pseudomonadota(2),bacteria>pseudomonadota>gammaproteobacteria(1),bacteria>bacte…
WP_166268302.1	0	337	43	114	325	258		PilZ(337)	Pseudomonadota(327),PVC group(1)	PilZ(337)	bacteria>pseudomonadota>gammaproteobacteria>pseudomonadales(298),bacteria>pseudomonadota>gammaproteobacteria>oceanospirillales(12),(9),bacteria>pseudomonadota>gammaproteobacteria>alteromonadales(7),bacteria>pseudomonadota>gammaproteobacteria(5),bacteria>pseudomonadota(4),bacteria>lentisphaerota(1),bacteria>pseudomonadota>gammaproteobacteria>chromatiales(1)
WP_009839432.1	0	335	39	132	295	273		PilZ(335),PilZN(3)	Pseudomonadota(314),Thermodesulfobacteriota(9),PVC group(6),Bacteria incertae sedis(4)	PilZ(332),PilZN+PilZ(3)	bacteria>pseudomonadota>gammaproteobacteria>alteromonadales(309),bacteria>thermodesulfobacteriota>desulfovibrionia>desulfovibrionales(9),bacteria>planctomycetota>candidatusbrocadiia>candidatusbrocadiales(5),bacteria>candidatusschekmanbacteria(4),bacteria>pseudomonadota>gammaproteobacteria(3),(2),bacteria>pseudomonadota>gammaproteobacteria>oceanospirillales(2),bacteria>planctomycetota(1)
MCS7215038.1	0	334	119	232	315	325		PilZ(346),HNOBA(1),TM(1),PADR-HTH(1),HMG(1)	Thermodesulfobacteriota(126),Myxococcota(83),Nitrospirota(81),delta/epsilon subdivisions(15),Nitrospinae/Tectomicrobia group(13),Pseudomonadota(7),Bacteria incertae sedis(2),unclassified Bacteria(2),environmentalsamples(1),Bdellovibrionota(1)	PilZ(318),PilZ+PilZ(12),HNOBA+PilZ(1),TM+PilZ(1),PADR-HTH+PilZ(1),HMG+PilZ(1)	bacteria>myxococcota>myxococcia(83),bacteria>thermodesulfobacteriota>syntrophia>syntrophales(51),bacteria>nitrospirota>thermodesulfovibrionia>thermodesulfovibrionales(50),bacteria>thermodesulfobacteriota>thermodesulfobacteria>thermodesulfobacteriales(44),bacteria>nitrospirota(24),bacteria>deltaproteobacteria(15),bacteria>thermodesulfobacteriota>syntrophobacteria>syntrophobacterales(13),bacteria>n…
WP_230186791.1	0	334	16	97	325	230		PilZ(334)	Pseudomonadota(328),unclassified Bacteria(1)	PilZ(334)	bacteria>pseudomonadota>alphaproteobacteria>sphingomonadales(317),bacteria>pseudomonadota>alphaproteobacteria(5),(5),bacteria>pseudomonadota(5),bacteria>pseudomonadota>alphaproteobacteria>rhodobacterales(1),bacteria(1)
MCK5874743.1	0	331	71	162	290	297		PilZ(331)	Pseudomonadota(322),PVC group(3),Terrabacteria group(1),unclassified sequences(1)	PilZ(331)	bacteria>pseudomonadota>gammaproteobacteria>pseudomonadales(197),bacteria>pseudomonadota>gammaproteobacteria>cellvibrionales(53),bacteria>pseudomonadota>gammaproteobacteria(43),bacteria>pseudomonadota(15),bacteria>pseudomonadota>gammaproteobacteria>oceanospirillales(12),(5),bacteria>verrucomicrobiota(2),bacteria>verrucomicrobiota>verrucomicrobiae>verrucomicrobiales(1),bacteria>pseudomonadota>gamm…
PCJ16600.1	0	328	41	104	318	305		PilZ(328)	Pseudomonadota(306),FCB group(13),PVC group(2),unclassified Bacteria(2)	PilZ(328)	bacteria>pseudomonadota>gammaproteobacteria>chromatiales(182),bacteria>pseudomonadota>gammaproteobacteria>oceanospirillales(65),bacteria>pseudomonadota>gammaproteobacteria(33),bacteria>pseudomonadota>gammaproteobacteria>cellvibrionales(18),bacteria(15),(5),bacteria>pseudomonadota>gammaproteobacteria>xanthomonadales(2),bacteria>pseudomonadota>gammaproteobacteria>alteromonadales(2),bacteria>pseudom…
MBL8593450.1	0	326	23	98	314	245		PilZ(326)	Pseudomonadota(325),Nitrospirota(1)	PilZ(326)	bacteria>pseudomonadota>alphaproteobacteria>hyphomicrobiales(325),bacteria>nitrospirota>nitrospiria>nitrospirales(1)
WP_021319901.1	0	326	9	91	316	226		PilZ(326),SP(22)	Pseudomonadota(317),Bacteria(2),unclassified Bacteria(1),Opisthokonta(1)	PilZ(304),SP+PilZ(22)	bacteria>pseudomonadota>alphaproteobacteria>sphingomonadales(310),bacteria>pseudomonadota>alphaproteobacteria(7),(5),bacteria>pseudomonadota(2),bacteria(1),eukaryota>opisthokonta>fungi>ascomycota>dothideomycetes>mycosphaerellales(1)
WP_163503825.1	0	326	17	133	306	266		HlyD_3(328),PilZ(326),TM(270),RskA(5),Biotinipoyl_2(3)	Pseudomonadota(318),Bacteria(1)	PilZ+TM+HlyD_3(265),PilZ+HlyD_3(51),PilZ+RskA+HlyD_3(5),PilZ+TM+Biotinipoyl_2+HlyD_3(3),PilZ+TM+HlyD_3+HlyD_3(2)	bacteria>pseudomonadota>gammaproteobacteria>oceanospirillales(311),(7),bacteria>pseudomonadota(3),bacteria>pseudomonadota>gammaproteobacteria(3),bacteria>pseudomonadota>alphaproteobacteria>geminicoccales(2)
MBC7466166.1	0	325	81	214	302	308	ACET+PilZ	PilZ(296),ACET(293),SP(38),Acetyltransf_1(12),Acetyltransf_5(4),TM(2),RPN12(1)	Pseudomonadota(286),Bdellovibrionota(33),Myxococcota(2),unclassified Bacteria(1)	ACET+PilZ(233),SP+ACET+PilZ(32),ACET(27),PilZ(12),Acetyltransf_1+PilZ(8),SP+Acetyltransf_1+PilZ(4),SP+PilZ(2),Acetyltransf_5(2),TM+PilZ(2),RPN12+PilZ(1),Acetyltransf_5+PilZ(1),Acetyltransf_5+ACET+PilZ(1)	bacteria>pseudomonadota>betaproteobacteria>burkholderiales(264),bacteria>bdellovibrionota>bdellovibrionia>bdellovibrionales(24),bacteria>pseudomonadota>betaproteobacteria(8),bacteria>pseudomonadota>betaproteobacteria>rhodocyclales(7),bacteria>bdellovibrionota>bacteriovoracia>bacteriovoracales(7),bacteria>pseudomonadota(4),(3),bacteria>bdellovibrionota>oligoflexia(2),bacteria>myxococcota>myxococci…
MBM4310170.1	0	325	97	207	300	306		PilZ(325)	Thermodesulfobacteriota(206),Nitrospirota(38),Myxococcota(36),delta/epsilon subdivisions(15),Acidobacteriota(9),unclassified Bacteria(4),Pseudomonadota(4),Campylobacterota(1),Bacteria incertae sedis(1),Terrabacteria group(1)	PilZ(325)	bacteria>thermodesulfobacteriota>desulfuromonadia>geobacterales(109),bacteria>thermodesulfobacteriota>desulfuromonadia>desulfuromonadales(93),bacteria>myxococcota>myxococcia(35),bacteria>nitrospirota(24),bacteria>deltaproteobacteria(15),(10),bacteria>nitrospirota>nitrospiria>candidatustroglogloeales(10),bacteria>acidobacteriota(7),bacteria(5),bacteria>pseudomonadota(4),bacteria>nitrospirota>therm…
MCM8757516.1	0	325	109	242	293	325		PilZ(325)	PVC group(307),unclassified Bacteria(8),Pseudomonadota(5),Terrabacteria group(1),Myxococcota(1),Elusimicrobiota(1)	PilZ(325)	bacteria>candidatusomnitrophota(304),bacteria(9),bacteria>pseudomonadota>gammaproteobacteria(5),(2),bacteria>planctomycetota(1),bacteria>bacillota>clostridia>eubacteriales(1),bacteria>myxococcota>myxococcia>myxococcales(1),bacteria>elusimicrobiota(1),bacteria>candidatusauribacterota>candidatusauribacteria>candidatusauribacterales(1)
WP_149739667.1	0	325	12	71	323	231		PilZ(325)	Pseudomonadota(317),Bacteria(3),unclassified sequences(3)	PilZ(325)	bacteria>pseudomonadota>alphaproteobacteria>hyphomicrobiales(309),bacteria>pseudomonadota>alphaproteobacteria(7),(5),bacteria>pseudomonadota>alphaproteobacteria>sphingomonadales(2),bacteria>pseudomonadota>betaproteobacteria>burkholderiales(1),bacteria>pseudomonadota>gammaproteobacteria>xanthomonadales(1)
WP_298252171.1	0	324	4	92	323	228		PilZ(324)	Pseudomonadota(324)	PilZ(324)	bacteria>pseudomonadota>alphaproteobacteria>hyphomicrobiales(322),bacteria>pseudomonadota>gammaproteobacteria>enterobacterales(2)
MDH4327934.1	0	323	29	164	235	323		PilZ(323)	Nitrospirota(316),Bacteria incertae sedis(2)	PilZ(323)	bacteria>nitrospirota>nitrospiria>nitrospirales(300),bacteria>nitrospirota(16),(5),bacteria>candidatusnomurabacteria(2)
WP_008079246.1	0	309	20	88	281	225		PilZ(309)	Pseudomonadota(309)	PilZ(309)	bacteria>pseudomonadota>gammaproteobacteria>vibrionales(304),bacteria>pseudomonadota>gammaproteobacteria>alteromonadales(5)
MBN1959612.1	0	307	26	146	299	259		PilZ(307),NtrC-AAA(307),FIS-HTH(304),RNA-Helicase_SFI(10),REC(8),WCAK(4),HTH_8(2),REC_response_reg(1),PBPB(1),GAF_IclR(1)	Myxococcota(301),Pseudomonadota(3),delta/epsilon subdivisions(2)	PilZ+NtrC-AAA+FIS-HTH(281),PilZ+RNA-Helicase_SFI+NtrC-AAA+FIS-HTH(10),PilZ+REC+NtrC-AAA+FIS-HTH(7),PilZ+WCAK+NtrC-AAA+FIS-HTH(4),PilZ+REC+NtrC-AAA+HTH_8(1),PilZ+REC_response_reg+NtrC-AAA+FIS-HTH(1),PilZ+PBPB+NtrC-AAA+FIS-HTH(1),PilZ+GAF_IclR+NtrC-AAA+HTH_8(1),PilZ+NtrC-AAA(1)	bacteria>myxococcota>myxococcia>myxococcales(290),bacteria>myxococcota>myxococcia(10),bacteria>pseudomonadota>betaproteobacteria>burkholderiales(3),bacteria>deltaproteobacteria(2),(1),bacteria>myxococcota>haliangiales(1)
MBS7456478.1	0	304	85	205	295	290		PilZ(304),PilZN(184)	Pseudomonadota(295),Myxococcota(3),Terrabacteria group(1)	PilZN+PilZ(184),PilZ(120)	bacteria>pseudomonadota>betaproteobacteria>burkholderiales(148),bacteria>pseudomonadota>gammaproteobacteria>xanthomonadales(89),bacteria>pseudomonadota>betaproteobacteria(27),bacteria>pseudomonadota>betaproteobacteria>rhodocyclales(18),(5),bacteria>pseudomonadota>betaproteobacteria>nitrosomonadales(5),bacteria>pseudomonadota>gammaproteobacteria>chromatiales(4),bacteria>myxococcota>myxococcia(2),b…
WP_026379564.1	0	304	53	126	279	251		PilZ(304)	Pseudomonadota(297)	PilZ(304)	bacteria>pseudomonadota>alphaproteobacteria>hyphomicrobiales(276),bacteria>pseudomonadota>alphaproteobacteria(10),(7),bacteria>pseudomonadota>alphaproteobacteria>hyphomonadales(6),bacteria>pseudomonadota>alphaproteobacteria>sphingomonadales(2),bacteria>pseudomonadota>alphaproteobacteria>rhodospirillales(2),bacteria>pseudomonadota>gammaproteobacteria>xanthomonadales(1)
MBN1932776.1	0	303	127	199	266	286		PilZ(303),PilZN(3)	Thermodesulfobacteriota(188),Myxococcota(60),Pseudomonadota(25),Nitrospirota(11),delta/epsilon subdivisions(10),unclassified Bacteria(2),environmentalsamples(2),FCB group(1),Bacteria incertae sedis(1)	PilZ(300),PilZN+PilZ(3)	bacteria>thermodesulfobacteriota>desulfovibrionia>desulfovibrionales(139),bacteria>myxococcota>myxococcia(59),bacteria>thermodesulfobacteriota>desulfobacteria>desulfobacterales(37),bacteria>pseudomonadota(16),bacteria>deltaproteobacteria(10),bacteria>thermodesulfobacteriota>desulfarculia>desulfarculales(7),bacteria>nitrospirota(6),bacteria(4),bacteria>pseudomonadota>gammaproteobacteria>chromatial…
WP_167304030.1	0	303	51	112	282	243		PilZ(303),TM(2)	Pseudomonadota(300),Bacteria(1)	PilZ(301),TM+PilZ(2)	bacteria>pseudomonadota>alphaproteobacteria>sphingomonadales(294),bacteria>pseudomonadota>alphaproteobacteria(5),bacteria>pseudomonadota(2),(2)
WP_291147375.1	0	301	20	151	284	268		PAS(851),PilZ(301),MA(276),MCPsignal(25)	Pseudomonadota(295),unclassified Bacteria(1)	PAS+PAS+PAS+MA+PilZ(224),PAS+PAS+MA+PilZ(52),PAS+PAS+PAS+MCPsignal+PilZ(25)	bacteria>pseudomonadota>alphaproteobacteria>hyphomicrobiales(283),bacteria>pseudomonadota>alphaproteobacteria>caulobacterales(8),(5),bacteria>pseudomonadota>alphaproteobacteria>rhodobacterales(2),bacteria>pseudomonadota>alphaproteobacteria(1),bacteria(1),bacteria>pseudomonadota>alphaproteobacteria>sphingomonadales(1)
WP_184512787.1	0	296	45	119	257	245		TM(415),HAMP(294),MA(293),PilZ(293),sCache_2(240),SP(159),dCache_2(32),4HB_MCP_1(10),sCache_3_3(7),MCPsignal(5),BZIP(2),fvmX2(1)	Pseudomonadota(271),Terrabacteria group(8)	SP+sCache_2+TM+HAMP+MA+PilZ(145),TM+sCache_2+TM+HAMP+MA+PilZ(77),TM+dCache_2+TM+HAMP+MA+PilZ(21),sCache_2+TM+HAMP+MA+PilZ(5),4HB_MCP_1+TM+HAMP+MA+PilZ(5),4HB_MCP_1+TM+HAMP+MCPsignal+PilZ(5),SP+dCache_2+TM+HAMP+MA+PilZ(5),TM+TM+TM+HAMP+MA+PilZ(4),TM+sCache_2+TM+MA+PilZ(4),TM+sCache_2+TM+HAMP+HAMP+MA+PilZ(3),TM+TM+HAMP+MA+PilZ(3),SP+sCache_3_3+TM+HAMP+MA+PilZ(3),SP+sCache_2+HAMP+MA+PilZ(2),sCache_3…	bacteria>pseudomonadota>alphaproteobacteria>hyphomicrobiales(175),bacteria>pseudomonadota>alphaproteobacteria>rhodospirillales(86),(17),bacteria>pseudomonadota>alphaproteobacteria(6),bacteria>actinomycetota>actinomycetes>kineosporiales(4),bacteria>actinomycetota>actinomycetes>micromonosporales(4),bacteria>pseudomonadota(3),bacteria>pseudomonadota>betaproteobacteria>burkholderiales(1)
WP_086470960.1	0	295	42	112	277	240		PilZ(295)	Pseudomonadota(282),Terrabacteria group(3),Bacteria(1),FCB group(1)	PilZ(295)	bacteria>pseudomonadota>alphaproteobacteria>hyphomicrobiales(278),(8),bacteria>pseudomonadota>alphaproteobacteria(3),bacteria>cyanobacteriota>cyanophyceae>oculatellales(2),bacteria>pseudomonadota>alphaproteobacteria>holosporales(1),bacteria>chloroflexota>anaerolineae(1),bacteria>bacteroidota>bacteroidia>bacteroidales(1),bacteria>pseudomonadota>betaproteobacteria>burkholderiales(1)
PYQ19000.1	0	288	19	127	287	236		PilZ(369),SP(1)	Myxococcota(281),Pseudomonadota(3),Acidobacteriota(3)	PilZ(207),PilZ+PilZ(80),SP+PilZ+PilZ(1)	bacteria>myxococcota>myxococcia>myxococcales(281),bacteria>pseudomonadota>betaproteobacteria>burkholderiales(3),bacteria>acidobacteriota(3),(1)
MBI5855074.1	0	285	8	145	277	285		PilZ(285)	Nitrospirota(280),Pseudomonadota(1),PVC group(1),Bacteria incertae sedis(1)	PilZ(285)	bacteria>nitrospirota>nitrospiria>nitrospirales(247),bacteria>nitrospirota(33),(2),bacteria>pseudomonadota>gammaproteobacteria>pseudomonadales(1),bacteria>verrucomicrobiota>opitutae>opitutales(1),bacteria>candidatusnomurabacteria(1)
NQT46737.1	0	285	145	213	254	285		PilZ(285)	PVC group(242),Nitrospirota(19),Bacteria incertae sedis(7),unclassified Bacteria(6),Myxococcota(4),delta/epsilon subdivisions(2),Thermodesulfobacteriota(2),TACK group(1),Archaea(1),Elusimicrobiota(1)	PilZ(285)	bacteria>candidatusomnitrophota(238),bacteria>nitrospirota>nitrospiria>candidatustroglogloeales(10),bacteria(8),bacteria>nitrospirota(7),bacteria>myxococcota>myxococcia(4),bacteria>candidatusdesantisbacteria(4),bacteria>deltaproteobacteria(2),bacteria>thermodesulfobacteriota>syntrophia>syntrophales(2),bacteria>nitrospirota>nitrospiria>nitrospirales(2),archaea>thermoproteota>thermoprotei(1),bacter…
MBF0198687.1	0	284	30	117	278	237		PilZ(284)	Pseudomonadota(257),Thermodesulfobacteriota(19),Myxococcota(2),PVC group(1)	PilZ(284)	bacteria>pseudomonadota>gammaproteobacteria>alteromonadales(169),bacteria>pseudomonadota>gammaproteobacteria>pseudomonadales(36),bacteria>pseudomonadota>gammaproteobacteria>chromatiales(32),bacteria>thermodesulfobacteriota>desulfuromonadia>geobacterales(18),bacteria>pseudomonadota>betaproteobacteria>rhodocyclales(10),(5),bacteria>pseudomonadota>gammaproteobacteria(4),bacteria>myxococcota>myxococc…
MBI5068440.1	0	282	44	131	272	225		PilZ(282)	Myxococcota(273),Pseudomonadota(4),PVC group(2),unclassified Bacteria(2)	PilZ(282)	bacteria>myxococcota>myxococcia>myxococcales(248),bacteria>myxococcota>myxococcia(24),bacteria>pseudomonadota>betaproteobacteria>burkholderiales(3),bacteria(2),bacteria>planctomycetota(1),bacteria>myxococcota>haliangiales(1),bacteria>candidatusomnitrophota(1),bacteria>pseudomonadota(1),(1)
WP_294094456.1	0	281	20	76	279	197		PilZ(512),SP(32),VbhA(2)	Pseudomonadota(276),Bacteria(2),Terrabacteria group(1)	PilZ+PilZ(199),PilZ(45),SP+PilZ+PilZ(22),SP+PilZ(8),PilZ+PilZ+PilZ(5),SP+VbhA+PilZ(2)	bacteria>pseudomonadota>alphaproteobacteria>sphingomonadales(276),bacteria>pseudomonadota>alphaproteobacteria(2),(2),bacteria>cyanobacteriota>cyanophyceae>nostocales(1)
MBL8958165.1	0	280	19	119	274	232		PilZ(280)	Myxococcota(274),Pseudomonadota(3)	PilZ(280)	bacteria>myxococcota>myxococcia>myxococcales(271),(3),bacteria>myxococcota>myxococcia(3),bacteria>pseudomonadota>betaproteobacteria>burkholderiales(3)
MBI5664110.1	0	271	150	207	85	271		PilZ(271)	Nitrospirota(220),unclassified Bacteria(42),Bacteria incertae sedis(5),Deferribacterota(2),delta/epsilon subdivisions(1),Chrysiogenota(1)	PilZ(271)	bacteria>nitrospirota(123),bacteria>nitrospirota>nitrospiria>nitrospirales(63),bacteria(43),bacteria>nitrospirota>thermodesulfovibrionia(22),bacteria>nitrospirota>nitrospiria(11),bacteria>candidatusaminicenantes(3),bacteria>deferribacterota>deferribacteres(2),bacteria>candidatusschekmanbacteria(1),bacteria>deltaproteobacteria(1),bacteria>nitrospirota>thermodesulfovibrionia>thermodesulfovibrionale…
TKB60127.1	0	270	23	163	213	270		PilZ(270)	Nitrospirota(263),Bacteria incertae sedis(2)	PilZ(270)	bacteria>nitrospirota>nitrospiria>nitrospirales(236),bacteria>nitrospirota(27),(5),bacteria>candidatusnomurabacteria(1),bacteria>candidatedivisionnc10(1)
WP_044436869.1	0	270	39	137	245	230		TM(411),MA(270),PilZ(265),PAS(259),4HB_MCP_1(104),HAMP(54),TarH(23),PAS_3(5)	Pseudomonadota(261)	PAS+TM+TM+MA+PilZ(119),PAS+4HB_MCP_1+TM+MA+PilZ(82),PAS+TM+TM+HAMP+MA+PilZ(17),PAS+4HB_MCP_1+TM+HAMP+MA+PilZ(17),PAS+TarH+TM+HAMP+MA+PilZ(14),PAS+TarH+TM+MA+PilZ(5),PAS_3+TM+TM+MA+PilZ(5),PAS+4HB_MCP_1+TM+HAMP+MA(4),TarH+TM+MA+PilZ(3),TM+MA+PilZ(2),4HB_MCP_1+TM+HAMP+MA+PilZ(1),PAS+TarH+TM+HAMP+MA(1)	bacteria>pseudomonadota>alphaproteobacteria>rhodospirillales(248),(9),bacteria>pseudomonadota>alphaproteobacteria>hyphomicrobiales(8),bacteria>pseudomonadota>alphaproteobacteria(3),bacteria>pseudomonadota(2)
WP_163995405.1	0	270	48	158	215	247		HSP70(270),PilZ(266)	Myxococcota(264),delta/epsilon subdivisions(2)	PilZ+HSP70(266),HSP70(4)	bacteria>myxococcota>myxococcia>myxococcales(252),bacteria>myxococcota>myxococcia(12),(4),bacteria>deltaproteobacteria(2)
WP_173048683.1	0	270	17	117	181	270		PilZ(270),SP(4)	Nitrospirota(264),Bacteria incertae sedis(2),Pseudomonadota(1)	PilZ(266),SP+PilZ(4)	bacteria>nitrospirota>nitrospiria>nitrospirales(257),bacteria>nitrospirota(7),(3),bacteria>candidatusnomurabacteria(2),bacteria>pseudomonadota>betaproteobacteria>rhodocyclales(1)
MBX5484404.1	0	269	16	136	265	239		PilZ(269),ABC_tran_CTD(11),DUF1499(7),START-DUF1499(5),Tnpalpha-TETJBP(4),RCDG1(1)	Myxococcota(264),Pseudomonadota(3)	PilZ(241),ABC_tran_CTD+PilZ(11),DUF1499+PilZ(7),START-DUF1499+PilZ(5),Tnpalpha-TETJBP+PilZ(4),RCDG1+PilZ(1)	bacteria>myxococcota>myxococcia>myxococcales(264),bacteria>pseudomonadota>betaproteobacteria>burkholderiales(3),(2)
RYE03752.1	0	269	60	161	258	248		PilZ(525),SP(2)	Pseudomonadota(262),Bacteria(2)	PilZ+PilZ(254),PilZ(13),SP+PilZ+PilZ(2)	bacteria>pseudomonadota>alphaproteobacteria>sphingomonadales(254),bacteria>pseudomonadota>alphaproteobacteria(8),(5),bacteria>pseudomonadota>gammaproteobacteria>xanthomonadales(1),bacteria>pseudomonadota(1)
WP_010685425.1	0	268	4	58	164	197		PilZ(268)	Pseudomonadota(255),Terrabacteria group(2),FCB group(2)	PilZ(268)	bacteria>pseudomonadota>alphaproteobacteria>hyphomicrobiales(253),(9),bacteria>actinomycetota>actinomycetes>kitasatosporales(2),bacteria>bacteroidota>chitinophagia>chitinophagales(2),bacteria>pseudomonadota>betaproteobacteria>burkholderiales(1),bacteria>pseudomonadota>alphaproteobacteria>sphingomonadales(1)
MCB1889308.1	0	264	25	124	261	239		PilZ(264)	Pseudomonadota(262)	PilZ(264)	bacteria>pseudomonadota>betaproteobacteria>rhodocyclales(218),bacteria>pseudomonadota>hydrogenophilia>hydrogenophilales(22),bacteria>pseudomonadota>betaproteobacteria(11),bacteria>pseudomonadota(9),(2),bacteria>pseudomonadota>betaproteobacteria>burkholderiales(1),bacteria>pseudomonadota>betaproteobacteria>neisseriales(1)
MBE9527962.1	0	263	95	203	258	263		STAS(263),PilZ(263)	PVC group(252),unclassified Bacteria(6),Pseudomonadota(2),Asgard group(1),Archaea(1),Elusimicrobiota(1)	STAS+PilZ(263)	bacteria>candidatusomnitrophota(251),bacteria(7),bacteria>pseudomonadota(2),archaea>candidatusthorarchaeota(1),archaea>candidatusaenigmatarchaeota(1),bacteria>elusimicrobiota(1)
KQN15258.1	0	258	36	126	249	215		PilZ(258)	Pseudomonadota(250),Terrabacteria group(3),Bacteria(1)	PilZ(258)	bacteria>pseudomonadota>alphaproteobacteria>sphingomonadales(246),(4),bacteria>pseudomonadota(2),bacteria>actinomycetota>actinomycetes>micrococcales(2),bacteria>cyanobacteriota>cyanophyceae>nostocales(1),bacteria>pseudomonadota>alphaproteobacteria>hyphomicrobiales(1),bacteria>pseudomonadota>betaproteobacteria>burkholderiales(1),bacteria>pseudomonadota>gammaproteobacteria(1)
NOU01905.1	0	257	42	115	241	208		PilZ(257)	Pseudomonadota(220),unclassified sequences(18),Thermodesulfobacteriota(5),Acidobacteriota(3),Myxococcota(2),delta/epsilon subdivisions(2)	PilZ(257)	bacteria>pseudomonadota>gammaproteobacteria>pseudomonadales(120),bacteria>pseudomonadota>gammaproteobacteria>aeromonadales(47),bacteria>pseudomonadota>betaproteobacteria>burkholderiales(29),(25),bacteria>pseudomonadota>betaproteobacteria>nitrosomonadales(8),bacteria>pseudomonadota>betaproteobacteria(7),bacteria>pseudomonadota>gammaproteobacteria(3),bacteria>acidobacteriota(3),bacteria>pseudomonad…
MBW1897255.1	0	256	88	193	220	254		PilZ(256),cNMP_binding(233),CNMP(23)	Myxococcota(164),Thermodesulfobacteriota(73),Pseudomonadota(8),Nitrospinae/Tectomicrobia group(5),delta/epsilon subdivisions(4),Candidatus Thermoplasmatota(1)	cNMP_binding+PilZ(233),CNMP+PilZ(23)	bacteria>myxococcota>myxococcia(164),bacteria>thermodesulfobacteriota>desulfobacteria>desulfobacterales(65),bacteria>pseudomonadota(7),bacteria>nitrospinae/tectomicrobiagroup>nitrospinota(5),bacteria>deltaproteobacteria(4),bacteria>thermodesulfobacteriota(3),bacteria>thermodesulfobacteriota>desulfovibrionia>desulfovibrionales(2),archaea>candidatusthermoplasmatota>thermoplasmata(1),bacteria>pseudo…
WP_164008283.1	0	255	9	147	253	220		PilZ(255),SP(123),ParA-Soj-PloopNTPase(4),DEC-1_N(1),TM(1)	Myxococcota(250),Pseudomonadota(3)	PilZ(131),SP+PilZ(118),SP+ParA-Soj-PloopNTPase+PilZ(3),SP+DEC-1_N+PilZ(1),ParA-Soj-PloopNTPase+PilZ(1),SP+TM+PilZ(1)	bacteria>myxococcota>myxococcia>myxococcales(249),bacteria>pseudomonadota>betaproteobacteria>burkholderiales(3),(2),bacteria>myxococcota>myxococcia(1)
WP_245313850.1	0	253	2	73	249	183		PilZ(253)	Pseudomonadota(252)	PilZ(253)	bacteria>pseudomonadota>alphaproteobacteria>hyphomicrobiales(252),(1)
MCX7943566.1	0	252	98	175	245	243		PilZ(252)	Thermodesulfobacteriota(105),Myxococcota(69),Nitrospirota(35),delta/epsilon subdivisions(23),Pseudomonadota(6),unclassified Bacteria(5),Acidobacteriota(4),PVC group(2),environmentalsamples(1),Terrabacteria group(1)	PilZ(252)	bacteria>thermodesulfobacteriota>desulfuromonadia>desulfuromonadales(100),bacteria>myxococcota>myxococcia(68),bacteria>deltaproteobacteria(23),bacteria>nitrospirota(20),bacteria>nitrospirota>nitrospiria>candidatustroglogloeales(13),bacteria(6),bacteria>acidobacteriota(4),bacteria>pseudomonadota(3),bacteria>thermodesulfobacteriota>desulfobacteria>desulfobacterales(3),bacteria>pseudomonadota>gammap…
MDH4185961.1	0	250	18	147	204	250		PilZ(250)	Nitrospirota(245),Bacteria incertae sedis(1),Pseudomonadota(1)	PilZ(250)	bacteria>nitrospirota>nitrospiria>nitrospirales(216),bacteria>nitrospirota(29),(3),bacteria>candidatusnomurabacteria(1),bacteria>pseudomonadota>betaproteobacteria>nitrosomonadales(1)
WP_214303027.1	0	250	65	136	180	232		PilZ(258),TM(238),PilZN(234),MTHFR(2),DUF5305(1)	Thermodesulfobacteriota(248),Myxococcota(1),Pseudomonadota(1)	PilZN+PilZ+TM(221),PilZ(11),PilZN+PilZ+PilZ+TM(9),PilZ+TM(5),PilZN+MTHFR+PilZ+TM(2),PilZN+TM(1),PilZN+PilZ+DUF5305(1)	bacteria>thermodesulfobacteriota>desulfuromonadia>geobacterales(221),bacteria>thermodesulfobacteriota>desulfuromonadia>desulfuromonadales(26),bacteria>myxococcota>myxococcia(1),bacteria>pseudomonadota(1),bacteria>thermodesulfobacteriota>desulfobulbia>desulfobulbales(1)
MCX7920396.1	0	247	56	99	82	194		PilZ(248)	Terrabacteria group(247)	PilZ(246),PilZ+PilZ(1)	bacteria>bacillota>clostridia>eubacteriales(224),bacteria>bacillota>clostridia(15),bacteria>bacillota(8)
OXH83347.1	0	246	12	114	246	246		PilZN(230),PilZ(192)	Pseudomonadota(246)	PilZN+PilZ(176),PilZN(54),PilZ(16)	bacteria>pseudomonadota>gammaproteobacteria>enterobacterales(239),bacteria>pseudomonadota>betaproteobacteria>burkholderiales(6),bacteria>pseudomonadota>gammaproteobacteria>methylococcales(1)
MDE7435533.1	0	244	84	206	215	239		PilZ(244)	Terrabacteria group(239),unclassified Bacteria(3)	PilZ(244)	bacteria>bacillota>clostridia>eubacteriales(236),bacteria(3),(2),bacteria>bacillota(2),bacteria>chloroflexota>thermoflexia>thermoflexales(1)
MCP5179597.1	0	243	54	120	234	204		PilZ(242),TM(5)	Pseudomonadota(241)	PilZ(237),TM+PilZ(5)	bacteria>pseudomonadota>gammaproteobacteria>oceanospirillales(108),bacteria>pseudomonadota>gammaproteobacteria(70),bacteria>pseudomonadota>gammaproteobacteria>pseudomonadales(36),bacteria>pseudomonadota(15),bacteria>pseudomonadota>gammaproteobacteria>immundisolibacterales(8),bacteria>pseudomonadota>gammaproteobacteria>cellvibrionales(3),(2),bacteria>pseudomonadota>gammaproteobacteria>chromatiales…
NLV86782.1	0	242	91	146	223	185		PilZ(242),CHROMO_MBT(12)	Terrabacteria group(240),unclassified Bacteria(1),unclassified sequences(1)	PilZ(230),CHROMO_MBT+PilZ(12)	bacteria>bacillota>clostridia>eubacteriales(234),bacteria>bacillota>clostridia(3),bacteria>bacillota(3),bacteria(1),(1)
MBX3123363.1	0	241	21	145	232	241		PilZ(241),ZNR(13),cren7(3),Auto_anti-p27(2),ZnR_DUF2089-N(1)	Nitrospirota(234),Bacteria incertae sedis(1)	PilZ(222),ZNR+PilZ(13),cren7+PilZ(3),Auto_anti-p27+PilZ(2),ZnR_DUF2089-N+PilZ(1)	bacteria>nitrospirota>nitrospiria>nitrospirales(219),bacteria>nitrospirota(15),(6),bacteria>candidatusnomurabacteria(1)
MBS2021035.1	0	239	12	97	233	198		PilZ(376),ACET(268),REC(78),fvmYukDl-Nterm(8),CASPASE(2),SP(1)	Myxococcota(229),Pseudomonadota(3),unclassified Bacteria(1)	REC+PilZ+PilZ+ACET+ACET(59),PilZ+ACET(49),PilZ+PilZ+ACET(39),PilZ(26),PilZ+ACET+ACET(19),REC+PilZ+PilZ+ACET(18),PilZ+PilZ(15),fvmYukDl-Nterm+PilZ(6),PilZ+PilZ+CASPASE(2),PilZ+PilZ+ACET+ACET(2),fvmYukDl-Nterm+PilZ+ACET(2),SP+PilZ+PilZ(1),REC+PilZ+PilZ(1)	bacteria>myxococcota>myxococcia>myxococcales(225),(6),bacteria>myxococcota>myxococcia(4),bacteria>pseudomonadota>betaproteobacteria>burkholderiales(3),bacteria(1)
UQZ90115.1	0	236	26	142	227	236		PilZ(236),SP(23),PilZN(3)	Nitrospirota(220),Myxococcota(8),delta/epsilon subdivisions(3),Bacteria incertae sedis(2)	PilZ(210),SP+PilZ(23),PilZN+PilZ(3)	bacteria>nitrospirota>nitrospiria>nitrospirales(209),bacteria>nitrospirota(11),bacteria>myxococcota>myxococcia(8),(3),bacteria>deltaproteobacteria(3),bacteria>candidatusnomurabacteria(2)
WP_066775372.1	0	236	48	128	197	220		PilZ(236)	Pseudomonadota(234),Terrabacteria group(1)	PilZ(236)	bacteria>pseudomonadota>alphaproteobacteria>sphingomonadales(230),bacteria>pseudomonadota>alphaproteobacteria(1),(1),bacteria>pseudomonadota>alphaproteobacteria>rhodobacterales(1),bacteria>pseudomonadota>betaproteobacteria(1),bacteria>cyanobacteriota>cyanophyceae>leptolyngbyales(1),bacteria>pseudomonadota(1)
WP_079730272.1	0	236	48	134	169	207		PilZ(236)	Pseudomonadota(230),Bacteria(2),Terrabacteria group(1)	PilZ(236)	bacteria>pseudomonadota>alphaproteobacteria>sphingomonadales(229),(3),bacteria>pseudomonadota(3),bacteria>actinomycetota>actinomycetes>frankiales(1)
MBH0200289.1	0	234	26	183	150	234		PilZ(234)	Nitrospirota(228),Acidobacteriota(1),Pseudomonadota(1)	PilZ(234)	bacteria>nitrospirota>nitrospiria>nitrospirales(226),(4),bacteria>nitrospirota(2),bacteria>acidobacteriota(1),bacteria>pseudomonadota>betaproteobacteria>burkholderiales(1)
WP_264665441.1	0	234	11	72	124	179		TM(247),MA(234),PilZ(234),HAMP(233),sCache_3_3(114),SP(110),TarH(98),4HB_MCP_1(6)	Pseudomonadota(227)	TarH+TM+HAMP+MA+PilZ(98),SP+sCache_3_3+TM+HAMP+MA+PilZ(97),TM+sCache_3_3+TM+HAMP+MA+PilZ(15),SP+TM+HAMP+MA+PilZ(9),4HB_MCP_1+TM+HAMP+MA+PilZ(6),TM+HAMP+MA+PilZ(3),SP+HAMP+MA+PilZ(3),SP+sCache_3_3+TM+MA+PilZ(1),sCache_3_3+TM+HAMP+MA+PilZ(1),TM+TM+HAMP+MA+PilZ(1)	bacteria>pseudomonadota>alphaproteobacteria>rhodospirillales(227),(7)
NVJ04062.1	0	233	1	64	232	161		PilZ(233)	Myxococcota(229),Pseudomonadota(3)	PilZ(233)	bacteria>myxococcota>myxococcia>myxococcales(229),bacteria>pseudomonadota>betaproteobacteria>burkholderiales(3),(1)
NVJ51361.1	0	233	67	119	171	217		PilZ(233)	Pseudomonadota(232)	PilZ(233)	bacteria>pseudomonadota>gammaproteobacteria(86),bacteria>pseudomonadota>gammaproteobacteria>oceanospirillales(81),bacteria>pseudomonadota>gammaproteobacteria>cellvibrionales(31),bacteria>pseudomonadota>gammaproteobacteria>pseudomonadales(19),bacteria>pseudomonadota>gammaproteobacteria>kangiellales(11),bacteria>pseudomonadota>gammaproteobacteria>thiohalomonadales(1),bacteria>pseudomonadota(1),bact…
MCH2161307.1	0	231	118	197	227	231		PilZ(231),SP(1)	PVC group(219),Terrabacteria group(7),unclassified Bacteria(4),Pseudomonadota(1)	PilZ(230),SP+PilZ(1)	bacteria>planctomycetota>phycisphaerae>phycisphaerales(141),bacteria>planctomycetota(50),bacteria>planctomycetota>phycisphaerae(22),bacteria>cyanobacteriota>cyanophyceae>leptolyngbyales(5),bacteria>planctomycetota>planctomycetia>planctomycetales(5),bacteria(4),bacteria>planctomycetota>planctomycetia(1),bacteria>cyanobacteriota(1),bacteria>cyanobacteriota>cyanophyceae>synechococcales(1),bacteria>p…
WP_159557612.1	0	231	10	82	226	193		REC_response_reg(231),PilZ(231),PAS(230),PAS_9(1)	Pseudomonadota(229),unclassified Bacteria(1)	REC_response_reg+PAS+PilZ(230),REC_response_reg+PAS_9+PilZ(1)	bacteria>pseudomonadota>gammaproteobacteria>oceanospirillales(199),bacteria>pseudomonadota>gammaproteobacteria>moraxellales(13),bacteria>pseudomonadota(9),bacteria>pseudomonadota>gammaproteobacteria(5),bacteria>pseudomonadota>gammaproteobacteria>pseudomonadales(3),bacteria(1),(1)
MCC2643240.1	0	229	17	136	221	229		PilZ(229)	Nitrospirota(225),Bacteria incertae sedis(1)	PilZ(229)	bacteria>nitrospirota>nitrospiria>nitrospirales(214),bacteria>nitrospirota(11),(3),bacteria>candidatusnomurabacteria(1)
RDH44819.1	0	229	47	104	220	176		PilZ(229)	Pseudomonadota(227),unclassified sequences(1)	PilZ(229)	bacteria>pseudomonadota>gammaproteobacteria>thiotrichales(108),bacteria>pseudomonadota>gammaproteobacteria>chromatiales(43),bacteria>pseudomonadota>gammaproteobacteria>oceanospirillales(33),bacteria>pseudomonadota>gammaproteobacteria(24),bacteria>pseudomonadota>gammaproteobacteria>pseudomonadales(11),bacteria>pseudomonadota>gammaproteobacteria>cellvibrionales(3),bacteria>pseudomonadota>gammaprote…
MBC8413497.1	0	228	81	152	221	223		PilZ(228)	Thermodesulfobacteriota(132),Pseudomonadota(71),Myxococcota(12),Nitrospirota(6),delta/epsilon subdivisions(4),FCB group(1),unclassified Bacteria(1),PVC group(1)	PilZ(228)	bacteria>thermodesulfobacteriota>desulfovibrionia>desulfovibrionales(104),bacteria>pseudomonadota>alphaproteobacteria>magnetococcales(57),bacteria>myxococcota>myxococcia(12),bacteria>pseudomonadota(8),bacteria>thermodesulfobacteriota>syntrophia>syntrophales(5),bacteria>thermodesulfobacteriota>desulfarculia>desulfarculales(5),bacteria>thermodesulfobacteriota>desulfuromonadia>geobacterales(5),bacte…
WP_069319736.1	0	228	52	129	190	212		PilZ(228)	Pseudomonadota(219),Bacteria(2),Terrabacteria group(1)	PilZ(228)	bacteria>pseudomonadota>alphaproteobacteria>sphingomonadales(218),(6),bacteria>pseudomonadota(1),bacteria>pseudomonadota>gammaproteobacteria>xanthomonadales(1),bacteria>cyanobacteriota>cyanophyceae>nostocales(1),bacteria>pseudomonadota>alphaproteobacteria(1)
MDA1315009.1	0	227	72	194	169	227		PilZ(227),SP(1)	Acidobacteriota(222),Myxococcota(2),Pseudomonadota(1),Terrabacteria group(1)	PilZ(226),SP+PilZ(1)	bacteria>acidobacteriota(127),bacteria>acidobacteriota>terriglobia>bryobacterales(32),bacteria>acidobacteriota>terriglobia(31),bacteria>acidobacteriota>terriglobia>terriglobales(31),bacteria>myxococcota>myxococcia(2),bacteria>pseudomonadota(1),(1),bacteria>chloroflexota>anaerolineae>anaerolineales(1),bacteria>acidobacteriota>thermoanaerobaculia(1)
WP_290729021.1	0	223	31	122	221	193		PilZ(223),TM(214),NpzN(197),CheD(14),SP(11),Imm9(6),PilZN(6),DED(1),Tox-MPTasemisc(1)	FCB group(220),unclassified Bacteria(1),Bacteria incertae sedis(1)	TM+NpzN+PilZ(161),TM+PilZ(20),TM+NpzN+CheD+PilZ(14),NpzN+PilZ(6),TM+NpzN+Imm9+PilZ(6),SP+TM+NpzN+PilZ(4),TM+PilZN+PilZ(3),SP+TM+PilZ(2),SP+NpzN+PilZ(2),SP+TM+DED+PilZ(1),SP+NpzN+PilZN+PilZ(1),TM+NpzN+PilZN+PilZ(1),TM+NpzN+Tox-MPTasemisc+PilZ(1),SP+TM+NpzN+PilZN+PilZ(1)	bacteria>fibrobacterota>fibrobacteria>fibrobacterales(207),bacteria>fibrobacterota(7),bacteria>fibrobacterota>fibrobacteria(6),bacteria(2),(1)
MCG8425773.1	0	222	54	108	218	193		PilZ(222)	Pseudomonadota(212),Nitrospirota(3),Bacteria incertae sedis(3),FCB group(1),PVC group(1),Acidobacteriota(1)	PilZ(222)	bacteria>pseudomonadota>gammaproteobacteria>pseudomonadales(79),bacteria>pseudomonadota>gammaproteobacteria(67),bacteria>pseudomonadota>gammaproteobacteria>oceanospirillales(27),bacteria>pseudomonadota>gammaproteobacteria>chromatiales(16),bacteria>pseudomonadota>gammaproteobacteria>xanthomonadales(13),bacteria>pseudomonadota(5),bacteria>nitrospirota(3),bacteria>pseudomonadota>gammaproteobacteria>…
WP_162560591.1	0	220	25	86	175	182		PilZ(220)	Pseudomonadota(203),Thermodesulfobacteriota(10),FCB group(2),Bacteria(1),Myxococcota(1)	PilZ(220)	bacteria>pseudomonadota>alphaproteobacteria>hyphomicrobiales(200),bacteria>thermodesulfobacteriota>desulfuromonadia>geobacterales(10),bacteria>pseudomonadota>alphaproteobacteria(3),(3),bacteria>bacteroidota>chitinophagia>chitinophagales(2),bacteria>myxococcota>myxococcia(1),bacteria>pseudomonadota(1)
MBS2032360.1	0	219	40	106	210	169		PilZ(219)	Myxococcota(207),Pseudomonadota(4),Acidobacteriota(2),PVC group(2),unclassified Bacteria(1)	PilZ(219)	bacteria>myxococcota>myxococcia>myxococcales(189),bacteria>myxococcota>myxococcia(17),(3),bacteria(3),bacteria>pseudomonadota>betaproteobacteria>burkholderiales(3),bacteria>myxococcota(1),bacteria>acidobacteriota(1),bacteria>pseudomonadota(1),bacteria>acidobacteriota>thermoanaerobaculia>thermoanaerobaculales(1)
MBI4714396.1	0	218	77	146	213	218		PilZ(227),DUF327(2),NACHT(2)	Thermodesulfobacteriota(78),Myxococcota(70),Pseudomonadota(36),Nitrospirota(17),delta/epsilon subdivisions(6),Nitrospinae/Tectomicrobia group(3),unclassified Bacteria(2),FCB group(1),Euryarchaeota(1),Terrabacteria group(1),Bacteria incertae sedis(1)	PilZ(207),PilZ+PilZ(7),PilZ+DUF327+PilZ(2),NACHT+PilZ(2)	bacteria>myxococcota>myxococcia(70),bacteria>thermodesulfobacteriota>syntrophorhabdia>syntrophorhabdales(31),bacteria>thermodesulfobacteriota>desulfobacteria>desulfobacterales(28),bacteria>pseudomonadota(24),bacteria>nitrospirota(12),bacteria>pseudomonadota>gammaproteobacteria(9),bacteria>thermodesulfobacteriota>desulfobulbia>desulfobulbales(9),bacteria>thermodesulfobacteriota>candidatusdesulfofe…
MCL6459371.1	0	216	24	127	213	201		NAD_binding_2(216),NAD_binding_11(216),PilZ(216)	Terrabacteria group(216)	NAD_binding_2+NAD_binding_11+PilZ(216)	bacteria>bacillota>bacilli>bacillales(215),bacteria>bacillota>bacilli(1)
WP_246137568.1	0	216	8	112	214	186		Pkinase_vWA(216),PilZ(216),TPR_2(156),DNAJ(113),TPR_16(4),TPR(1)	Myxococcota(211),Pseudomonadota(3)	Pkinase_vWA+PilZ+DNAJ+TPR_2(94),Pkinase_vWA+PilZ+TPR_2(62),Pkinase_vWA+PilZ(37),Pkinase_vWA+PilZ+DNAJ(18),Pkinase_vWA+PilZ+TPR_16(4),Pkinase_vWA+PilZ+DNAJ+TPR(1)	bacteria>myxococcota>myxococcia>myxococcales(211),bacteria>pseudomonadota>betaproteobacteria>burkholderiales(3),(2)
WP_136517388.1	0	215	47	102	202	186		PilZ(215),SP(4),WXG_LxG(2)	Terrabacteria group(203),Acidobacteriota(1)	PilZ(209),SP+PilZ(4),WXG_LxG+PilZ(2)	bacteria>actinomycetota>actinomycetes>micrococcales(199),(11),bacteria>actinomycetota>actinomycetes>actinomycetales(2),bacteria>actinomycetota(2),bacteria>acidobacteriota(1)
WP_300003514.1	0	215	60	123	206	194		PAS(380),PAS_3(240),GGDEF(215),EAL(215),PilZ(215),PAS_9(6),PAS_4(2),SP(1)	Terrabacteria group(214),unclassified Bacteria(1)	PAS+PAS_3+PAS_3+GGDEF+EAL+PilZ(44),PAS_3+PAS+PAS+GGDEF+EAL+PilZ(30),PAS+PAS+GGDEF+EAL+PilZ(29),PAS+PAS_3+PAS+GGDEF+EAL+PilZ(23),PAS+PAS+PAS_3+PAS_3+GGDEF+EAL+PilZ(22),PAS+PAS+PAS+PAS+GGDEF+EAL+PilZ(16),PAS_3+PAS+GGDEF+EAL+PilZ(10),PAS+PAS+PAS+GGDEF+EAL+PilZ(8),PAS+PAS_3+GGDEF+EAL+PilZ(6),PAS_3+PAS_3+PAS_3+PAS+GGDEF+EAL+PilZ(4),PAS_3+GGDEF+EAL+PilZ(4),PAS_3+PAS_3+PAS+GGDEF+EAL+PilZ(4),PAS+GGDEF+EA…	bacteria>bacillota>bacilli>bacillales(190),bacteria>bacillota>clostridia>eubacteriales(21),bacteria>bacillota>tissierellia>tissierellales(2),bacteria(1),bacteria>bacillota(1)
UCF02216.1	0	214	46	148	78	214		PilZ(214),TM(3),SP(3)	Myxococcota(178),Thermodesulfobacteriota(21),Pseudomonadota(6),PVC group(5),unclassified Bacteria(1),delta/epsilon subdivisions(1),TACK group(1),Nitrospirota(1)	PilZ(208),TM+PilZ(3),SP+PilZ(3)	bacteria>myxococcota>myxococcia(170),bacteria>thermodesulfobacteriota>desulfobacteria>desulfobacterales(19),bacteria>myxococcota(8),bacteria>pseudomonadota(5),bacteria>planctomycetota>phycisphaerae(5),bacteria(1),bacteria>thermodesulfobacteriota>desulfobulbia>desulfobulbales(1),bacteria>deltaproteobacteria(1),archaea>candidatusbathyarchaeota(1),bacteria>nitrospirota>nitrospiria(1),bacteria>thermo…
MCC7395107.1	0	213	10	101	207	180		PilZ(213)	Pseudomonadota(210)	PilZ(213)	bacteria>pseudomonadota>alphaproteobacteria>sphingomonadales(204),bacteria>pseudomonadota>alphaproteobacteria(5),(3),bacteria>pseudomonadota(1)
WP_275113988.1	0	213	36	112	212	193		PilZ(213)	Pseudomonadota(200),Thermodesulfobacteriota(12),Myxococcota(1)	PilZ(213)	bacteria>pseudomonadota>gammaproteobacteria>alteromonadales(200),bacteria>thermodesulfobacteriota>desulfobacteria>desulfobacterales(12),bacteria>myxococcota>myxococcia(1)
NQY63253.1	0	212	31	95	208	182		PilZ(212)	Pseudomonadota(210)	PilZ(212)	bacteria>pseudomonadota>gammaproteobacteria>alteromonadales(205),bacteria>pseudomonadota>gammaproteobacteria(3),(2),bacteria>pseudomonadota>gammaproteobacteria>oceanospirillales(2)
HHT02223.1	0	211	62	110	206	187		PilZ(212),PilZN(5)	Terrabacteria group(190),Pseudomonadota(15),Deferribacterota(2),Bacteria(1),PVC group(1)	PilZ(206),PilZN+PilZ(4),PilZN+PilZ+PilZ(1)	bacteria>bacillota>clostridia>moorellales(61),bacteria>bacillota>clostridia>eubacteriales(33),bacteria>bacillota(30),bacteria>bacillota>clostridia>halanaerobiales(26),bacteria>actinomycetota>thermoleophilia>solirubrobacterales(10),bacteria>bacillota>clostridia>natranaerobiales(8),bacteria>pseudomonadota>gammaproteobacteria(8),bacteria>bacillota>tissierellia>tissierellales(6),bacteria>bacillota>cl…
WP_130048677.1	0	211	2	31	209	125		PilZ(211)	Pseudomonadota(210)	PilZ(211)	bacteria>pseudomonadota>gammaproteobacteria>vibrionales(210),(1)
MBA4747444.1	0	210	9	95	187	172		PilZ(370),SP(2)	Pseudomonadota(203),Bacteria(3),Opisthokonta(1)	PilZ+PilZ(158),PilZ(50),SP+PilZ+PilZ(2)	bacteria>pseudomonadota>alphaproteobacteria>sphingomonadales(199),bacteria>pseudomonadota>alphaproteobacteria(5),(3),eukaryota>opisthokonta>fungi>basidiomycota>exobasidiomycetes>tilletiales(1),bacteria>pseudomonadota>gammaproteobacteria(1),bacteria>pseudomonadota(1)
PIU42066.1	0	208	19	90	205	171		PilZ(209),SP(6)	Terrabacteria group(205),PVC group(1)	PilZ(201),SP+PilZ(6),PilZ+PilZ(1)	bacteria>bacillota>bacilli>bacillales(205),(2),bacteria>candidatusomnitrophota(1)
WP_263551049.1	0	208	33	117	135	197		PilZ(212),Imm13(2),ThuA-GATase(2)	Terrabacteria group(207)	PilZ(200),PilZ+PilZ(4),Imm13+PilZ(2),ThuA-GATase+PilZ(2)	bacteria>actinomycetota>actinomycetes>geodermatophilales(204),bacteria>actinomycetota(1),bacteria>actinomycetota>actinomycetes>frankiales(1),bacteria>bacillota>bacilli>bacillales(1),(1)
KPK23525.1	0	199	71	155	156	199		PilZ(199),CNMP(184),TPR(73),cNMP_binding(15),TPR_16(5),EME1-MUS81_C(4),TPR_19(2),SMS-KaiC(1),SP(1)	Myxococcota(94),Thermodesulfobacteriota(84),Pseudomonadota(12),delta/epsilon subdivisions(4),FCB group(2),Bacteria incertae sedis(1),Nitrospirota(1)	CNMP+PilZ(100),TPR+CNMP+PilZ(73),cNMP_binding+PilZ(13),TPR_16+CNMP+PilZ(5),TPR_19+CNMP+PilZ(2),cNMP_binding+EME1-MUS81_C+PilZ(2),CNMP+EME1-MUS81_C+PilZ(2),SMS-KaiC+CNMP+PilZ(1),SP+CNMP+PilZ(1)	bacteria>myxococcota>myxococcia(94),bacteria>thermodesulfobacteriota>desulfobacteria>desulfobacterales(80),bacteria>pseudomonadota(11),bacteria>deltaproteobacteria(4),bacteria>thermodesulfobacteriota>desulfobulbia>desulfobulbales(3),bacteria>bacteroidota>cytophagia>cytophagales(2),bacteria(1),bacteria>nitrospirota>nitrospiria(1),bacteria>pseudomonadota>gammaproteobacteria(1),bacteria>thermodesulf…
NCO61226.1	0	199	77	121	189	192		PilZ(199),ZNR(96),OrfB_Zn_ribbon(1),Zn_Tnp_IS1595(1),zf-C2H2(1),GTPase-C(1),TFIIS_C(1),ZNF(1)	Thermodesulfobacteriota(148),Myxococcota(23),Pseudomonadota(19),delta/epsilon subdivisions(4),unclassified Bacteria(2),Nitrospirota(1),Nitrospinae/Tectomicrobia group(1),Candidatus Thermoplasmatota(1)	PilZ(97),ZNR+PilZ(96),OrfB_Zn_ribbon+PilZ(1),Zn_Tnp_IS1595+PilZ(1),zf-C2H2+PilZ(1),GTPase-C+PilZ(1),TFIIS_C+PilZ(1),ZNF+PilZ(1)	bacteria>thermodesulfobacteriota>desulfobacteria>desulfobacterales(99),bacteria>thermodesulfobacteriota>desulfobulbia>desulfobulbales(40),bacteria>myxococcota>myxococcia(23),bacteria>pseudomonadota(19),bacteria>thermodesulfobacteriota>syntrophobacteria>syntrophobacterales(9),bacteria>deltaproteobacteria(4),bacteria(2),bacteria>nitrospirota>nitrospiria(1),bacteria>nitrospinae/tectomicrobiagroup(1)…
GBE06904.1	0	198	126	161	144	198		PilZ(394)	Nitrospirota(120),Acidobacteriota(65),unclassified Bacteria(10),unclassified sequences(1)	PilZ+PilZ(196),PilZ(2)	bacteria>nitrospirota(74),bacteria>nitrospirota>nitrospiria>nitrospirales(34),bacteria>acidobacteriota(29),bacteria>acidobacteriota>thermoanaerobaculia(19),bacteria>nitrospirota>thermodesulfovibrionia>thermodesulfovibrionales(11),bacteria(10),bacteria>acidobacteriota>holophagae>holophagales(7),bacteria>acidobacteriota>thermoanaerobaculia>thermoanaerobaculales(6),(3),bacteria>acidobacteriota>terri…
EBE7239959.1	0	197	5	81	183	190		PilZ(197)	Pseudomonadota(184)	PilZ(197)	bacteria>pseudomonadota>gammaproteobacteria>enterobacterales(184),(13)
MDC0359143.1	0	197	87	163	186	188		TM(1018),PilZ(198),Glyco_tranf_2_3(97),Glyco_trans_2_3(56),Cellulose_synt(36),BACTERIALFRINGE(30),Glycos_transf_2(11),SP(11)	Terrabacteria group(169),Acidobacteriota(13),Pseudomonadota(4),unclassified Bacteria(4),Nitrospirota(3),FCB group(1)	TM+TM+Glyco_tranf_2_3+TM+TM+TM+TM+PilZ(46),TM+TM+BACTERIALFRINGE+TM+TM+TM+TM+PilZ(15),TM+TM+Glyco_trans_2_3+TM+TM+TM+PilZ(14),TM+TM+Glyco_trans_2_3+TM+TM+PilZ(11),TM+TM+Glyco_tranf_2_3+Cellulose_synt+TM+TM+PilZ(11),TM+TM+Glyco_tranf_2_3+TM+TM+TM+PilZ(9),TM+TM+Glyco_trans_2_3+TM+TM+TM+TM+PilZ(7),Glyco_trans_2_3+TM+TM+TM+TM+PilZ(7),TM+TM+Glyco_tranf_2_3+Cellulose_synt+PilZ(5),TM+TM+Glyco_tranf_2_3+…	bacteria>actinomycetota>acidimicrobiia>acidimicrobiales(29),bacteria>actinomycetota>actinomycetes>geodermatophilales(26),bacteria>actinomycetota>actinomycetes>micrococcales(19),bacteria>chloroflexota(18),bacteria>actinomycetota(15),bacteria>chloroflexota>dehalococcoidia(15),bacteria>actinomycetota>thermoleophilia>solirubrobacterales(10),bacteria>actinomycetota>actinomycetes(9),bacteria>acidobacte…
WP_287979890.1	0	197	23	67	195	137		PilZ(197)	Pseudomonadota(191),Terrabacteria group(3),Bacteria(2)	PilZ(197)	bacteria>pseudomonadota>alphaproteobacteria>sphingomonadales(192),bacteria>actinomycetota>actinomycetes>micrococcales(2),(1),bacteria>pseudomonadota>alphaproteobacteria>hyphomicrobiales(1),bacteria>cyanobacteriota>cyanophyceae>nostocales(1)
KPJ93347.1	0	196	10	46	195	190		PilZ(196)	Pseudomonadota(195),Acidobacteriota(1)	PilZ(196)	bacteria>pseudomonadota>gammaproteobacteria>chromatiales(167),bacteria>pseudomonadota>gammaproteobacteria(27),bacteria>acidobacteriota>candidatuspolarisedimenticolia>candidatuspolarisedimenticolales(1),bacteria>pseudomonadota>gammaproteobacteria>xanthomonadales(1)
MBL8928606.1	0	195	40	89	179	178		TM(358),PilZ(195),HAMP(185),MA(173),SP(34),MCPsignal(20),4HB_MCP_1(8)	Terrabacteria group(135),Pseudomonadota(47)	TM+TM+HAMP+MA+PilZ(117),SP+TM+HAMP+MA+PilZ(21),TM+TM+HAMP+MCPsignal+PilZ(19),SP+TM+TM+HAMP+MA+PilZ(12),TM+TM+MA+PilZ(10),4HB_MCP_1+TM+HAMP+MA+PilZ(8),TM+HAMP+MA+PilZ(5),TM+TM+TM+HAMP+PilZ(2),SP+TM+TM+HAMP+MCPsignal+PilZ(1)	bacteria>actinomycetota>actinomycetes>micromonosporales(109),bacteria>pseudomonadota>alphaproteobacteria>rhodospirillales(39),bacteria>actinomycetota>actinomycetes>kineosporiales(16),(13),bacteria>actinomycetota>actinomycetes>cryptosporangiales(7),bacteria>pseudomonadota>alphaproteobacteria>hyphomicrobiales(6),bacteria>pseudomonadota(2),bacteria>actinomycetota>actinomycetes>motilibacterales(2),ba…
MDE7469012.1	0	195	46	101	194	174		PilZ(195)	Thermodesulfobacteriota(165),Pseudomonadota(26),Myxococcota(2),FCB group(1),delta/epsilon subdivisions(1)	PilZ(195)	bacteria>thermodesulfobacteriota>desulfovibrionia>desulfovibrionales(165),bacteria>pseudomonadota>gammaproteobacteria>oceanospirillales(15),bacteria>pseudomonadota(11),bacteria>myxococcota>myxococcia(2),bacteria>bacteroidota>bacteroidia>marinilabiliales(1),bacteria>deltaproteobacteria(1)
WP_264941554.1	0	192	4	35	189	78		PilZ(192)	Pseudomonadota(186),Terrabacteria group(2),Bacteria(1)	PilZ(192)	bacteria>pseudomonadota>alphaproteobacteria>sphingomonadales(185),(3),bacteria>pseudomonadota>gammaproteobacteria>enterobacterales(2),bacteria>actinomycetota>actinomycetes>micrococcales(2)
HHH43634.1	0	191	14	54	188	185		PilZ(191)	Pseudomonadota(191)	PilZ(191)	bacteria>pseudomonadota>gammaproteobacteria>chromatiales(161),bacteria>pseudomonadota>gammaproteobacteria(30)
OLB00953.1	0	191	51	133	91	191		PilZ(191),REC_response_reg(186),Sel1(5),Response_reg(3),REC(2)	Bacteria incertae sedis(190),Acidobacteriota(1)	REC_response_reg+PilZ(181),REC_response_reg+PilZ+Sel1(5),Response_reg+PilZ(3),REC+PilZ(2)	bacteria(189),bacteria>acidobacteriota(1),bacteria>candidatedivisionnc10(1)
MDF2631020.1	0	190	37	72	189	146		PilZ(190)	Terrabacteria group(188),Bacteria(2)	PilZ(190)	bacteria>bacillota>bacilli>bacillales(183),bacteria>bacillota(3),bacteria>bacillota>clostridia(3),bacteria>bacillota>clostridia>eubacteriales(1)
MDH5490712.1	0	190	79	132	143	188		PilZ(190),SP(1)	Myxococcota(184),FCB group(1),delta/epsilon subdivisions(1)	PilZ(189),SP+PilZ(1)	bacteria>myxococcota>polyangiales(116),bacteria>myxococcota>myxococcia>myxococcales(47),bacteria>myxococcota>myxococcia(19),(4),bacteria>myxococcota(2),bacteria>gemmatimonadota(1),bacteria>deltaproteobacteria(1)
HBC58260.1	0	189	17	68	187	151		PilZ(189)	Pseudomonadota(186),Bacteria incertae sedis(1)	PilZ(189)	bacteria>pseudomonadota>gammaproteobacteria>chromatiales(111),bacteria>pseudomonadota>gammaproteobacteria>alteromonadales(35),bacteria>pseudomonadota>gammaproteobacteria(28),bacteria>pseudomonadota>gammaproteobacteria>cellvibrionales(7),bacteria>pseudomonadota>gammaproteobacteria>xanthomonadales(2),bacteria>pseudomonadota>gammaproteobacteria>pseudomonadales(2),(2),bacteria>pseudomonadota>gammapro…
MBM4127425.1	0	189	26	148	153	189		PilZ(189)	Nitrospirota(179),Myxococcota(3),Pseudomonadota(2),unclassified Bacteria(1),Acidobacteriota(1)	PilZ(189)	bacteria>nitrospirota>nitrospiria>nitrospirales(155),bacteria>nitrospirota(24),(3),bacteria>myxococcota>myxococcia(3),bacteria>pseudomonadota(2),bacteria(1),bacteria>acidobacteriota>terriglobia(1)
UCG11518.1	0	189	46	128	43	189		PilZ(189)	Myxococcota(156),Thermodesulfobacteriota(13),Bdellovibrionota(4),Pseudomonadota(3),FCB group(2),Bacteria incertae sedis(1),TACK group(1)	PilZ(189)	bacteria>myxococcota>myxococcia(156),bacteria>thermodesulfobacteriota>desulfobacteria>desulfobacterales(11),(9),bacteria>bdellovibrionota>bdellovibrionia>bdellovibrionales(4),bacteria>pseudomonadota(3),bacteria>thermodesulfobacteriota>syntrophobacteria(2),bacteria>balneolota>balneolia>balneolales(1),bacteria>candidatuswoesebacteria(1),bacteria(1),archaea>candidatusbathyarchaeota(1)
WP_263024702.1	0	189	18	77	141	160		PilZ(189),SP(4)	Terrabacteria group(177)	PilZ(185),SP+PilZ(4)	bacteria>actinomycetota>actinomycetes>micromonosporales(177),(12)
WP_119081306.1	0	188	36	94	185	155		PilZ(188),TM(168)	Pseudomonadota(187)	PilZ+TM(168),PilZ(20)	bacteria>pseudomonadota>alphaproteobacteria>sphingomonadales(179),bacteria>pseudomonadota>alphaproteobacteria(7),(1),bacteria>pseudomonadota>betaproteobacteria>burkholderiales(1)
MCL2693589.1	0	187	60	165	163	183		PilZ(187),TM(4)	Terrabacteria group(179),FCB group(4)	PilZ(183),TM+PilZ(4)	bacteria>bacillota>clostridia>eubacteriales(178),(4),bacteria>bacteroidota>bacteroidia>bacteroidales(4),bacteria>bacillota>clostridia(1)
AGW14509.1	0	186	48	112	185	173		PilZ(186)	Thermodesulfobacteriota(176),Myxococcota(5),Pseudomonadota(5)	PilZ(186)	bacteria>thermodesulfobacteriota>desulfovibrionia>desulfovibrionales(172),bacteria>myxococcota>myxococcia(5),bacteria>pseudomonadota(5),bacteria>thermodesulfobacteriota>desulfobacteria>desulfobacterales(4)
MBN2319888.1	0	186	57	129	165	186		PilZ(186),ArdB(1)	Bacteria incertae sedis(126),Acidobacteriota(29),unclassified Bacteria(7),Thermodesulfobacteriota(5),Myxococcota(5),PVC group(4),unclassified sequences(3),Nitrospirota(2),Pseudomonadota(2),Terrabacteria group(1),Candidatus Moduliflexota(1)	PilZ(185),PilZ+ArdB(1)	bacteria>candidatusaminicenantes(126),bacteria>acidobacteriota(28),bacteria(7),bacteria>myxococcota>myxococcia(5),bacteria>planctomycetota(4),(4),bacteria>thermodesulfobacteriota>desulfobacteria>desulfobacterales(4),bacteria>nitrospirota(2),bacteria>pseudomonadota(2),bacteria>bacillota>clostridia>eubacteriales(1),bacteria>acidobacteriota>terriglobia(1),bacteria>thermodesulfobacteriota>desulfovibr…
MDE1830270.1	0	186	2	81	181	178		PilZ(186)	Pseudomonadota(182),PVC group(1),TACK group(1)	PilZ(186)	bacteria>pseudomonadota>gammaproteobacteria>steroidobacterales(81),bacteria>pseudomonadota>gammaproteobacteria(67),bacteria>pseudomonadota(19),bacteria>pseudomonadota>gammaproteobacteria>nevskiales(7),bacteria>pseudomonadota>betaproteobacteria>burkholderiales(3),bacteria>pseudomonadota>gammaproteobacteria>xanthomonadales(3),(2),bacteria>pseudomonadota>gammaproteobacteria>chromatiales(1),bacteria>…
PPD05420.1	0	186	40	107	165	176		PilZ(342),SP(26)	Pseudomonadota(185),Bacteria(1)	PilZ+PilZ(133),PilZ(27),SP+PilZ+PilZ(23),SP+PilZ(3)	bacteria>pseudomonadota>gammaproteobacteria>methylococcales(165),bacteria>pseudomonadota>gammaproteobacteria(19),bacteria>pseudomonadota(2)
WP_160771950.1	0	185	47	72	183	143		PilZ(185),TM(174),SLATT(3),Subtilisin(2)	Pseudomonadota(180),Terrabacteria group(3),Opisthokonta(1),Bacteria(1)	PilZ+TM(174),PilZ(6),PilZ+SLATT(3),PilZ+Subtilisin(2)	bacteria>pseudomonadota>alphaproteobacteria>sphingomonadales(177),bacteria>pseudomonadota(2),bacteria>actinomycetota>actinomycetes>micrococcales(2),bacteria>pseudomonadota>gammaproteobacteria>xanthomonadales(1),eukaryota>opisthokonta>metazoa>nematoda>chromadorea>rhabditida(1),bacteria>pseudomonadota>alphaproteobacteria(1),bacteria>cyanobacteriota>cyanophyceae>nostocales(1)
MBK8815883.1	0	184	42	92	148	160		PilZ(184)	Pseudomonadota(182),Bacteria(1),PVC group(1)	PilZ(184)	bacteria>pseudomonadota>gammaproteobacteria>methylococcales(158),bacteria>pseudomonadota>gammaproteobacteria>alteromonadales(12),bacteria>pseudomonadota>gammaproteobacteria(11),bacteria>pseudomonadota(1),bacteria>candidatusomnitrophota(1),bacteria>pseudomonadota>gammaproteobacteria>thiotrichales(1)
MBC7753973.1	0	183	91	137	172	181		GYF(339),PilZ(183),GYF_2(19),TM(2)	Bdellovibrionota(165),Pseudomonadota(6),Myxococcota(5),unclassified Bacteria(2),FCB group(1),Campylobacterota(1),Terrabacteria group(1)	GYF+GYF+PilZ(154),GYF_2+GYF+PilZ(16),GYF+PilZ(8),GYF+GYF_2+PilZ(3),TM+GYF+GYF+PilZ(2)	bacteria>bdellovibrionota>bdellovibrionia>bdellovibrionales(120),bacteria>bdellovibrionota>bacteriovoracia>bacteriovoracales(40),bacteria>pseudomonadota(6),bacteria>myxococcota>myxococcia(5),bacteria>bdellovibrionota>oligoflexia(5),(2),bacteria(2),bacteria>bacteroidota>flavobacteriia>flavobacteriales(1),bacteria>campylobacterota(1),bacteria>cyanobacteriota>cyanophyceae>nostocales(1)
VFS11297.1	0	181	5	46	168	130		PilZ(181)	Pseudomonadota(169)	PilZ(181)	bacteria>pseudomonadota>gammaproteobacteria>enterobacterales(169),(12)
WP_052831566.1	0	181	40	96	170	164		MA(178),Protoglobin(171),PilZ(167),CZB(106),MCPsignal(6),SP(3)	Pseudomonadota(181)	Protoglobin+MA+PilZ(74),Protoglobin+MA+CZB+PilZ(67),Protoglobin+MA+PilZ+CZB(23),MA+CZB(8),Protoglobin+MA+CZB(3),MCPsignal+MCPsignal+CZB(2),SP+Protoglobin+MA+PilZ+CZB(2),SP+Protoglobin+MCPsignal+MCPsignal+CZB+PilZ(1),Protoglobin+MA(1)	bacteria>pseudomonadota>alphaproteobacteria>hyphomicrobiales(94),bacteria>pseudomonadota>alphaproteobacteria>rhodospirillales(78),bacteria>pseudomonadota>alphaproteobacteria(3),bacteria>pseudomonadota>alphaproteobacteria>rhodobacterales(3),bacteria>pseudomonadota(2),bacteria>pseudomonadota>alphaproteobacteria>holosporales(1)
MCB1058492.1	0	179	104	159	80	179		PilZ(179),REC(68),REC_response_reg(35),SP(5),TM(2),Response_reg(1),ATPcone(1)	Acidobacteriota(159),unclassified Bacteria(12),Thermodesulfobacteriota(6),Myxococcota(1),FCB group(1)	PilZ(68),REC+PilZ(68),REC_response_reg+PilZ(34),SP+PilZ(4),TM+PilZ(2),Response_reg+PilZ(1),ATPcone+PilZ(1),SP+REC_response_reg+PilZ(1)	bacteria>acidobacteriota(77),bacteria>acidobacteriota>thermoanaerobaculia>thermoanaerobaculales(55),bacteria(12),bacteria>acidobacteriota>thermoanaerobaculia(9),bacteria>acidobacteriota>holophagae(7),bacteria>acidobacteriota>holophagae>holophagales(7),bacteria>acidobacteriota>terriglobia(4),bacteria>thermodesulfobacteriota>desulfuromonadia>desulfuromonadales(3),bacteria>thermodesulfobacteriota>sy…
MCY7399139.1	0	179	28	97	165	168		PilZ(181),EAD5(5),TPR(2),WXG(1)	Pseudomonadota(177)	PilZ(169),PilZ+EAD5(5),PilZ+PilZ(2),PilZ+TPR(2),PilZ+WXG(1)	bacteria>pseudomonadota>alphaproteobacteria>sphingomonadales(165),bacteria>pseudomonadota>alphaproteobacteria(6),bacteria>pseudomonadota(3),bacteria>pseudomonadota>alphaproteobacteria>hyphomicrobiales(2),(2),bacteria>pseudomonadota>alphaproteobacteria>rhodobacterales(1)
PLN17495.1	0	179	16	49	166	170		PilZ(179),TM(44),SP(7)	Pseudomonadota(175),Myxococcota(1)	PilZ(133),PilZ+TM(26),TM+PilZ(10),SP+PilZ(5),TM+TM+PilZ(3),SP+TM+PilZ(2)	bacteria>pseudomonadota>gammaproteobacteria>enterobacterales(174),(3),bacteria>pseudomonadota>gammaproteobacteria>aeromonadales(1),bacteria>myxococcota>myxococcia>myxococcales(1)
WP_024096985.1	0	179	10	104	174	150		TM(234),PilZ(179),SP(101),BRK(2)	Pseudomonadota(173),Terrabacteria group(1)	SP+TM+PilZ(99),TM+TM+PilZ(55),TM+PilZ(23),SP+BRK+TM+PilZ(2)	bacteria>pseudomonadota>alphaproteobacteria>rhodobacterales(173),(5),bacteria>actinomycetota>actinomycetes>propionibacteriales(1)
WP_283571447.1	0	179	53	115	151	166		PilZ(179),TM(158),NpzN(93),FtsH_ext(8),UPF0154(6),SP(5),cyanoTRADD-assoc-2TM(2),PilZN(2),Saf-2TM(1),DUF3139(1)	Aquificota(152),Campylobacterota(23),Pseudomonadota(1),Acidobacteriota(1)	TM+NpzN+PilZ(81),TM+PilZ(68),FtsH_ext+PilZ(8),TM+NpzN+UPF0154+PilZ(4),SP+NpzN+PilZ(4),PilZ(3),NpzN+PilZ(2),TM+UPF0154+PilZ(2),TM+PilZN+PilZ(2),Saf-2TM+PilZ(1),SP+TM+NpzN+PilZ(1),cyanoTRADD-assoc-2TM+NpzN+PilZ(1),cyanoTRADD-assoc-2TM+PilZ(1),DUF3139+PilZ(1)	bacteria>aquificota>aquificae>aquificales(121),bacteria>campylobacterota>epsilonproteobacteria>nautiliales(19),bacteria>aquificota(16),bacteria>aquificota>aquificae>desulfurobacteriales(15),bacteria>campylobacterota(4),(2),bacteria>pseudomonadota>gammaproteobacteria(1),bacteria>acidobacteriota(1)
MBI4698745.1	0	177	118	154	60	177		PilZ(177),TM(1)	Nitrospirota(151),unclassified Bacteria(16),Deferribacterota(4),Myxococcota(2),PVC group(2),FCB group(1)	PilZ(176),TM+PilZ(1)	bacteria>nitrospirota(64),bacteria>nitrospirota>nitrospiria>nitrospirales(55),bacteria>nitrospirota>thermodesulfovibrionia(16),bacteria(16),bacteria>nitrospirota>nitrospiria(16),bacteria>deferribacterota>deferribacteres(4),bacteria>myxococcota>myxococcia(2),bacteria>planctomycetota>candidatusbrocadiia>candidatusbrocadiales(2),(1),bacteria>ignavibacteriota>ignavibacteria(1)
MCC7407106.1	0	174	111	148	132	173		PilZ(174),REC_response_reg(141),HPT(115),REC(27),Hpt(15),HEPN_AbiJ(2),Response_reg(1)	PVC group(167),unclassified Bacteria(3),Terrabacteria group(3)	PilZ+REC_response_reg+HPT(104),PilZ+REC_response_reg(26),PilZ+REC(11),PilZ+REC+HPT(11),PilZ+REC_response_reg+Hpt(11),PilZ(5),PilZ+REC+Hpt(3),PilZ+REC+HEPN_AbiJ(2),PilZ+Response_reg+Hpt(1)	bacteria>planctomycetota>phycisphaerae>phycisphaerales(86),bacteria>planctomycetota(53),bacteria>planctomycetota>phycisphaerae(25),bacteria>planctomycetota>planctomycetia(3),bacteria(3),bacteria>cyanobacteriota(2),bacteria>cyanobacteriota>cyanophyceae>leptolyngbyales(1),(1)
WP_069313097.1	0	173	2	12	168	95		PilZ(173)	Pseudomonadota(170)	PilZ(173)	bacteria>pseudomonadota>gammaproteobacteria>thiotrichales(170),(3)
MBV9958284.1	0	172	110	151	100	170		PilZ(172)	Acidobacteriota(165),Pseudomonadota(2),Terrabacteria group(2),PVC group(1),unclassified Bacteria(1)	PilZ(172)	bacteria>acidobacteriota(98),bacteria>acidobacteriota>blastocatellia>blastocatellales(36),bacteria>acidobacteriota>blastocatellia(22),bacteria>acidobacteriota>terriglobia>terriglobales(6),bacteria>pseudomonadota>gammaproteobacteria>vibrionales(2),bacteria>acidobacteriota>terriglobia(2),bacteria>cyanobacteriota>cyanophyceae>leptolyngbyales(2),(1),bacteria>candidatusomnitrophota(1),bacteria>acidoba…
MBF5046435.1	0	171	17	100	168	148		PilZ(173),HSP70(171),OmpA-beta-barrel(16),ACET(4)	Myxococcota(166),Pseudomonadota(3)	PilZ+HSP70(150),PilZ+OmpA-beta-barrel+HSP70(16),PilZ+ACET+HSP70(4),PilZ+PilZ+PilZ+HSP70(1)	bacteria>myxococcota>myxococcia>myxococcales(160),bacteria>myxococcota>myxococcia(5),bacteria>pseudomonadota>betaproteobacteria>burkholderiales(3),(2),bacteria>myxococcota(1)
NOY12380.1	0	169	60	113	151	156		PilZ(169),PilZN(4),SP(1)	Thermodesulfobacteriota(145),Myxococcota(21),delta/epsilon subdivisions(2),Terrabacteria group(1)	PilZ(164),PilZN+PilZ(4),SP+PilZ(1)	bacteria>thermodesulfobacteriota>desulfuromonadia>desulfuromonadales(99),bacteria>thermodesulfobacteriota>desulfuromonadia>geobacterales(45),bacteria>myxococcota>myxococcia(21),bacteria>deltaproteobacteria(2),bacteria>thermodesulfobacteriota>desulfobacteria>desulfobacterales(1),bacteria>chloroflexota(1)
WP_067380081.1	0	169	38	98	166	152		PilZ(169)	Pseudomonadota(165),PVC group(1),unclassified Bacteria(1)	PilZ(169)	bacteria>pseudomonadota>gammaproteobacteria>oceanospirillales(156),bacteria>pseudomonadota>hydrogenophilia>hydrogenophilales(6),bacteria>pseudomonadota>gammaproteobacteria>pseudomonadales(2),(2),bacteria>verrucomicrobiota>verrucomicrobiae>verrucomicrobiales(1),bacteria>pseudomonadota>betaproteobacteria>rhodocyclales(1),bacteria(1)
OHB33469.1	0	168	57	99	138	151		PilZ(168),ACET_CBP(1)	Thermodesulfobacteriota(104),Pseudomonadota(48),Myxococcota(13),Terrabacteria group(1),unclassified Bacteria(1),delta/epsilon subdivisions(1)	PilZ(167),ACET_CBP+PilZ(1)	bacteria>thermodesulfobacteriota>desulfuromonadia>desulfuromonadales(82),bacteria>pseudomonadota>zetaproteobacteria>mariprofundales(29),bacteria>pseudomonadota>zetaproteobacteria(18),bacteria>thermodesulfobacteriota>desulfobacteria>desulfobacterales(15),bacteria>myxococcota>myxococcia(13),bacteria>thermodesulfobacteriota>desulfuromonadia>geobacterales(4),bacteria>thermodesulfobacteriota>desulfovi…
WP_232769017.1	0	168	9	48	168	124		PilZ(168),PilZN(2)	Pseudomonadota(166),Bacteria(2)	PilZ(166),PilZN+PilZ(2)	bacteria>pseudomonadota>gammaproteobacteria>vibrionales(168)
MBO9667690.1	0	167	64	106	72	161		PilZ(167),PilZN(30)	Bdellovibrionota(160),Pseudomonadota(3),Myxococcota(2),FCB group(1)	PilZ(137),PilZN+PilZ(30)	bacteria>bdellovibrionota>bdellovibrionia>bdellovibrionales(158),bacteria>pseudomonadota(3),bacteria>myxococcota>myxococcia(2),bacteria>bdellovibrionota(1),bacteria>bdellovibrionota>oligoflexia(1),(1),bacteria>bacteroidota>cytophagia>cytophagales(1)
WP_210029242.1	0	167	4	53	162	132		PilZ(167)	Pseudomonadota(160),FCB group(4),Terrabacteria group(1)	PilZ(167)	bacteria>pseudomonadota>alphaproteobacteria>hyphomicrobiales(160),bacteria>bacteroidota>chitinophagia>chitinophagales(4),(2),bacteria>actinomycetota>actinomycetes>kitasatosporales(1)
WP_246412813.1	0	166	8	78	153	139		PilZ(166)	Pseudomonadota(153)	PilZ(166)	bacteria>pseudomonadota>alphaproteobacteria>hyphomicrobiales(153),(13)
MBL8694312.1	0	165	69	119	161	165		PilZ(165)	PVC group(148),unclassified Bacteria(8),Pseudomonadota(3),DPANN group(2),Bacteria incertae sedis(2),Nitrospinae/Tectomicrobia group(1),Candidatus Hinthialibacterota(1)	PilZ(165)	bacteria>planctomycetota(126),bacteria>candidatusomnitrophota(17),bacteria(9),bacteria>pseudomonadota>betaproteobacteria>burkholderiales(2),archaea>candidatuswoesearchaeota(2),bacteria>planctomycetota>planctomycetia>planctomycetales(2),bacteria>candidatuslindowbacteria(1),bacteria>pseudomonadota>gammaproteobacteria(1),bacteria>candidatusporibacteria(1),bacteria>candidatusabyssubacteria(1),bacteri…
MBS0021791.1	0	165	53	109	159	157		PilZ(165)	Pseudomonadota(158),unclassified Bacteria(3),unclassified sequences(1),PVC group(1),Bacteria incertae sedis(1)	PilZ(165)	bacteria>pseudomonadota>gammaproteobacteria>chromatiales(101),bacteria>pseudomonadota>gammaproteobacteria(50),bacteria>pseudomonadota(5),bacteria(3),(2),bacteria>planctomycetota>planctomycetia>pirellulales(1),bacteria>candidatedivisionnc10(1),bacteria>pseudomonadota>betaproteobacteria>burkholderiales(1),bacteria>pseudomonadota>gammaproteobacteria>thiohalomonadales(1)
UCG21049.1	0	164	30	104	36	164		PilZ(165)	Myxococcota(148),Thermodesulfobacteriota(12),Pseudomonadota(2),Terrabacteria group(1),PVC group(1)	PilZ(163),PilZ+PilZ(1)	bacteria>myxococcota>myxococcia(148),bacteria>thermodesulfobacteriota>desulfobacteria>desulfobacterales(10),bacteria>thermodesulfobacteriota>syntrophobacteria(2),bacteria>pseudomonadota(2),bacteria>chloroflexota>dehalococcoidia(1),bacteria>planctomycetota>phycisphaerae(1)
WP_093314982.1	0	164	24	72	156	132		PilZ(164)	Pseudomonadota(162),Myxococcota(1),Terrabacteria group(1)	PilZ(164)	bacteria>pseudomonadota>alphaproteobacteria>sphingomonadales(146),bacteria>pseudomonadota(5),bacteria>pseudomonadota>alphaproteobacteria(5),bacteria>pseudomonadota>alphaproteobacteria>rhodobacterales(4),bacteria>pseudomonadota>alphaproteobacteria>hyphomicrobiales(2),bacteria>myxococcota>myxococcia(1),bacteria>cyanobacteriota>cyanophyceae>nostocales(1)
NOU13240.1	0	163	42	89	157	141		PilZ(163),SP(2)	Pseudomonadota(159),Bacteria(1)	PilZ(161),SP+PilZ(2)	bacteria>pseudomonadota>gammaproteobacteria>methylococcales(153),bacteria>pseudomonadota>gammaproteobacteria(4),(3),bacteria>pseudomonadota(2),bacteria>pseudomonadota>gammaproteobacteria>thiotrichales(1)
PUB82772.1	0	163	5	32	163	160		PilZ(163)	Pseudomonadota(163)	PilZ(163)	bacteria>pseudomonadota>gammaproteobacteria>chromatiales(146),bacteria>pseudomonadota>gammaproteobacteria(17)
MBZ5645747.1	0	162	80	142	84	162		PilZ(162),REC_response_reg(98),REC(27),SP(7),PIN_GreAB_TPR(2),Response_reg(1)	Acidobacteriota(159),Terrabacteria group(3)	REC_response_reg+PilZ(94),PilZ(34),REC+PilZ(24),SP+REC_response_reg+PilZ(4),SP+REC+PilZ(3),PIN_GreAB_TPR+PilZ(2),Response_reg+PilZ(1)	bacteria>acidobacteriota(87),bacteria>acidobacteriota>terriglobia(43),bacteria>acidobacteriota>terriglobia>terriglobales(29),bacteria>chloroflexota>ktedonobacteria>ktedonobacterales(2),bacteria>chloroflexota(1)
RPH75656.1	0	162	8	90	157	162		PilZ(162),SP(2)	Nitrospirota(158),Bacteria incertae sedis(1)	PilZ(160),SP+PilZ(2)	bacteria>nitrospirota>nitrospiria>nitrospirales(147),bacteria>nitrospirota(11),(3),bacteria>candidatusnomurabacteria(1)
WP_153865604.1	0	162	4	94	160	148		PilZ(162),GYF(154),DNAJ(81),DnaJ(60)	Myxococcota(157),Pseudomonadota(3)	GYF+DNAJ+PilZ(77),GYF+DnaJ+PilZ(59),GYF+PilZ(18),DNAJ+PilZ(4),PilZ(3),DnaJ+PilZ(1)	bacteria>myxococcota>myxococcia>myxococcales(157),bacteria>pseudomonadota>betaproteobacteria>burkholderiales(3),(2)
MCX5697186.1	0	161	77	124	153	161		PilZ(161)	PVC group(155),unclassified Bacteria(3),Terrabacteria group(2),Elusimicrobiota(1)	PilZ(161)	bacteria>candidatusomnitrophota(155),bacteria(3),bacteria>elusimicrobiota(1),bacteria>vulcanimicrobiota(1),bacteria>bacillota(1)
WP_278015674.1	0	161	12	103	156	146		PilZ(161)	Pseudomonadota(157)	PilZ(161)	bacteria>pseudomonadota>alphaproteobacteria>sphingomonadales(151),(4),bacteria>pseudomonadota>alphaproteobacteria(4),bacteria>pseudomonadota>betaproteobacteria>burkholderiales(2)
RZM32094.1	0	160	25	68	157	125		PilZ(320)	Pseudomonadota(153),Bacteria(4)	PilZ+PilZ(160)	bacteria>pseudomonadota>alphaproteobacteria>sphingomonadales(155),(3),bacteria>pseudomonadota>alphaproteobacteria>hyphomicrobiales(1),bacteria>pseudomonadota(1)
UCC38180.1	0	159	28	103	153	145		PilZ(159),SP(1)	Myxococcota(117),Bacteria incertae sedis(23),Terrabacteria group(3),Thermodesulfobacteriota(3),unclassified Bacteria(3),Pseudomonadota(3),unclassified sequences(2),Candidatus Moduliflexota(2),PVC group(1)	PilZ(158),SP+PilZ(1)	bacteria>myxococcota>myxococcia>myxococcales(107),bacteria>candidatusaminicenantes(19),bacteria(7),bacteria>myxococcota>myxococcia(6),bacteria>myxococcota>nannocystales(4),(4),bacteria>bacillota>clostridia>eubacteriales(2),bacteria>pseudomonadota>gammaproteobacteria>thiotrichales(2),bacteria>thermodesulfobacteriota>syntrophia>syntrophales(2),bacteria>thermodesulfobacteriota>desulfobacteria>desulf…
WP_275410895.1	0	158	13	61	147	135		PilZ(158),MCPsignal(133),SP(120),MA(25),TM(21),HAMP(14),DUF4381(5),Peptidase_S49_N(2),Phage_Capsid_P3(2)	Terrabacteria group(149)	SP+MCPsignal+PilZ(93),MCPsignal+PilZ(23),SP+HAMP+MA+PilZ(10),DUF4381+MCPsignal+PilZ(5),SP+MA+PilZ(5),SP+TM+MA+PilZ(5),TM+MCPsignal+PilZ(3),SP+TM+MCPsignal+PilZ(3),Peptidase_S49_N+MCPsignal+PilZ(2),SP+Phage_Capsid_P3+MCPsignal+PilZ(2),TM+TM+MA+PilZ(2),SP+TM+HAMP+MCPsignal+PilZ(2),TM+TM+HAMP+MA+PilZ(2),MA+PilZ(1)	bacteria>actinomycetota>actinomycetes>micromonosporales(128),bacteria>actinomycetota>actinomycetes>streptosporangiales(19),(9),bacteria>actinomycetota>actinomycetes>kineosporiales(2)
MBK8375758.1	0	157	24	72	151	134		PilZ(157)	Pseudomonadota(157)	PilZ(157)	bacteria>pseudomonadota>alphaproteobacteria>sphingomonadales(157)
BAP82097.1	0	156	1	10	143	86		PilZ(156),TM(8),SP(4)	Pseudomonadota(146)	PilZ(148),TM+PilZ(4),SP+TM+PilZ(4)	bacteria>pseudomonadota>alphaproteobacteria>hyphomicrobiales(146),(10)
MBD3217201.1	0	156	52	89	145	122		PilZ(156)	Terrabacteria group(91),FCB group(55),Bacteria incertae sedis(3),unclassified Bacteria(3),Calditrichota(1)	PilZ(156)	bacteria>bacillota>negativicutes>selenomonadales(88),bacteria(60),(3),bacteria>bacillota>bacilli>bacillales(2),bacteria>bacillota>negativicutes>veillonellales(1),bacteria>gemmatimonadota>gemmatimonadetes>gemmatimonadales(1),bacteria>calditrichota(1)
MBP9111631.1	0	156	29	66	155	130		PilZ(156)	Myxococcota(150),Pseudomonadota(4),FCB group(1)	PilZ(156)	bacteria>myxococcota>myxococcia>myxococcales(119),bacteria>myxococcota>myxococcia(18),bacteria>myxococcota>polyangiales(8),bacteria>pseudomonadota(4),bacteria>myxococcota>haliangiales(4),(1),bacteria>myxococcota(1),bacteria>gemmatimonadota>gemmatimonadetes>gemmatimonadales(1)
MCA1612835.1	0	156	4	109	154	156		PilZ(156)	Acidobacteriota(151),Terrabacteria group(2),unclassified Bacteria(1)	PilZ(156)	bacteria>acidobacteriota(71),bacteria>acidobacteriota>blastocatellia>blastocatellales(54),bacteria>acidobacteriota>blastocatellia(26),(2),bacteria>cyanobacteriota>cyanophyceae>leptolyngbyales(2),bacteria(1)
MDD4294500.1	0	156	84	128	153	156		T2SSE(156),MshEN(153),PilZ(153),TraK-HTH(2),YAEB(1)	PVC group(153),unclassified Bacteria(2),Bacteria incertae sedis(1)	MshEN+T2SSE+PilZ(147),T2SSE+PilZ(3),MshEN+T2SSE(3),MshEN+T2SSE+TraK-HTH+PilZ(2),MshEN+T2SSE+YAEB+PilZ(1)	bacteria>candidatusomnitrophota(146),bacteria>planctomycetota(5),bacteria(4),bacteria>candidatedivisioncpr1(1)
WP_007164790.1	0	156	41	88	155	145		PilZ(156),PTX(2)	Pseudomonadota(156)	PilZ(154),PilZ+PTX(2)	bacteria>pseudomonadota>alphaproteobacteria>sphingomonadales(154),bacteria>pseudomonadota>alphaproteobacteria(1),bacteria>pseudomonadota>gammaproteobacteria>oceanospirillales(1)
NIR30105.1	0	155	46	85	137	153		PilZ(155)	Pseudomonadota(149),Bacteria(2)	PilZ(155)	bacteria>pseudomonadota>gammaproteobacteria(101),bacteria>pseudomonadota>gammaproteobacteria>methylococcales(38),bacteria>pseudomonadota(4),(4),bacteria>pseudomonadota>gammaproteobacteria>thiotrichales(3),bacteria>pseudomonadota>gammaproteobacteria>oceanospirillales(2),bacteria>pseudomonadota>gammaproteobacteria>chromatiales(2),bacteria>pseudomonadota>gammaproteobacteria>thiohalomonadales(1)
WP_088873928.1	0	155	18	70	139	139		TM(182),PAS(155),MA(155),PilZ(155),PocR-like-HemeBD(148),HAMP(106),TarH(62),4HB_MCP_1(56)	Pseudomonadota(152)	PAS+TarH+TM+HAMP+MA+PilZ+PocR-like-HemeBD(43),PAS+4HB_MCP_1+TM+HAMP+MA+PilZ+PocR-like-HemeBD(42),PAS+TarH+TM+MA+PilZ+PocR-like-HemeBD(16),PAS+TM+TM+HAMP+MA+PilZ+PocR-like-HemeBD(16),PAS+TM+TM+MA+PilZ+PocR-like-HemeBD(16),PAS+4HB_MCP_1+TM+MA+PilZ+PocR-like-HemeBD(10),PAS+MA+PilZ+PocR-like-HemeBD(5),PAS+4HB_MCP_1+TM+HAMP+MA+PilZ(4),PAS+TarH+TM+MA+PilZ(2),PAS+TarH+TM+HAMP+MA+PilZ(1)	bacteria>pseudomonadota>alphaproteobacteria>rhodospirillales(150),(3),bacteria>pseudomonadota>alphaproteobacteria(2)
MBD95578.1	0	153	32	130	148	153		PilZ(153),REC_response_reg(139),SP(7),REC(5),Response_reg(1)	Acidobacteriota(146),Terrabacteria group(3),FCB group(2),Thermodesulfobacteriota(1)	REC_response_reg+PilZ(132),PilZ(8),SP+REC_response_reg+PilZ(7),REC+PilZ(5),Response_reg+PilZ(1)	bacteria>acidobacteriota(135),bacteria>acidobacteriota>vicinamibacteria>vicinamibacterales(9),bacteria>actinomycetota>acidimicrobiia(2),bacteria>thermodesulfobacteriota>desulfuromonadia>geobacterales(1),bacteria>cyanobacteriota(1),bacteria>gemmatimonadota(1),bacteria>candidatusneomarinimicrobiota(1),(1),bacteria>acidobacteriota>terriglobia(1),bacteria>acidobacteriota>vicinamibacteria(1)
MDD9944030.1	0	153	67	116	153	152		PilZ(153),TM(153),MED6(2),AMIN(2)	Myxococcota(152),delta/epsilon subdivisions(1)	PilZ+TM(143),PilZ(3),PilZ+TM+TM(3),PilZ+TM+MED6(2),PilZ+TM+AMIN(2)	bacteria>myxococcota>polyangiales(106),bacteria>myxococcota>myxococcia>myxococcales(34),bacteria>myxococcota>myxococcia(11),bacteria>deltaproteobacteria(1),bacteria>myxococcota(1)
MCA1828656.1	0	152	28	84	91	143		PilZ(152),CarD_C(5)	Myxococcota(148)	PilZ(147),CarD_C+PilZ(5)	bacteria>myxococcota>myxococcia>myxococcales(138),bacteria>myxococcota>polyangiales(6),bacteria>myxococcota>myxococcia(4),(4)
WP_111567931.1	0	152	12	45	152	113		PilZ(152)	Pseudomonadota(151),Terrabacteria group(1)	PilZ(152)	bacteria>pseudomonadota>gammaproteobacteria>alteromonadales(137),bacteria>pseudomonadota>gammaproteobacteria>aeromonadales(12),bacteria>pseudomonadota>gammaproteobacteria>pseudomonadales(1),bacteria>pseudomonadota>gammaproteobacteria>oceanospirillales(1),bacteria>bacillota(1)
MBH0193684.1	0	151	22	85	136	151		PilZ(151),SP(2)	Nitrospirota(147),Bacteria incertae sedis(1),FCB group(1)	PilZ(149),SP+PilZ(2)	bacteria>nitrospirota>nitrospiria>nitrospirales(142),bacteria>nitrospirota(5),(2),bacteria>candidatusnomurabacteria(1),bacteria>bacteroidota>saprospiria>saprospirales(1)
WP_241085772.1	0	151	31	82	141	144		PilZ(151)	Pseudomonadota(142),unclassified Bacteria(4)	PilZ(151)	bacteria>pseudomonadota>gammaproteobacteria(112),bacteria>pseudomonadota>gammaproteobacteria>chromatiales(21),(5),bacteria>pseudomonadota(4),bacteria(4),bacteria>pseudomonadota>gammaproteobacteria>methylococcales(2),bacteria>pseudomonadota>gammaproteobacteria>cellvibrionales(2),bacteria>pseudomonadota>gammaproteobacteria>aeromonadales(1)
WP_190289786.1	0	148	15	55	122	119		PilZ(148)	Pseudomonadota(145),Sar(2)	PilZ(148)	bacteria>pseudomonadota>alphaproteobacteria>hyphomicrobiales(138),bacteria>pseudomonadota>alphaproteobacteria>rhodobacterales(4),eukaryota>alveolata>dinophyceae>suessiales(2),bacteria>pseudomonadota(2),bacteria>pseudomonadota>alphaproteobacteria(1),(1)
MBI3356452.1	0	147	22	104	146	147		PilZ(292),PAS(147),REC_response_reg(103),Hydrolase_4(80),Acyl_transf_2(67),SAM-methylase(66),HISKIN(57),Methyltransf_11(51),REC(43),METHYLASE(21),Methyltransf_23(5),SP(3),NtrC-AAA(2),FIS-HTH(2),Methyltransf_31(2),KfrA-HTH(1)	Nitrospirota(145),Bacteria incertae sedis(1)	REC_response_reg+PAS+PilZ+PilZ+Hydrolase_4+Methyltransf_11(24),REC_response_reg+PAS+HISKIN+PilZ+PilZ+Hydrolase_4+SAM-methylase(22),REC+PAS+PilZ+PilZ+Acyl_transf_2+SAM-methylase(22),REC_response_reg+PAS+HISKIN+PilZ+PilZ+Hydrolase_4+Methyltransf_11(21),REC_response_reg+PAS+PilZ+PilZ+Acyl_transf_2+SAM-methylase(11),REC+PAS+PilZ+PilZ+Acyl_transf_2+METHYLASE(9),REC_response_reg+PAS+HISKIN+PilZ+PilZ+Hy…	bacteria>nitrospirota>nitrospiria>nitrospirales(136),bacteria>nitrospirota(9),bacteria>candidatusnomurabacteria(1),(1)
OGW19766.1	0	146	31	87	113	133		PilZ(146),REC_response_reg(144),REC(2)	Pseudomonadota(96),Nitrospirota(39),Thermodesulfobacteriota(6),Myxococcota(2),Acidobacteriota(1),unclassified Bacteria(1),delta/epsilon subdivisions(1)	REC_response_reg+PilZ(144),REC+PilZ(2)	bacteria>pseudomonadota>gammaproteobacteria>alteromonadales(92),bacteria>nitrospirota(18),bacteria>nitrospirota>nitrospiria>nitrospirales(16),bacteria>nitrospirota>thermodesulfovibrionia>thermodesulfovibrionales(4),bacteria>pseudomonadota>gammaproteobacteria>methylococcales(4),bacteria>thermodesulfobacteriota>desulfuromonadia>desulfuromonadales(3),bacteria>thermodesulfobacteriota>desulfobulbia>de…
WP_082703331.1	0	146	39	71	136	114		PilZ(146)	Pseudomonadota(144)	PilZ(146)	bacteria>pseudomonadota>alphaproteobacteria>sphingomonadales(142),(2),bacteria>pseudomonadota(1),bacteria>pseudomonadota>alphaproteobacteria(1)
MDH3346836.1	0	145	58	100	117	143		PilZ(145)	Thermodesulfobacteriota(118),Pseudomonadota(25),delta/epsilon subdivisions(1),unclassified sequences(1)	PilZ(145)	bacteria>thermodesulfobacteriota>desulfobulbia>desulfobulbales(100),bacteria>pseudomonadota(25),bacteria>thermodesulfobacteriota>desulfuromonadia>desulfuromonadales(13),bacteria>thermodesulfobacteriota>desulfobacteria>desulfobacterales(5),bacteria>deltaproteobacteria(1),(1)
TMK05997.1	0	145	6	29	144	92		PilZ(145),PAS_5(34)	Pseudomonadota(144),unclassified Bacteria(1)	PilZ(111),PAS_5+PilZ(34)	bacteria>pseudomonadota>alphaproteobacteria>hyphomicrobiales(143),bacteria>pseudomonadota>alphaproteobacteria(1),bacteria(1)
MCG3180543.1	0	144	98	123	136	143		PilZ(144)	PVC group(133),Terrabacteria group(3),Bacteria incertae sedis(3),unclassified Bacteria(2),FCB group(1)	PilZ(144)	bacteria>planctomycetota>phycisphaerae(48),bacteria>planctomycetota(45),bacteria>planctomycetota>phycisphaerae>phycisphaerales(22),bacteria>planctomycetota>phycisphaerae>sedimentisphaerales(8),bacteria>candidatusabyssubacteria(6),bacteria>planctomycetota>planctomycetia(4),bacteria(3),bacteria>cyanobacteriota(2),bacteria>candidatusporibacteria(2),(2),bacteria>chloroflexota>anaerolineae>anaerolinea…
UCD70532.1	0	144	61	134	50	144		PilZ(144)	Myxococcota(52),Thermodesulfobacteriota(44),delta/epsilon subdivisions(36),Pseudomonadota(8),Bacteria incertae sedis(1),unclassified Bacteria(1),PVC group(1)	PilZ(144)	bacteria>myxococcota>myxococcia(52),bacteria>deltaproteobacteria(36),bacteria>thermodesulfobacteriota>desulfobacteria>desulfobacterales(18),bacteria>thermodesulfobacteriota>syntrophia>syntrophales(13),bacteria>thermodesulfobacteriota(9),bacteria>pseudomonadota(8),bacteria>thermodesulfobacteriota>syntrophobacteria>syntrophobacterales(4),bacteria(2),(1),bacteria>planctomycetota(1)
EKE87047.1	0	143	7	43	142	106		PilZ(143)	Pseudomonadota(143)	PilZ(143)	bacteria>pseudomonadota>gammaproteobacteria>alteromonadales(143)
PHQ71470.1	0	143	34	75	139	132		DUF2235(143),PilZ(143),TM(3)	Pseudomonadota(129),FCB group(5),Nitrospirota(3),Thermodesulfobacteriota(3)	DUF2235+PilZ(140),DUF2235+TM+PilZ(3)	bacteria>pseudomonadota>gammaproteobacteria>oceanospirillales(36),bacteria>pseudomonadota>alphaproteobacteria>sneathiellales(29),bacteria>pseudomonadota>gammaproteobacteria>pseudomonadales(25),bacteria>pseudomonadota>gammaproteobacteria>chromatiales(21),bacteria>pseudomonadota>gammaproteobacteria>alteromonadales(9),bacteria>pseudomonadota>gammaproteobacteria(7),bacteria>gemmatimonadota>gemmatimon…
RYD60457.1	0	143	52	97	129	135		PilZ(143),SP(3)	Pseudomonadota(136),Terrabacteria group(2),PVC group(2),Bacteria(2)	PilZ(140),SP+PilZ(3)	bacteria>pseudomonadota>alphaproteobacteria>sphingomonadales(135),bacteria>pseudomonadota(3),bacteria>actinomycetota>actinomycetes>frankiales(2),bacteria>verrucomicrobiota>verrucomicrobiae>verrucomicrobiales(2),(1)
MDD5084428.1	0	142	61	98	125	142		PilZ(142)	PVC group(128),Acidobacteriota(10),Elusimicrobiota(2),Bacteria incertae sedis(1),unclassified Bacteria(1)	PilZ(142)	bacteria>candidatusomnitrophota(126),bacteria>acidobacteriota(10),bacteria>elusimicrobiota(2),bacteria>candidatusauribacterota(2),bacteria>candidatusaminicenantes(1),bacteria(1)
WP_190974024.1	0	142	55	78	136	129		PilZ(147),PilZN(25),SP(1)	Pseudomonadota(139)	PilZ(116),PilZN+PilZ(20),PilZN+PilZ+PilZ(5),SP+PilZ(1)	bacteria>pseudomonadota>gammaproteobacteria>chromatiales(53),bacteria>pseudomonadota>gammaproteobacteria(22),bacteria>pseudomonadota>gammaproteobacteria>cellvibrionales(19),bacteria>pseudomonadota>gammaproteobacteria>nevskiales(17),bacteria>pseudomonadota>gammaproteobacteria>oceanospirillales(11),bacteria>pseudomonadota>gammaproteobacteria>pseudomonadales(9),(3),bacteria>pseudomonadota>gammaprote…
MBW1839278.1	0	141	56	105	55	141		PilZ(141)	Myxococcota(106),Thermodesulfobacteriota(16),PVC group(6),delta/epsilon subdivisions(4),Pseudomonadota(4),TACK group(2),Nitrospirota(1),FCB group(1)	PilZ(141)	bacteria>myxococcota>myxococcia(106),bacteria>thermodesulfobacteriota>desulfobacteria>desulfobacterales(13),bacteria>candidatusomnitrophota(6),bacteria>deltaproteobacteria(4),bacteria>pseudomonadota(4),bacteria>thermodesulfobacteriota(3),archaea>candidatusbathyarchaeota(2),bacteria>nitrospirota>nitrospiria>nitrospirales(1),(1),bacteria(1)
MBV9211257.1	0	140	32	104	136	140		PilZ(140)	Acidobacteriota(111),Nitrospirota(26),Nitrospinae/Tectomicrobia group(1)	PilZ(140)	bacteria>acidobacteriota(52),bacteria>acidobacteriota>blastocatellia>blastocatellales(45),bacteria>nitrospirota(19),bacteria>acidobacteriota>blastocatellia(14),bacteria>nitrospirota>thermodesulfovibrionia>thermodesulfovibrionales(4),bacteria>nitrospirota>nitrospiria>nitrospirales(3),(2),bacteria>nitrospinae/tectomicrobiagroup>nitrospinota(1)
WP_269125733.1	0	140	8	54	132	118		PilZ(149),PilZN(11)	Pseudomonadota(137)	PilZ(120),PilZN+PilZ(11),PilZ+PilZ(9)	bacteria>pseudomonadota>gammaproteobacteria>oceanospirillales(132),bacteria>pseudomonadota>gammaproteobacteria(5),(3)
HIP38655.1	0	139	53	99	135	130		TM(175),PilZ(139),HAMP(121),MA(103),MCPsignal(43),SP(22),Mce4_CUP1(8),DUF4200(4),ATG17ike(1),IFT57(1)	Pseudomonadota(109),Thermodesulfobacteriota(27),Terrabacteria group(1)	TM+HAMP+MA+PilZ(38),TM+TM+HAMP+MA+PilZ(32),SP+HAMP+MCPsignal+PilZ(11),TM+TM+HAMP+MCPsignal+PilZ(9),TM+TM+HAMP+Mce4_CUP1+MCPsignal+PilZ(7),TM+TM+MA+MA+PilZ(7),SP+HAMP+MA+PilZ(4),HAMP+MA+PilZ(4),TM+TM+MCPsignal+PilZ(4),TM+HAMP+DUF4200+MCPsignal+PilZ(4),SP+TM+HAMP+MA+PilZ(4),MA+PilZ(3),TM+MA+PilZ(3),TM+HAMP+MCPsignal+PilZ(3),SP+TM+HAMP+MCPsignal+PilZ(1),TM+HAMP+IFT57+MCPsignal+PilZ(1),SP+TM+HAMP+Mce…	bacteria>pseudomonadota>gammaproteobacteria>oceanospirillales(22),bacteria>thermodesulfobacteriota>desulfuromonadia>geobacterales(22),bacteria>pseudomonadota>betaproteobacteria>nitrosomonadales(22),bacteria>pseudomonadota>gammaproteobacteria(14),bacteria>pseudomonadota>betaproteobacteria>neisseriales(12),bacteria>pseudomonadota>gammaproteobacteria>alteromonadales(10),bacteria>pseudomonadota>betap…
MBP7705798.1	0	139	33	110	70	139		PilZ(139)	Bacteria incertae sedis(102),Acidobacteriota(28),Thermodesulfobacteriota(5),unclassified Bacteria(2),Myxococcota(1),Terrabacteria group(1)	PilZ(139)	bacteria>candidatusaminicenantes(102),bacteria>acidobacteriota(28),bacteria>thermodesulfobacteriota>syntrophia>syntrophales(5),bacteria(2),bacteria>myxococcota>myxococcia(1),bacteria>bacillota>clostridia>eubacteriales(1)
MCD8510274.1	0	139	17	51	131	110		PilZ(139)	Terrabacteria group(138)	PilZ(139)	bacteria>bacillota>bacilli>bacillales(137),(1),bacteria>actinomycetota>actinomycetes>micrococcales(1)
NLE29880.1	0	139	29	112	135	139		PilZ(139)	PVC group(133),unclassified sequences(2),Pseudomonadota(1),Terrabacteria group(1)	PilZ(139)	bacteria>planctomycetota(51),bacteria>planctomycetota>phycisphaerae>sedimentisphaerales(44),bacteria>planctomycetota>phycisphaerae(24),bacteria>planctomycetota>phycisphaerae>phycisphaerales(9),(4),bacteria>planctomycetota>planctomycetia>planctomycetales(4),bacteria>pseudomonadota>gammaproteobacteria>pseudomonadales(1),bacteria>planctomycetota>candidatusbrocadiia(1),bacteria>actinomycetota(1)
WP_182584360.1	0	139	16	58	137	92		PilZ(139)	Pseudomonadota(131),Acidobacteriota(5),unclassified Bacteria(1)	PilZ(139)	bacteria>pseudomonadota>gammaproteobacteria>chromatiales(131),bacteria>acidobacteriota>thermoanaerobaculia>thermoanaerobaculales(5),(2),bacteria(1)
MBZ5529089.1	0	138	47	107	70	137		PilZ(138)	Acidobacteriota(128),Terrabacteria group(3),Thermodesulfobacteriota(3),Myxococcota(1),PVC group(1),Pseudomonadota(1),unclassified Archaea(1)	PilZ(138)	bacteria>acidobacteriota(109),bacteria>acidobacteriota>terriglobia(10),bacteria>acidobacteriota>terriglobia>candidatusacidoferrales(7),bacteria>thermodesulfobacteriota>desulfuromonadia>desulfuromonadales(3),bacteria>acidobacteriota>terriglobia>terriglobales(2),bacteria>bacillota(1),bacteria>myxococcota>haliangiales(1),bacteria>planctomycetota>phycisphaerae(1),bacteria>pseudomonadota>betaproteobac…
MCG6928444.1	0	137	50	108	118	137		PilZ(268),MED7(1)	Acidobacteriota(134),Terrabacteria group(2),unclassified Bacteria(1)	PilZ+PilZ(130),PilZ(6),PilZ+MED7+PilZ(1)	bacteria>acidobacteriota(80),bacteria>acidobacteriota>blastocatellia>blastocatellales(32),bacteria>acidobacteriota>blastocatellia(20),bacteria>cyanobacteriota>cyanophyceae>leptolyngbyales(2),bacteria>acidobacteriota>vicinamibacteria(2),bacteria(1)
WP_266284457.1	0	137	31	64	131	118		PilZ(137)	Pseudomonadota(131),FCB group(2),Terrabacteria group(1)	PilZ(137)	bacteria>pseudomonadota>alphaproteobacteria>hyphomicrobiales(129),(3),bacteria>pseudomonadota(1),bacteria>actinomycetota>actinomycetes>pseudonocardiales(1),bacteria>pseudomonadota>alphaproteobacteria(1),bacteria>bacteroidota>bacteroidia>bacteroidales(1),bacteria>bacteroidota>chitinophagia>chitinophagales(1)
MDH4225780.1	0	136	30	106	130	136		PilZ(136),TM(134),SP(75),PilZN(30),LapA_dom(7),Saf-2TM(4),5TMR-LYT(4),OmpR-HTH(1),DUF2620(1),SieB(1)	Myxococcota(57),delta/epsilon subdivisions(49),Pseudomonadota(24),unclassified Bacteria(4),unclassified sequences(2)	SP+TM+PilZ(41),TM+PilZ(35),SP+TM+PilZN+PilZ(25),TM+TM+PilZ(12),SP+LapA_dom+PilZ(5),5TMR-LYT+PilZ(4),TM+PilZN+PilZ(3),Saf-2TM+PilZ(3),SP+LapA_dom+PilZN+PilZ(2),SP+TM+OmpR-HTH+PilZ(1),TM+Saf-2TM+PilZ(1),PilZ(1),SP+TM+DUF2620+PilZ(1),TM+TM+TM+PilZ(1),SieB+PilZ(1)	bacteria>myxococcota>myxococcia(57),bacteria>deltaproteobacteria(49),bacteria>pseudomonadota(13),bacteria>pseudomonadota>candidatuslambdaproteobacteria(11),bacteria(4),(2)
WP_040955468.1	0	136	20	34	132	86		PilZ(136)	Terrabacteria group(134)	PilZ(136)	bacteria>bacillota>bacilli>bacillales(134),(2)
WP_073124200.1	0	136	36	67	117	107		PilZ(136),PilZN(3)	Terrabacteria group(128)	PilZ(133),PilZN+PilZ(3)	bacteria>bacillota>clostridia>eubacteriales(126),(8),bacteria>bacillota(2)
WP_187542067.1	0	136	30	80	135	121		PilZ(136),SP(2)	Pseudomonadota(134),Terrabacteria group(2)	PilZ(134),SP+PilZ(2)	bacteria>pseudomonadota>alphaproteobacteria>sphingomonadales(130),bacteria>pseudomonadota>alphaproteobacteria(3),bacteria>cyanobacteriota>cyanophyceae>nostocales(1),bacteria>pseudomonadota(1),bacteria>chloroflexota>chloroflexia(1)
MBX9657989.1	0	134	21	114	106	134		PilZ(134)	Nitrospirota(134)	PilZ(134)	bacteria>nitrospirota>nitrospiria>nitrospirales(116),bacteria>nitrospirota(18)
NCO67175.1	0	134	33	103	124	134		PilZ(134)	Nitrospirota(126),PVC group(2),Acidobacteriota(1),FCB group(1),Thermodesulfobacteriota(1),Pseudomonadota(1)	PilZ(134)	bacteria>nitrospirota>nitrospiria>nitrospirales(82),bacteria>nitrospirota(36),bacteria>nitrospirota>nitrospiria>candidatustroglogloeales(6),bacteria>planctomycetota(2),bacteria>nitrospirota>thermodesulfovibrionia>thermodesulfovibrionales(2),(2),bacteria>acidobacteriota>blastocatellia>blastocatellales(1),bacteria>bacteroidota(1),bacteria>thermodesulfobacteriota(1),bacteria>pseudomonadota>betaprote…
RJP90529.1	0	134	66	98	128	130		PilZ(134)	PVC group(76),Thermodesulfobacteriota(16),FCB group(15),Myxococcota(13),unclassified Bacteria(4),Terrabacteria group(2),Nitrospinae/Tectomicrobia group(1),Bacteria incertae sedis(1),Bdellovibrionota(1),delta/epsilon subdivisions(1)	PilZ(134)	bacteria>candidatusomnitrophota(48),bacteria(22),bacteria>planctomycetota>candidatusbrocadiia>candidatusbrocadiales(18),bacteria>thermodesulfobacteriota>desulfobacteria>desulfobacterales(16),bacteria>myxococcota>myxococcia(13),bacteria>planctomycetota(7),(4),bacteria>nitrospinae/tectomicrobiagroup>nitrospinota>nitrospinia>nitrospinales(1),bacteria>chloroflexota>anaerolineae>anaerolineales(1),bact…
THB72718.1	0	134	58	95	119	131		PilZ(134),ZNR(86),Elf1(4),zinc_ribbon_10(3),zinc_ribbon_4(1)	Thermodesulfobacteriota(102),Myxococcota(15),Pseudomonadota(8),Nitrospirota(3),TACK group(1),delta/epsilon subdivisions(1)	ZNR+PilZ(86),PilZ(40),Elf1+PilZ(4),zinc_ribbon_10+PilZ(3),zinc_ribbon_4+PilZ(1)	bacteria>thermodesulfobacteriota>desulfobulbia>desulfobulbales(66),bacteria>thermodesulfobacteriota>desulfobacteria>desulfobacterales(16),bacteria>myxococcota>myxococcia(15),bacteria>thermodesulfobacteriota>syntrophia>syntrophales(10),bacteria>thermodesulfobacteriota>syntrophobacteria>syntrophobacterales(10),bacteria>pseudomonadota(8),(4),bacteria>nitrospirota(2),archaea>candidatusbathyarchaeota(…
MCA9595146.1	0	133	69	90	125	133		PilZ(133)	Myxococcota(90),unclassified Bacteria(19),Pseudomonadota(15),delta/epsilon subdivisions(7),FCB group(1),Elusimicrobiota(1)	PilZ(133)	bacteria>myxococcota>myxococcia>myxococcales(41),bacteria>myxococcota>myxococcia(34),bacteria(19),bacteria>pseudomonadota>gammaproteobacteria>cellvibrionales(13),bacteria>myxococcota>polyangiales(11),bacteria>deltaproteobacteria(7),bacteria>myxococcota(4),bacteria>fibrobacterota>chitinivibrionia>chitinivibrionales(1),bacteria>pseudomonadota>alphaproteobacteria>rickettsiales(1),bacteria>elusimicro…
MBM3252670.1	0	132	80	111	130	132		PilZ(132)	PVC group(125),unclassified Bacteria(3),Myxococcota(1),Elusimicrobiota(1)	PilZ(132)	bacteria>candidatusomnitrophota(124),bacteria(4),(2),bacteria>myxococcota>myxococcia(1),bacteria>elusimicrobiota(1)
MBX3271340.1	0	131	71	101	130	131		PEGA(139),PilZ(131),TM(117),DUF4366(13),Trypan_PARP(3),CDC27(2),Borrelia_P83(1),fvmX2(1),MIP-T3(1)	Myxococcota(126),Pseudomonadota(5)	PilZ+TM+PEGA(78),PilZ+TM+PEGA+PEGA(22),PilZ+DUF4366+PEGA(11),PilZ+TM(10),PilZ+CDC27+TM(2),PilZ+DUF4366(2),PilZ+TM+Trypan_PARP(2),PilZ+Borrelia_P83+TM+PEGA(1),PilZ+Trypan_PARP+TM+PEGA+PEGA(1),PilZ+fvmX2+TM+PEGA(1),PilZ+MIP-T3+PEGA+PEGA(1)	bacteria>myxococcota>myxococcia>myxococcales(43),bacteria>myxococcota>myxococcia(41),bacteria>myxococcota>polyangiales(25),bacteria>myxococcota>haliangiales(13),bacteria>pseudomonadota(5),bacteria>myxococcota(4)
MDA0838738.1	0	131	64	97	129	131		PilZ(131)	PVC group(77),Acidobacteriota(19),FCB group(11),Candidatus Krumholzibacteriota(9),unclassified Bacteria(7),Nitrospirota(2),Myxococcota(2),Thermodesulfobacteriota(2),Nitrospinae/Tectomicrobia group(1),Pseudomonadota(1)	PilZ(131)	bacteria>candidatusomnitrophota(54),bacteria>planctomycetota(18),bacteria>acidobacteriota(15),bacteria>candidatuslatescibacterota(11),bacteria>candidatuskrumholzibacteriota(9),bacteria(7),bacteria>planctomycetota>candidatusbrocadiia>candidatusbrocadiales(5),bacteria>nitrospirota(2),bacteria>myxococcota>myxococcia(2),bacteria>acidobacteriota>holophagae>acanthopleuribacterales(2),bacteria>thermodes…
EDL49590.1	0	130	11	38	130	112		PilZ(130)	Pseudomonadota(130)	PilZ(130)	bacteria>pseudomonadota>alphaproteobacteria>sphingomonadales(119),bacteria>pseudomonadota(11)
KAF4516179.1	0	130	5	81	129	130		RtcB(130),PilZ(1)	Nitrospirota(110),FCB group(10),Terrabacteria group(6),Opisthokonta(1),Bacteria incertae sedis(1),DPANN group(1)	RtcB(129),RtcB+PilZ(1)	bacteria>nitrospirota>nitrospiria>nitrospirales(90),bacteria>nitrospirota(20),bacteria(10),bacteria>thermomicrobiota>thermomicrobia>sphaerobacterales(5),eukaryota>opisthokonta>metazoa>arthropoda>hexapoda>insecta>ephemeroptera(1),bacteria>candidatusnomurabacteria(1),bacteria>thermomicrobiota>thermomicrobia>thermomicrobiales(1),archaea>candidatuswoesearchaeota(1),(1)
MCR9129247.1	0	130	22	86	125	121		TM(170),HAMP(130),MA(130),PilZ(130),dCache_1(129),SP(88),MCP-N(4),dCache_3(1),fvmX5(1)	Pseudomonadota(128)	SP+dCache_1+TM+HAMP+MA+PilZ(82),TM+dCache_1+TM+HAMP+MA+PilZ(40),SP+MCP-N+dCache_1+TM+HAMP+MA+PilZ(4),dCache_1+TM+HAMP+MA+PilZ(2),SP+dCache_3+TM+HAMP+MA+PilZ(1),SP+dCache_1+TM+HAMP+fvmX5+MA+PilZ(1)	bacteria>pseudomonadota>alphaproteobacteria>hyphomicrobiales(100),bacteria>pseudomonadota>alphaproteobacteria>rhodospirillales(11),bacteria>pseudomonadota>alphaproteobacteria>maricaulales(11),bacteria>pseudomonadota>alphaproteobacteria>rhodobacterales(3),(2),bacteria>pseudomonadota>alphaproteobacteria(2),bacteria>pseudomonadota>alphaproteobacteria>sphingomonadales(1)
WP_235527975.1	0	130	9	70	126	113		PilZ(130)	Pseudomonadota(124),Bacteria(3)	PilZ(130)	bacteria>pseudomonadota>alphaproteobacteria>sphingomonadales(124),(3),bacteria>pseudomonadota(2),bacteria>pseudomonadota>betaproteobacteria>burkholderiales(1)
MBM3252824.1	0	129	62	105	112	129		PilZ(129)	PVC group(87),Myxococcota(16),unclassified Bacteria(6),Terrabacteria group(5),Pseudomonadota(5),Thermodesulfobacteriota(4),delta/epsilon subdivisions(3),Elusimicrobiota(2)	PilZ(129)	bacteria>candidatusomnitrophota(82),bacteria(8),bacteria>myxococcota>myxococcia(8),bacteria>myxococcota>polyangiales(7),bacteria>pseudomonadota>gammaproteobacteria>chromatiales(5),bacteria>bacillota>clostridia>eubacteriales(4),bacteria>thermodesulfobacteriota>syntrophobacteria>syntrophobacterales(3),bacteria>deltaproteobacteria(3),bacteria>candidatusauribacterota(3),bacteria>elusimicrobiota(2),ba…
MBZ5617022.1	0	129	76	117	71	129		PilZ(230),Arylsulfotran_N(1)	Acidobacteriota(126),Terrabacteria group(2),unclassified Archaea(1)	PilZ+PilZ(101),PilZ(27),Arylsulfotran_N+PilZ(1)	bacteria>acidobacteriota(73),bacteria>acidobacteriota>terriglobia>terriglobales(30),bacteria>acidobacteriota>terriglobia(23),bacteria>chloroflexota(2),archaea(1)
MCC7175226.1	0	128	48	109	112	128		PilZ(128),SP(1)	Acidobacteriota(123),Pseudomonadota(2),unclassified Bacteria(1),Myxococcota(1)	PilZ(127),SP+PilZ(1)	bacteria>acidobacteriota>terriglobia>bryobacterales(50),bacteria>acidobacteriota>terriglobia>terriglobales(30),bacteria>acidobacteriota(26),bacteria>acidobacteriota>terriglobia(17),bacteria(1),bacteria>pseudomonadota>gammaproteobacteria>methylococcales(1),bacteria>myxococcota>myxococcia(1),bacteria>pseudomonadota>gammaproteobacteria>nevskiales(1),(1)
OFZ81256.1	0	128	63	89	127	124		PilZ(128),Ggamma(1)	Bdellovibrionota(117),Pseudomonadota(5),unclassified Bacteria(2),Myxococcota(2),Bacteria(1)	PilZ(127),PilZ+Ggamma(1)	bacteria>bdellovibrionota>bacteriovoracia>bacteriovoracales(72),bacteria>bdellovibrionota>bdellovibrionia>bdellovibrionales(36),bacteria>bdellovibrionota>oligoflexia(9),bacteria>pseudomonadota(3),bacteria(2),bacteria>myxococcota>myxococcia(2),(1),bacteria>pseudomonadota>alphaproteobacteria(1),bacteria>pseudomonadota>gammaproteobacteria>xanthomonadales(1),bacteria>bdellovibrionota>oligoflexia>olig…
SUC11997.1	0	128	12	78	123	123		PilZ(128),TM(90),SP(57),Cellulose_synt(2)	Pseudomonadota(127)	SP+PilZ(49),PilZ(25),TM+PilZ(23),TM+TM+PilZ(8),TM+TM+TM+PilZ(8),SP+TM+PilZ(6),TM+PilZ+TM(4),Cellulose_synt+TM+TM+PilZ+TM(2),SP+PilZ+TM(1),TM+TM+TM+TM+PilZ(1),SP+TM+TM+PilZ(1)	bacteria>pseudomonadota>gammaproteobacteria>enterobacterales(127),(1)
WP_198153790.1	0	128	20	59	118	115		PilZ(128),PilZN(3),LTD(2)	Terrabacteria group(119)	PilZ(123),PilZN+PilZ(3),LTD+PilZ(2)	bacteria>actinomycetota>actinomycetes>micromonosporales(78),bacteria>actinomycetota>actinomycetes>streptosporangiales(33),(9),bacteria>actinomycetota>actinomycetes>micrococcales(4),bacteria>actinomycetota>actinomycetes(2),bacteria>actinomycetota>acidimicrobiia>acidimicrobiales(1),bacteria>actinomycetota(1)
NNJ93641.1	0	127	77	99	125	125		PilZ(127),DNAJ(83),DnaJ(45),ZNR(17),zinc-ribbons_6(7),TackOD1(1),DZR(1),SP(1),DZR_2(1),TFIIE-HTH(1)	Pseudomonadota(82),Acidobacteriota(11),PVC group(9),Bacteria incertae sedis(7),Calditrichota(4),Thermodesulfobacteriota(4),Nitrospirota(3),Myxococcota(3),unclassified Bacteria(3),Euryarchaeota(1)	DNAJ+PilZ(66),DnaJ+PilZ(32),DNAJ+ZNR+PilZ(11),DnaJ+zinc-ribbons_6+PilZ(6),DnaJ+ZNR+PilZ(5),DnaJ+TackOD1+PilZ(1),DNAJ+DNAJ+ZNR+PilZ(1),DNAJ+DZR+PilZ(1),SP+DnaJ+PilZ(1),DNAJ+zinc-ribbons_6+PilZ(1),DNAJ+DZR_2+PilZ(1),DNAJ+TFIIE-HTH+PilZ(1)	bacteria>pseudomonadota>gammaproteobacteria(38),bacteria>pseudomonadota>gammaproteobacteria>chromatiales(17),bacteria>acidobacteriota(10),bacteria>pseudomonadota>betaproteobacteria>burkholderiales(10),bacteria(10),bacteria>pseudomonadota>gammaproteobacteria>immundisolibacterales(8),bacteria>pseudomonadota>gammaproteobacteria>cellvibrionales(6),bacteria>planctomycetota>candidatusbrocadiia>candidat…
WP_227258045.1	0	127	26	72	127	116		TM(895),PilZ(129),BACTERIALFRINGE(117),SP(7),Glycos_transf_2(6),Glyco_trans_2_3(4),Cellulose_synt(2),OATP(1)	Pseudomonadota(106),PVC group(11),Terrabacteria group(9),FCB group(1)	TM+TM+TM+BACTERIALFRINGE+TM+TM+TM+TM+PilZ(65),TM+TM+TM+BACTERIALFRINGE+TM+TM+TM+TM+TM+PilZ(27),TM+TM+TM+BACTERIALFRINGE+TM+TM+TM+TM+TM+TM+PilZ(6),SP+TM+TM+BACTERIALFRINGE+TM+TM+TM+TM+TM+PilZ(5),TM+TM+TM+Glycos_transf_2+TM+TM+TM+TM+TM+TM+PilZ(3),SP+TM+BACTERIALFRINGE+TM+TM+TM+TM+PilZ(2),TM+TM+Glyco_trans_2_3+TM+TM+TM+PilZ(2),TM+TM+BACTERIALFRINGE+TM+PilZ+PilZ(2),TM+BACTERIALFRINGE+TM+TM+TM+TM+PilZ…	bacteria>pseudomonadota>alphaproteobacteria>sphingomonadales(68),bacteria>planctomycetota>planctomycetia>isosphaerales(11),bacteria>pseudomonadota>alphaproteobacteria>rhodobacterales(10),bacteria>pseudomonadota>alphaproteobacteria>rhodospirillales(9),bacteria>pseudomonadota>alphaproteobacteria(8),bacteria>pseudomonadota>alphaproteobacteria>hyphomicrobiales(7),bacteria>armatimonadota(4),bacteria>a…
GDX56814.1	0	126	42	67	122	121		PilZ(126)	Pseudomonadota(122),unclassified Bacteria(1),Myxococcota(1)	PilZ(126)	bacteria>pseudomonadota>betaproteobacteria>burkholderiales(79),bacteria>pseudomonadota>betaproteobacteria>rhodocyclales(26),bacteria>pseudomonadota>betaproteobacteria(10),bacteria>pseudomonadota>gammaproteobacteria>chromatiales(4),bacteria>pseudomonadota>gammaproteobacteria>methylococcales(2),(2),bacteria(1),bacteria>myxococcota>myxococcia(1),bacteria>pseudomonadota(1)
MBA3752995.1	0	126	21	95	118	126		PilZ(126)	Nitrospirota(123),Terrabacteria group(1),Bacteria incertae sedis(1)	PilZ(126)	bacteria>nitrospirota>nitrospiria>nitrospirales(100),bacteria>nitrospirota(23),bacteria>chloroflexota>anaerolineae>anaerolineales(1),(1),bacteria(1)
MBQ9458835.1	0	126	23	95	111	111		PilZ(126),TM(1)	Terrabacteria group(121),unclassified Bacteria(2),Bacteria(2)	PilZ(125),TM+PilZ(1)	bacteria>bacillota>clostridia>eubacteriales(120),bacteria>bacillota(3),bacteria(2),(1)
PYV34162.1	0	126	79	119	57	126		PilZ(213),SP(3),DUF3752(1),LYTTR(1)	Acidobacteriota(123),Terrabacteria group(2)	PilZ+PilZ(86),PilZ(36),SP+PilZ(2),PilZ+DUF3752+PilZ(1),SP+LYTTR+PilZ(1)	bacteria>acidobacteriota(72),bacteria>acidobacteriota>terriglobia(47),bacteria>acidobacteriota>terriglobia>candidatusacidoferrales(2),bacteria>acidobacteriota>terriglobia>terriglobales(2),bacteria>chloroflexota(1),(1),bacteria>bacillota(1)
WP_058892862.1	0	126	4	27	126	89		PilZ(126),MED28(13),TRADDN(8)	Campylobacterota(126)	PilZ(105),MED28+PilZ(13),TRADDN+PilZ(8)	bacteria>campylobacterota>epsilonproteobacteria>campylobacterales(126)
WP_109721701.1	0	126	16	61	126	92		PilZ(126)	Pseudomonadota(126)	PilZ(126)	bacteria>pseudomonadota>gammaproteobacteria>chromatiales(114),bacteria>pseudomonadota>gammaproteobacteria>nevskiales(8),bacteria>pseudomonadota>gammaproteobacteria>salinisphaerales(2),bacteria>pseudomonadota>gammaproteobacteria(1),bacteria>pseudomonadota(1)
MDE2581879.1	0	125	30	68	107	110		MA(125),PilZ(125),PocR-like-HemeBD(125),Protoglobin(122),SP(1)	Pseudomonadota(123)	Protoglobin+MA+PilZ+PocR-like-HemeBD(121),MA+PilZ+PocR-like-HemeBD(3),SP+Protoglobin+MA+PilZ+PocR-like-HemeBD(1)	bacteria>pseudomonadota>alphaproteobacteria>rhodospirillales(63),bacteria>pseudomonadota>alphaproteobacteria>hyphomicrobiales(58),bacteria>pseudomonadota>alphaproteobacteria(2),(2)
UCH22879.1	0	125	38	110	69	125		PilZ(125),MgtEN(1),Mov-10_helical(1)	Myxococcota(57),Thermodesulfobacteriota(52),delta/epsilon subdivisions(7),Pseudomonadota(4),unclassified Bacteria(3)	PilZ(123),MgtEN+PilZ(1),Mov-10_helical+PilZ(1)	bacteria>myxococcota>myxococcia(57),bacteria>thermodesulfobacteriota>desulfobacteria>desulfobacterales(52),bacteria>deltaproteobacteria(7),bacteria>pseudomonadota(4),bacteria(3),(2)
WP_028578519.1	0	125	18	54	37	121		PilZ(125)	Thermodesulfobacteriota(93),Pseudomonadota(21),Bdellovibrionota(4),delta/epsilon subdivisions(4),Myxococcota(1)	PilZ(125)	bacteria>thermodesulfobacteriota>desulfovibrionia>desulfovibrionales(92),bacteria>pseudomonadota(21),bacteria>bdellovibrionota>oligoflexia>oligoflexales(4),bacteria>deltaproteobacteria(4),(2),bacteria>myxococcota>myxococcia(1),bacteria>thermodesulfobacteriota>desulfuromonadia>desulfuromonadales(1)
WP_218320520.1	0	125	19	38	116	93		PilZ(125)	Terrabacteria group(125)	PilZ(125)	bacteria>bacillota>clostridia>eubacteriales(124),bacteria>bacillota>clostridia(1)
MBZ0105506.1	0	124	38	81	123	118		PilZ(124)	Pseudomonadota(123),Bacteria(1)	PilZ(124)	bacteria>pseudomonadota>gammaproteobacteria>xanthomonadales(42),bacteria>pseudomonadota>betaproteobacteria>neisseriales(23),bacteria>pseudomonadota>betaproteobacteria>nitrosomonadales(22),bacteria>pseudomonadota>gammaproteobacteria>chromatiales(12),bacteria>pseudomonadota>betaproteobacteria(9),bacteria>pseudomonadota>gammaproteobacteria(6),bacteria>pseudomonadota>betaproteobacteria>burkholderiale…
MCL4845405.1	0	124	46	99	116	124		PilZ(124)	Acidobacteriota(113),Bacteria incertae sedis(4),Terrabacteria group(2),Myxococcota(1),FCB group(1),delta/epsilon subdivisions(1)	PilZ(124)	bacteria>acidobacteriota(90),bacteria>acidobacteriota>vicinamibacteria>vicinamibacterales(19),bacteria>candidatedivisionnc10(4),bacteria>actinomycetota>acidimicrobiia(2),(2),bacteria>acidobacteriota>blastocatellia(2),bacteria>myxococcota>myxococcia(1),bacteria>gemmatimonadota(1),bacteria>acidobacteriota>vicinamibacteria(1),bacteria>deltaproteobacteria(1),bacteria>acidobacteriota>terriglobia(1)
WP_237807073.1	0	124	23	64	120	112		PilZ(124)	Pseudomonadota(124)	PilZ(124)	bacteria>pseudomonadota>betaproteobacteria>burkholderiales(119),bacteria>pseudomonadota>betaproteobacteria(4),bacteria>pseudomonadota>betaproteobacteria>rhodocyclales(1)
MBI5091740.1	0	123	68	102	105	123		PilZ(122),VirB11(106),T2SSE(17),RNA-Helicase_SFI(2),MalT(2),A18(1),TM(1)	PVC group(106),unclassified Bacteria(7),FCB group(6),Elusimicrobiota(2),Myxococcota(1)	PilZ+VirB11(99),PilZ+T2SSE(17),PilZ+RNA-Helicase_SFI+VirB11(2),PilZ+MalT+VirB11(2),VirB11(1),PilZ+A18+VirB11(1),PilZ+VirB11+TM(1)	bacteria>candidatusomnitrophota(104),bacteria(14),bacteria>elusimicrobiota(2),bacteria>myxococcota>myxococcia(1),(1),bacteria>planctomycetota(1)
MBI4030567.1	0	122	56	88	118	122		PilZ(122),SP(6)	Pseudomonadota(90),Bdellovibrionota(29),unclassified Bacteria(1),FCB group(1)	PilZ(116),SP+PilZ(6)	bacteria>pseudomonadota>alphaproteobacteria(67),bacteria>bdellovibrionota>bdellovibrionia>bdellovibrionales(28),bacteria>pseudomonadota>alphaproteobacteria>rhodospirillales(18),bacteria>pseudomonadota>gammaproteobacteria(2),bacteria>pseudomonadota(2),(1),bacteria(1),bacteria>pseudomonadota>zetaproteobacteria(1),bacteria>bdellovibrionota>bacteriovoracia>bacteriovoracales(1),bacteria>bacteroidota>f…
MCX7674903.1	0	122	40	90	119	117		PilZ(122)	Bdellovibrionota(112),Pseudomonadota(3),unclassified Bacteria(3),Myxococcota(2),Terrabacteria group(1)	PilZ(122)	bacteria>bdellovibrionota>bdellovibrionia>bdellovibrionales(109),bacteria>pseudomonadota(3),bacteria(3),bacteria>myxococcota>myxococcia(2),bacteria>bdellovibrionota>oligoflexia(2),bacteria>bdellovibrionota(1),bacteria>cyanobacteriota>cyanophyceae>nostocales(1),(1)
MDI9613220.1	0	122	27	97	117	122		PilZ(122)	Nitrospirota(110),Acidobacteriota(10),Thermodesulfobacteriota(1),PVC group(1)	PilZ(122)	bacteria>nitrospirota>nitrospiria>nitrospirales(95),bacteria>nitrospirota(15),bacteria>acidobacteriota(9),bacteria>thermodesulfobacteriota>desulfobacteria>desulfobacterales(1),bacteria>acidobacteriota>terriglobia(1),bacteria>verrucomicrobiota>verrucomicrobiae(1)
WP_018176642.1	0	122	18	63	121	90		PilZ(120),PilZN(26)	Pseudomonadota(121)	PilZ(96),PilZN+PilZ(24),PilZN(2)	bacteria>pseudomonadota>gammaproteobacteria>chromatiales(115),bacteria>pseudomonadota>gammaproteobacteria(6),(1)
WP_289270702.1	0	122	9	58	121	122		CBS(214),PilZ(122)	Nitrospirota(121),Bacteria incertae sedis(1)	CBS+CBS+PilZ(92),CBS+PilZ(30)	bacteria>nitrospirota>nitrospiria>nitrospirales(110),bacteria>nitrospirota(11),bacteria>candidatusnomurabacteria(1)
WP_296911704.1	0	122	29	73	88	112		PilZ(127),UMP1(2),DTXR-HTH(2),Alba(2)	Pseudomonadota(118),FCB group(1)	PilZ(111),PilZ+PilZ(5),PilZ+UMP1(2),PilZ+DTXR-HTH(2),PilZ+Alba(2)	bacteria>pseudomonadota>gammaproteobacteria>chromatiales(116),(3),bacteria>pseudomonadota>gammaproteobacteria(2),bacteria>bacteroidota>sphingobacteriia(1)
MBI3898000.1	0	121	17	58	105	78		PilZ(121)	Pseudomonadota(120),Nitrospirota(1)	PilZ(121)	bacteria>pseudomonadota>gammaproteobacteria>chromatiales(75),bacteria>pseudomonadota>gammaproteobacteria(19),bacteria>pseudomonadota(10),bacteria>pseudomonadota>gammaproteobacteria>acidiferrobacterales(8),bacteria>pseudomonadota>candidatusmuproteobacteria(5),bacteria>pseudomonadota>acidithiobacillia>acidithiobacillales(2),bacteria>pseudomonadota>gammaproteobacteria>thiotrichales(1),bacteria>nitro…
MCE5388235.1	0	121	8	28	121	82		PilZ(121)	Pseudomonadota(121)	PilZ(121)	bacteria>pseudomonadota>acidithiobacillia>acidithiobacillales(119),bacteria>pseudomonadota>gammaproteobacteria(1),bacteria>pseudomonadota>betaproteobacteria(1)
WP_219955433.1	0	121	29	57	103	103		PilZ(121)	Pseudomonadota(116),Terrabacteria group(2),Bacteria(2)	PilZ(121)	bacteria>pseudomonadota>alphaproteobacteria>sphingomonadales(118),bacteria>actinomycetota>actinomycetes>frankiales(2),(1)
MBN2194865.1	0	120	47	79	116	117		PilZ(120)	Myxococcota(115),Pseudomonadota(3),delta/epsilon subdivisions(2)	PilZ(120)	bacteria>myxococcota>polyangiales(88),bacteria>myxococcota>myxococcia>myxococcales(23),bacteria>myxococcota>myxococcia(4),bacteria>deltaproteobacteria(2),bacteria>pseudomonadota>alphaproteobacteria>hyphomicrobiales(2),bacteria>pseudomonadota>alphaproteobacteria(1)
MBQ9120324.1	0	120	35	86	109	115		PilZ(120),SP(1)	Terrabacteria group(113),Bacteria(4),FCB group(1)	PilZ(119),SP+PilZ(1)	bacteria>bacillota>clostridia>eubacteriales(105),bacteria>bacillota(7),bacteria>bacillota>clostridia>lachnospirales(4),(2),bacteria>bacillota>clostridia(1),bacteria>bacteroidota>bacteroidia>bacteroidales(1)
WP_139250997.1	0	120	15	59	115	101		PilZ(120),PRC_RimM(6)	Pseudomonadota(119)	PilZ(114),PRC_RimM+PilZ(6)	bacteria>pseudomonadota>alphaproteobacteria>hyphomicrobiales(113),bacteria>pseudomonadota>alphaproteobacteria>rhodobacterales(3),bacteria>pseudomonadota(3),(1)
WP_183934338.1	0	120	30	86	115	115		PilZ(120)	Pseudomonadota(120)	PilZ(120)	bacteria>pseudomonadota>alphaproteobacteria>sphingomonadales(114),bacteria>pseudomonadota>alphaproteobacteria>hyphomicrobiales(3),bacteria>pseudomonadota(2),bacteria>pseudomonadota>alphaproteobacteria(1)
KQT50852.1	0	119	27	67	116	104		PilZ(119)	Pseudomonadota(116),unclassified sequences(1)	PilZ(119)	bacteria>pseudomonadota>alphaproteobacteria>hyphomicrobiales(115),(3),bacteria>pseudomonadota>gammaproteobacteria>oceanospirillales(1)
WP_045669416.1	0	119	29	63	119	113		PilZ(119)	Terrabacteria group(119)	PilZ(119)	bacteria>bacillota>bacilli>bacillales(119)
WP_049721841.1	0	119	35	62	114	102		PilZ(119),SP(4)	Pseudomonadota(117)	PilZ(115),SP+PilZ(4)	bacteria>pseudomonadota>gammaproteobacteria>cellvibrionales(94),bacteria>pseudomonadota>gammaproteobacteria>oceanospirillales(13),bacteria>pseudomonadota>gammaproteobacteria(6),(2),bacteria>pseudomonadota>gammaproteobacteria>pseudomonadales(2),bacteria>pseudomonadota>gammaproteobacteria>alteromonadales(1),bacteria>pseudomonadota>gammaproteobacteria>moraxellales(1)
MAM86362.1	0	118	23	39	75	91		PilZ(118)	Pseudomonadota(118)	PilZ(118)	bacteria>pseudomonadota>gammaproteobacteria>oceanospirillales(65),bacteria>pseudomonadota>gammaproteobacteria>alteromonadales(26),bacteria>pseudomonadota>gammaproteobacteria>pseudomonadales(20),bacteria>pseudomonadota>gammaproteobacteria(7)
MCO4520733.1	0	118	1	17	75	102		PilZ(118),TM(28)	Terrabacteria group(76)	PilZ(90),TM+PilZ(28)	bacteria>bacillota>bacilli>lactobacillales(76),(42)
MDH3556433.1	0	118	42	84	113	117		PilZ(118),CNMP(67),cNMP_binding(51),ETS(1)	Myxococcota(81),Thermodesulfobacteriota(28),Pseudomonadota(6),Nitrospinae/Tectomicrobia group(1),delta/epsilon subdivisions(1)	CNMP+PilZ(66),cNMP_binding+PilZ(51),CNMP+ETS+PilZ(1)	bacteria>myxococcota>myxococcia(81),bacteria>thermodesulfobacteriota>desulfobacteria>desulfobacterales(23),bacteria>pseudomonadota(6),bacteria>thermodesulfobacteriota>desulfobulbia>desulfobulbales(3),(1),bacteria>nitrospinae/tectomicrobiagroup(1),bacteria>deltaproteobacteria(1),bacteria>thermodesulfobacteriota>desulfovibrionia>desulfovibrionales(1),bacteria>thermodesulfobacteriota>desulfobacteria…
MDH5433369.1	0	118	29	66	115	100		PilZ(118)	Pseudomonadota(115),Bacteria(1),Acidobacteriota(1)	PilZ(118)	bacteria>pseudomonadota>gammaproteobacteria>methylococcales(80),bacteria>pseudomonadota>gammaproteobacteria(19),bacteria>pseudomonadota>gammaproteobacteria>oceanospirillales(6),bacteria>pseudomonadota>gammaproteobacteria>thiotrichales(5),bacteria>pseudomonadota>gammaproteobacteria>kangiellales(4),bacteria>pseudomonadota(2),(1),bacteria>acidobacteriota>candidatuspolarisedimenticolia>candidatuspola…
MCB9565540.1	0	117	51	88	92	115		PilZ(117)	Myxococcota(85),delta/epsilon subdivisions(21),unclassified Bacteria(5),Pseudomonadota(5),Euryarchaeota(1)	PilZ(117)	bacteria>myxococcota>myxococcia(34),bacteria>myxococcota>myxococcia>myxococcales(27),bacteria>myxococcota>haliangiales(21),bacteria>deltaproteobacteria>bradymonadales(21),bacteria(5),bacteria>pseudomonadota(5),bacteria>myxococcota(3),archaea>euryarchaeota>methanomicrobia>methanotrichales(1)
MBT3981854.1	0	116	33	78	103	112		NtrC-AAA(117),PilZ(116),GAF(108),FIS-HTH(102),NACHT(1),HTH_8(1),GAF_2(1),Sigma54_activ_2(1),TF2SDOMAIN2(1)	Bdellovibrionota(111),Myxococcota(2),Pseudomonadota(1)	PilZ+GAF+NtrC-AAA+FIS-HTH(101),PilZ+NtrC-AAA(5),PilZ+GAF+NtrC-AAA(5),PilZ+NACHT+GAF+NtrC-AAA+FIS-HTH(1),PilZ+GAF+NtrC-AAA+HTH_8(1),PilZ+GAF_2+Sigma54_activ_2+NtrC-AAA(1),PilZ+TF2SDOMAIN2+NtrC-AAA(1),PilZ+NtrC-AAA+NtrC-AAA(1)	bacteria>bdellovibrionota>bacteriovoracia>bacteriovoracales(82),bacteria>bdellovibrionota>bdellovibrionia>bdellovibrionales(24),bacteria>bdellovibrionota>oligoflexia(5),(2),bacteria>myxococcota>myxococcia(2),bacteria>pseudomonadota(1)
MWS31056.1	0	116	14	88	107	114		PilZN(114),PilZ(4),TM(1)	Pseudomonadota(109),Terrabacteria group(1)	PilZN(111),PilZN+PilZ(2),PilZ(2),PilZN+TM(1)	bacteria>pseudomonadota>gammaproteobacteria>enterobacterales(108),(6),bacteria>pseudomonadota>gammaproteobacteria>pseudomonadales(1),bacteria>actinomycetota>actinomycetes>micrococcales(1)
WP_127837726.1	0	116	4	33	112	61		PilZ(116)	Pseudomonadota(112)	PilZ(116)	bacteria>pseudomonadota>betaproteobacteria>burkholderiales(112),(4)
MBI5511985.1	0	115	64	98	100	115		PilZ(197)	Myxococcota(98),Pseudomonadota(10),delta/epsilon subdivisions(5),unclassified Bacteria(2)	PilZ+PilZ(82),PilZ(33)	bacteria>myxococcota>myxococcia(48),bacteria>myxococcota>myxococcia>myxococcales(26),bacteria>myxococcota>haliangiales(17),bacteria>pseudomonadota(10),bacteria>myxococcota(7),bacteria>deltaproteobacteria(5),bacteria(2)
MBR6293170.1	0	115	23	72	109	107		PilZ(115),CACHE(1),N-OB-DUF4131(1)	Terrabacteria group(107),unclassified Bacteria(5),Bacteria(2)	PilZ(113),CACHE+PilZ(1),N-OB-DUF4131+PilZ(1)	bacteria>bacillota>clostridia>eubacteriales(107),bacteria(5),bacteria>bacillota>clostridia>lachnospirales(2),(1)
MCQ2497360.1	0	115	27	75	113	109		PilZ(115)	Terrabacteria group(115)	PilZ(115)	bacteria>bacillota>clostridia>eubacteriales(113),bacteria>candidatusmelainabacteria>candidatusgastranaerophilales(1),bacteria>bacillota>negativicutes>selenomonadales(1)
WP_135267362.1	0	115	24	52	87	100		PilZ(115),DUF6280(1)	Terrabacteria group(110),unclassified sequences(2),Acidobacteriota(1)	PilZ(114),DUF6280+PilZ(1)	bacteria>actinomycetota>actinomycetes>geodermatophilales(100),bacteria>actinomycetota>actinomycetes>propionibacteriales(5),(4),bacteria>actinomycetota>nitriliruptoria>euzebyales(3),bacteria>actinomycetota(2),bacteria>acidobacteriota(1)
MBX9934397.1	0	114	27	69	99	108		PilZ(114),DUF1192(2)	Pseudomonadota(113),Acidobacteriota(1)	PilZ(112),PilZ+DUF1192(2)	bacteria>pseudomonadota>alphaproteobacteria>hyphomicrobiales(111),bacteria>pseudomonadota(2),bacteria>acidobacteriota>terriglobia>terriglobales(1)
OIO05879.1	0	114	33	51	88	98		PilZ(114)	Thermodesulfobacteriota(91),Pseudomonadota(13),Terrabacteria group(6),delta/epsilon subdivisions(1),unclassified Bacteria(1)	PilZ(114)	bacteria>thermodesulfobacteriota>desulfovibrionia>desulfovibrionales(91),bacteria>pseudomonadota>alphaproteobacteria>sphingomonadales(8),bacteria>bacillota>clostridia>eubacteriales(6),bacteria>pseudomonadota(3),bacteria>pseudomonadota>alphaproteobacteria>hyphomicrobiales(2),(2),bacteria>deltaproteobacteria(1),bacteria(1)
WP_117303471.1	0	114	30	82	113	109		PilZ(114)	Acidobacteriota(110),Terrabacteria group(1),Myxococcota(1),FCB group(1)	PilZ(114)	bacteria>acidobacteriota>terriglobia>terriglobales(100),bacteria>acidobacteriota(10),bacteria>bacillota(1),(1),bacteria>myxococcota>myxococcia(1),bacteria>bacteroidota>sphingobacteriia>sphingobacteriales(1)
MBC7362496.1	0	113	29	97	112	113		GGDEF(113),PilZ(113),GAF(111),REC(11),SP(2),GAF_2(2),TolA_bind_tri(1),GAZ(1),PsbQ(1)	Bacteria incertae sedis(86),Acidobacteriota(19),unclassified Bacteria(4),DPANN group(1),Candidatus Moduliflexota(1),Terrabacteria group(1)	GAF+GGDEF+PilZ(95),REC+GAF+GGDEF+PilZ(11),SP+GAF+GGDEF+PilZ(2),GAF_2+GGDEF+PilZ(2),TolA_bind_tri+GAF+GGDEF+PilZ(1),GAZ+GAF+GGDEF+PilZ(1),PsbQ+GAF+GGDEF+PilZ(1)	bacteria>candidatusaminicenantes(86),bacteria>acidobacteriota(19),bacteria(4),archaea>nanoarchaeota(1),bacteria>candidatusmoduliflexota>candidatusmoduliflexia>candidatusmoduliflexales(1),bacteria>bacillota>clostridia>eubacteriales(1),(1)
MBI3377963.1	0	113	62	87	98	113		PilZ(113)	Nitrospirota(71),Acidobacteriota(17),Myxococcota(7),Thermodesulfobacteriota(7),Bacteria incertae sedis(3),PVC group(3),delta/epsilon subdivisions(3),unclassified Bacteria(2)	PilZ(113)	bacteria>nitrospirota(48),bacteria>nitrospirota>nitrospiria>nitrospirales(21),bacteria>acidobacteriota>holophagae>holophagales(14),bacteria>thermodesulfobacteriota>desulfuromonadia>geobacterales(6),bacteria>myxococcota>myxococcia(5),bacteria>deltaproteobacteria(3),bacteria>acidobacteriota(3),bacteria(2),bacteria>planctomycetota>candidatusbrocadiia>candidatusbrocadiales(2),bacteria>myxococcota>myx…
MCI0404147.1	0	113	37	96	101	113		PilZ(113),SP(2)	Acidobacteriota(112)	PilZ(111),SP+PilZ(2)	bacteria>acidobacteriota(81),bacteria>acidobacteriota>terriglobia(22),bacteria>acidobacteriota>terriglobia>terriglobales(8),(1),bacteria>acidobacteriota>terriglobia>candidatusacidoferrales(1)
NTV12488.1	0	113	43	78	88	113		PilZ(113),PilZN(8),SP(2),MED28(1)	Thermodesulfobacteriota(61),Pseudomonadota(36),Myxococcota(12),delta/epsilon subdivisions(3),Nitrospirota(1)	PilZ(102),PilZN+PilZ(8),SP+PilZ(2),MED28+PilZ(1)	bacteria>thermodesulfobacteriota>desulfobulbia>desulfobulbales(38),bacteria>pseudomonadota(35),bacteria>thermodesulfobacteriota>thermodesulfobacteria>thermodesulfobacteriales(15),bacteria>myxococcota>myxococcia(12),bacteria>thermodesulfobacteriota>desulfobacteria>desulfobacterales(5),bacteria>deltaproteobacteria(3),bacteria>thermodesulfobacteriota(2),bacteria>pseudomonadota>gammaproteobacteria>ce…
WP_114693628.1	0	113	38	68	107	103		TM(187),PilZ(112),HAMP(95),PilJ(93),MCPsignal(63),MA(54),SP(31),Flagellin_N(6),LXG(5),NIT(3),ISG65-75(2),4HB_MCP_1(1),PilZN(1),EzrA(1)	Pseudomonadota(102),Thermodesulfobacteriota(8),unclassified Bacteria(1)	TM+PilJ+TM+HAMP+MCPsignal+PilZ(27),TM+PilJ+TM+HAMP+MA+PilZ(18),SP+PilJ+TM+HAMP+MCPsignal+PilZ(16),SP+PilJ+TM+HAMP+MA+PilZ(7),TM+PilJ+TM+HAMP+Flagellin_N+MCPsignal+PilZ(6),TM+PilJ+TM+HAMP+LXG+MCPsignal+PilZ(5),TM+TM+MA+PilZ(4),TM+PilJ+TM+MA+PilZ(4),TM+MA+MA+PilZ(4),TM+TM+HAMP+MA+PilZ(3),SP+NIT+TM+MA+PilZ(3),TM+PilJ+TM+HAMP+ISG65-75+MCPsignal+PilZ(2),TM+PilJ+MA+MCPsignal+PilZ(2),SP+PilJ+TM+HAMP+MCP…	bacteria>pseudomonadota>gammaproteobacteria>alteromonadales(41),bacteria>pseudomonadota>gammaproteobacteria>vibrionales(30),bacteria>pseudomonadota>gammaproteobacteria(9),bacteria>pseudomonadota>gammaproteobacteria>oceanospirillales(8),bacteria>thermodesulfobacteriota>desulfobulbia>desulfobulbales(8),bacteria>pseudomonadota>betaproteobacteria>nitrosomonadales(4),bacteria>pseudomonadota>betaproteo…
WP_243938854.1	0	113	14	56	112	92		PilZ(113)	Pseudomonadota(112)	PilZ(113)	bacteria>pseudomonadota>alphaproteobacteria>hyphomicrobiales(88),bacteria>pseudomonadota>alphaproteobacteria>hyphomonadales(21),bacteria>pseudomonadota>alphaproteobacteria(2),bacteria>pseudomonadota>alphaproteobacteria>rhodobacterales(1),(1)
WP_279708004.1	0	113	9	45	103	95		PilZ(113)	Pseudomonadota(113)	PilZ(113)	bacteria>pseudomonadota>alphaproteobacteria>hyphomicrobiales(113)
EJO4255344.1	0	112	3	48	106	105	SP+TM+TM+TM+TM+TM+Glycos_transf_2+Cellulose_synt+TM+PilZ	TM(566),Glycos_transf_2(112),Cellulose_synt(112),SP(109),PilZ(6)	Pseudomonadota(112)	SP+TM+TM+TM+TM+TM+Glycos_transf_2+Cellulose_synt(102),SP+TM+TM+TM+TM+TM+Glycos_transf_2+Cellulose_synt+TM+TM(3),SP+TM+TM+TM+TM+TM+Glycos_transf_2+Cellulose_synt+PilZ(2),TM+TM+TM+TM+Glycos_transf_2+Cellulose_synt+PilZ(2),SP+TM+TM+TM+TM+TM+Glycos_transf_2+Cellulose_synt+TM+PilZ(1),SP+TM+TM+TM+TM+TM+Glycos_transf_2+Cellulose_synt+TM(1),TM+TM+TM+TM+Glycos_transf_2+Cellulose_synt+TM+PilZ(1)	bacteria>pseudomonadota>gammaproteobacteria>enterobacterales(112)
WP_058812595.1	0	112	9	43	110	84		PilZ(112),SP(1)	Pseudomonadota(111)	PilZ(111),SP+PilZ(1)	bacteria>pseudomonadota>alphaproteobacteria>sphingomonadales(109),bacteria>pseudomonadota(1),bacteria>pseudomonadota>betaproteobacteria>burkholderiales(1),(1)
MBI5721654.1	0	111	17	66	110	101		PilZ(111),PilZN(20)	Pseudomonadota(111)	PilZ(91),PilZN+PilZ(20)	bacteria>pseudomonadota>betaproteobacteria>burkholderiales(101),bacteria>pseudomonadota>gammaproteobacteria>chromatiales(5),bacteria>pseudomonadota(2),bacteria>pseudomonadota>gammaproteobacteria(2),bacteria>pseudomonadota>betaproteobacteria>nitrosomonadales(1)
QQS42327.1	0	111	7	88	111	111		CP-ATPgrasp(111),HTH(2),PilZ(1)	Acidobacteriota(108),Terrabacteria group(2),unclassified Bacteria(1)	CP-ATPgrasp(108),HTH+CP-ATPgrasp(2),CP-ATPgrasp+PilZ(1)	bacteria>acidobacteriota(51),bacteria>acidobacteriota>blastocatellia>blastocatellales(36),bacteria>acidobacteriota>blastocatellia(21),bacteria>cyanobacteriota>cyanophyceae>leptolyngbyales(2),bacteria(1)
WP_123711987.1	0	111	29	58	106	101		PilZ(111),PilZN(1)	Pseudomonadota(109),delta/epsilon subdivisions(2)	PilZ(110),PilZN+PilZ(1)	bacteria>pseudomonadota>gammaproteobacteria>cellvibrionales(79),bacteria>pseudomonadota>gammaproteobacteria(12),bacteria>pseudomonadota>gammaproteobacteria>chromatiales(10),bacteria>pseudomonadota>gammaproteobacteria>salinisphaerales(3),bacteria>pseudomonadota>gammaproteobacteria>vibrionales(2),bacteria>deltaproteobacteria(2),bacteria>pseudomonadota>gammaproteobacteria>xanthomonadales(1),bacteria…
WP_124743057.1	0	111	7	48	110	92		PilZ(111)	Pseudomonadota(108),Bacteria(3)	PilZ(111)	bacteria>pseudomonadota>alphaproteobacteria>caulobacterales(109),bacteria>pseudomonadota>alphaproteobacteria(1),bacteria>pseudomonadota(1)
RMH03453.1	0	110	35	94	99	109		TM(344),CHASE2(110),ACYC(110),PilZ(99),SP(67),5TMR-LYT(3),DUF6057(1)	Bacteria incertae sedis(83),Terrabacteria group(9),Nitrospirota(8),Myxococcota(7),Acidobacteriota(2),delta/epsilon subdivisions(1)	SP+CHASE2+TM+TM+TM+ACYC+PilZ(53),TM+CHASE2+TM+TM+TM+ACYC+PilZ(27),SP+CHASE2+TM+TM+TM+ACYC(8),CHASE2+TM+TM+TM+ACYC+PilZ(7),CHASE2+TM+TM+ACYC+PilZ(4),SP+CHASE2+TM+TM+ACYC+PilZ(4),TM+CHASE2+TM+TM+TM+ACYC(3),SP+CHASE2+TM+5TMR-LYT+ACYC+PilZ(2),CHASE2+5TMR-LYT+ACYC+PilZ(1),TM+CHASE2+DUF6057+TM+ACYC+PilZ(1)	bacteria(81),bacteria>nitrospirota(8),bacteria>myxococcota>myxococcia(6),bacteria>cyanobacteriota>cyanophyceae>nostocales(5),bacteria>cyanobacteriota>cyanophyceae>coleofasciculales(4),bacteria>candidatedivisionnc10(2),bacteria>acidobacteriota(2),bacteria>deltaproteobacteria(1),bacteria>myxococcota>myxococcia>myxococcales(1)
WP_207054581.1	0	110	11	40	106	84		PilZ(110),SP(1)	Myxococcota(110)	PilZ(109),SP+PilZ(1)	bacteria>myxococcota>myxococcia>myxococcales(101),bacteria>myxococcota>myxococcia(9)
MDH3952013.1	0	108	31	76	34	108		PilZ(108)	Myxococcota(89),Thermodesulfobacteriota(10),Nitrospirota(3)	PilZ(108)	bacteria>myxococcota>myxococcia(89),bacteria>thermodesulfobacteriota>desulfobacteria>desulfobacterales(9),(6),bacteria>nitrospirota(2),bacteria>thermodesulfobacteriota>syntrophobacteria(1),bacteria>nitrospirota>nitrospiria>nitrospirales(1)
MBI4512112.1	0	107	68	92	97	107		PilZ(107)	Myxococcota(89),Pseudomonadota(9),Bacteria incertae sedis(7),delta/epsilon subdivisions(1),Acidobacteriota(1)	PilZ(107)	bacteria>myxococcota>myxococcia(37),bacteria>myxococcota>polyangiales(22),bacteria>myxococcota>myxococcia>myxococcales(19),bacteria>myxococcota(10),bacteria>pseudomonadota(9),bacteria(6),bacteria>deltaproteobacteria(1),bacteria>myxococcota>haliangiales(1),bacteria>candidatusfischerbacteria(1),bacteria>acidobacteriota>candidatuspolarisedimenticolia(1)
MDH4237756.1	0	107	7	76	103	107		PilZ(107)	Nitrospirota(105)	PilZ(107)	bacteria>nitrospirota>nitrospiria>nitrospirales(104),(2),bacteria>nitrospirota(1)
OFZ31227.1	0	107	55	86	102	105		Peptidase_S8(107),PilZ(106),TM(106),SP(93),DUF6223(3),DUF1180(1),HMA(1)	Bdellovibrionota(96),Pseudomonadota(3),Myxococcota(2),unclassified Bacteria(2),Nitrospirota(1)	SP+Peptidase_S8+TM+PilZ(88),Peptidase_S8+TM+PilZ(10),SP+Peptidase_S8+DUF6223+PilZ(3),TM+Peptidase_S8+TM+PilZ(3),SP+Peptidase_S8+TM(1),Peptidase_S8+DUF1180+PilZ(1),SP+HMA+Peptidase_S8+TM+PilZ(1)	bacteria>bdellovibrionota>bdellovibrionia>bdellovibrionales(94),(3),bacteria>pseudomonadota(3),bacteria>bdellovibrionota>oligoflexia(2),bacteria>myxococcota>myxococcia(2),bacteria(2),bacteria>nitrospirota>nitrospiria>nitrospirales(1)
WP_291778429.1	0	107	8	57	106	91		PilZ(107)	Pseudomonadota(105),Terrabacteria group(1)	PilZ(107)	bacteria>pseudomonadota>gammaproteobacteria>xanthomonadales(100),bacteria>pseudomonadota(4),(1),bacteria>bacillota>bacilli>bacillales(1),bacteria>pseudomonadota>betaproteobacteria>rhodocyclales(1)
WP_294946085.1	0	107	20	59	99	103		PilZ(124),Baculo_PEP_C(6),SP(2),MIS13(1)	Pseudomonadota(106)	PilZ(81),PilZ+PilZ(17),Baculo_PEP_C+PilZ(6),SP+PilZ(2),MIS13+PilZ(1)	bacteria>pseudomonadota>gammaproteobacteria>thiotrichales(100),bacteria>pseudomonadota>gammaproteobacteria(4),bacteria>pseudomonadota>gammaproteobacteria>oceanospirillales(1),(1),bacteria>pseudomonadota(1)
MBU0482583.1	0	106	50	85	96	105		PilZ(104),CNMP(102),cNMP_binding(4),DUF615(3),RHSP-X1(2),ZNR(1)	Thermodesulfobacteriota(71),Myxococcota(26),Pseudomonadota(7),Nitrospinae/Tectomicrobia group(1)	CNMP+PilZ(94),cNMP_binding+PilZ(4),DUF615+CNMP+PilZ(3),RHSP-X1+CNMP+PilZ(2),CNMP(2),ZNR+CNMP+PilZ(1)	bacteria>thermodesulfobacteriota>desulfobacteria>desulfobacterales(44),bacteria>myxococcota>myxococcia(26),bacteria>thermodesulfobacteriota>desulfobulbia>desulfobulbales(23),bacteria>pseudomonadota(7),bacteria>thermodesulfobacteriota>syntrophobacteria>syntrophobacterales(4),bacteria>nitrospinae/tectomicrobiagroup>nitrospinota(1),(1)
MCC6948800.1	0	106	20	52	96	94		PilZ(106),SP(1)	Pseudomonadota(99),Terrabacteria group(2),PVC group(1)	PilZ(105),SP+PilZ(1)	bacteria>pseudomonadota>alphaproteobacteria>hyphomicrobiales(93),bacteria>pseudomonadota>alphaproteobacteria>hyphomonadales(5),(4),bacteria>bacillota>bacilli>lactobacillales(2),bacteria>planctomycetota>planctomycetia>pirellulales(1),bacteria>pseudomonadota>alphaproteobacteria(1)
MCW5687373.1	0	106	11	64	106	100		PilZ(106)	Pseudomonadota(105),unclassified Bacteria(1)	PilZ(106)	bacteria>pseudomonadota>alphaproteobacteria>hyphomicrobiales(100),bacteria>pseudomonadota>alphaproteobacteria>sphingomonadales(2),bacteria>pseudomonadota>alphaproteobacteria(2),bacteria>pseudomonadota(1),bacteria(1)
WP_192093002.1	0	106	10	38	104	73		PilZ(106)	Pseudomonadota(101),Bacteria(3)	PilZ(106)	bacteria>pseudomonadota>alphaproteobacteria>sphingomonadales(103),(2),bacteria>pseudomonadota>gammaproteobacteria>xanthomonadales(1)
MBZ5648019.1	0	105	36	75	103	104		PilZ(105)	Myxococcota(98),Acidobacteriota(3),delta/epsilon subdivisions(2),unclassified Bacteria(1)	PilZ(105)	bacteria>myxococcota>polyangiales(52),bacteria>myxococcota>myxococcia>myxococcales(29),bacteria>myxococcota>myxococcia(15),bacteria>deltaproteobacteria(2),bacteria>myxococcota(1),(1),bacteria(1),bacteria>myxococcota>nannocystales(1),bacteria>acidobacteriota(1),bacteria>acidobacteriota>terriglobia>terriglobales(1),bacteria>acidobacteriota>terriglobia(1)
NGZ26951.1	0	105	50	77	91	105		PilZ(105),DUF3727(1)	Thermodesulfobacteriota(51),Pseudomonadota(50),unclassified Bacteria(1),unclassified sequences(1)	PilZ(104),DUF3727+PilZ(1)	bacteria>thermodesulfobacteriota>desulfobulbia>desulfobulbales(50),bacteria>pseudomonadota>alphaproteobacteria>magnetococcales(39),bacteria>pseudomonadota(11),(3),bacteria>thermodesulfobacteriota>desulfobacteria>desulfobacterales(1),bacteria(1)
NNM52908.1	0	105	18	47	102	94		PilZ(116),MPTase(17),IES3(2),MED22(2),DUF2806(1)	Pseudomonadota(102),unclassified Bacteria(1)	PilZ(72),MPTase+PilZ(17),PilZ+PilZ(11),IES3+PilZ(2),MED22+PilZ(2),DUF2806+PilZ(1)	bacteria>pseudomonadota>gammaproteobacteria>cellvibrionales(65),bacteria>pseudomonadota>gammaproteobacteria>moraxellales(32),bacteria>pseudomonadota>gammaproteobacteria>pseudomonadales(3),bacteria>pseudomonadota>gammaproteobacteria(2),(2),bacteria(1)
HBR58307.1	0	104	36	71	103	104		PilZ(104)	Acidobacteriota(101),Terrabacteria group(2),unclassified Bacteria(1)	PilZ(104)	bacteria>acidobacteriota(46),bacteria>acidobacteriota>blastocatellia>blastocatellales(33),bacteria>acidobacteriota>blastocatellia(22),bacteria>cyanobacteriota>cyanophyceae>leptolyngbyales(2),bacteria(1)
MBD0267060.1	0	104	10	53	102	89		TM(757),PilZ(104),BACTERIALFRINGE(65),Glyco_trans_2_3(25),Glycos_transf_2(14),Cellulose_synt(14),SP(1)	Terrabacteria group(104)	TM+TM+TM+TM+BACTERIALFRINGE+TM+TM+TM+TM+PilZ(44),TM+TM+TM+TM+BACTERIALFRINGE+TM+TM+TM+TM+TM+PilZ(17),TM+TM+TM+TM+Glycos_transf_2+Cellulose_synt+TM+TM+TM+PilZ(14),TM+TM+TM+TM+Glyco_trans_2_3+TM+TM+PilZ(11),Glyco_trans_2_3+TM+TM+TM+PilZ(5),TM+TM+TM+TM+Glyco_trans_2_3+TM+TM+TM+PilZ(4),Glyco_trans_2_3+TM+TM+TM+TM+PilZ(3),TM+TM+TM+TM+BACTERIALFRINGE+TM+TM+TM+PilZ(2),SP+TM+BACTERIALFRINGE+TM+TM+TM+TM+P…	bacteria>cyanobacteriota>cyanophyceae>oscillatoriales(59),bacteria>cyanobacteriota>cyanophyceae>chroococcales(13),bacteria>cyanobacteriota(9),bacteria>cyanobacteriota>cyanophyceae>oculatellales(9),bacteria>cyanobacteriota>cyanophyceae>leptolyngbyales(5),bacteria>cyanobacteriota>cyanophyceae>coleofasciculales(3),bacteria>cyanobacteriota>cyanophyceae>chroococcidiopsidales(2),bacteria>cyanobacteriot…
MBX3022073.1	0	104	48	84	102	104		PilZ(104)	Bdellovibrionota(97),Myxococcota(2),Pseudomonadota(2),unclassified Bacteria(1)	PilZ(104)	bacteria>bdellovibrionota>bdellovibrionia>bdellovibrionales(94),bacteria>bdellovibrionota>oligoflexia(2),(2),bacteria>pseudomonadota(2),bacteria(1),bacteria>myxococcota>myxococcia>myxococcales(1),bacteria>bdellovibrionota(1),bacteria>myxococcota>myxococcia(1)
MCY7281205.1	0	104	47	75	99	99		PilZ(104),SP(2)	Pseudomonadota(103)	PilZ(102),SP+PilZ(2)	bacteria>pseudomonadota>alphaproteobacteria>sphingomonadales(94),bacteria>pseudomonadota>alphaproteobacteria(9),(1)
MDH3797969.1	0	104	38	65	90	102		PilZ(104)	Thermodesulfobacteriota(58),Myxococcota(40),Pseudomonadota(3),delta/epsilon subdivisions(2),FCB group(1)	PilZ(104)	bacteria>thermodesulfobacteriota>desulfobacteria>desulfobacterales(53),bacteria>myxococcota>myxococcia(40),bacteria>thermodesulfobacteriota>desulfobulbia>desulfobulbales(3),bacteria>thermodesulfobacteriota>desulfovibrionia>desulfovibrionales(2),bacteria>deltaproteobacteria(2),bacteria>pseudomonadota(2),bacteria>pseudomonadota>gammaproteobacteria>methylococcales(1),bacteria>bacteroidota>cytophagia…
OPY91197.1	0	104	47	75	98	104		PilZ(104),PilZN(1),Thioredoxin_inactive(1)	Thermodesulfobacteriota(62),Myxococcota(35),delta/epsilon subdivisions(3),Pseudomonadota(3),Nitrospirota(1)	PilZ(102),PilZN+PilZ(1),Thioredoxin_inactive+PilZ(1)	bacteria>myxococcota>myxococcia(35),bacteria>thermodesulfobacteriota>syntrophia>syntrophales(35),bacteria>thermodesulfobacteriota>syntrophorhabdia>syntrophorhabdales(10),bacteria>thermodesulfobacteriota>syntrophobacteria>syntrophobacterales(9),bacteria>thermodesulfobacteriota>desulfobacteria>desulfobacterales(7),bacteria>deltaproteobacteria(3),bacteria>pseudomonadota(3),bacteria>nitrospirota>nitr…
WP_135502295.1	0	104	12	43	101	85		PilZ(104)	Terrabacteria group(103)	PilZ(104)	bacteria>bacillota>bacilli>bacillales(102),(1),bacteria>actinomycetota>actinomycetes>micrococcales(1)
WP_247773188.1	0	104	2	24	79	73		PilZ(104)	Pseudomonadota(104)	PilZ(104)	bacteria>pseudomonadota>alphaproteobacteria>hyphomicrobiales(104)
MCR4286809.1	0	103	46	84	81	103		PilZ(103),REC_response_reg(100),REC(2)	Myxococcota(65),delta/epsilon subdivisions(22),Thermodesulfobacteriota(6),Pseudomonadota(4),unclassified Bacteria(3),Acidobacteriota(1),environmentalsamples(1)	REC_response_reg+PilZ(100),REC+PilZ(2),PilZ(1)	bacteria>myxococcota>myxococcia(65),bacteria>deltaproteobacteria(22),bacteria>thermodesulfobacteriota>desulfuromonadia>desulfuromonadales(5),bacteria(4),bacteria>pseudomonadota(2),bacteria>acidobacteriota(1),bacteria>pseudomonadota>zetaproteobacteria(1),bacteria>pseudomonadota>betaproteobacteria>nitrosomonadales(1),(1),bacteria>thermodesulfobacteriota>desulfuromonadia>geobacterales(1)
NIM91754.1	0	103	26	72	100	103		PilZ(103),SP(2)	Bacteria incertae sedis(84),Acidobacteriota(12),unclassified Bacteria(3),unclassified sequences(2),Terrabacteria group(1),FCB group(1)	PilZ(101),SP+PilZ(2)	bacteria>candidatusaminicenantes(84),bacteria>acidobacteriota(12),bacteria(4),(2),bacteria>bacillota>clostridia>eubacteriales(1)
PYS83772.1	0	103	56	86	87	103		PilZ(103),SP(1)	Acidobacteriota(103)	PilZ(102),SP+PilZ(1)	bacteria>acidobacteriota(67),bacteria>acidobacteriota>blastocatellia>blastocatellales(27),bacteria>acidobacteriota>blastocatellia(9)
WP_012175042.1	0	103	33	72	86	102		PilZ(103)	Thermodesulfobacteriota(55),Myxococcota(20),Pseudomonadota(13),Acidobacteriota(6),Nitrospirota(5),delta/epsilon subdivisions(4)	PilZ(103)	bacteria>thermodesulfobacteriota>desulfobulbia>desulfobulbales(33),bacteria>myxococcota>myxococcia(19),bacteria>thermodesulfobacteriota>desulfobacteria>desulfobacterales(14),bacteria>pseudomonadota(12),bacteria>thermodesulfobacteriota>syntrophia>syntrophales(8),bacteria>acidobacteriota(5),bacteria>deltaproteobacteria(4),bacteria>nitrospirota(3),bacteria>pseudomonadota>gammaproteobacteria>methyloc…
WP_224312979.1	0	103	21	54	71	93		PilZ(103)	Pseudomonadota(100)	PilZ(103)	bacteria>pseudomonadota>alphaproteobacteria>hyphomicrobiales(100),(3)
MBH0192899.1	0	102	8	81	96	102		PilZ(102)	Nitrospirota(100)	PilZ(102)	bacteria>nitrospirota>nitrospiria>nitrospirales(88),bacteria>nitrospirota(12),(2)
WP_226451822.1	0	102	10	68	100	97		PilZ(102),STAS(30),STAS_2(14)	Pseudomonadota(100),Thermodesulfobacteriota(1)	PilZ(58),PilZ+STAS(30),PilZ+STAS_2(14)	bacteria>pseudomonadota>betaproteobacteria>rhodocyclales(83),bacteria>pseudomonadota>betaproteobacteria(12),bacteria>pseudomonadota>gammaproteobacteria(4),(1),bacteria>thermodesulfobacteriota>desulfobulbia>desulfobulbales(1),bacteria>pseudomonadota(1)
WP_259276760.1	0	102	38	59	97	93		PilZ(102)	Pseudomonadota(101)	PilZ(102)	bacteria>pseudomonadota>alphaproteobacteria>kordiimonadales(34),bacteria>pseudomonadota>alphaproteobacteria(19),bacteria>pseudomonadota>alphaproteobacteria>rhodospirillales(13),bacteria>pseudomonadota>alphaproteobacteria>emcibacterales(12),bacteria>pseudomonadota>alphaproteobacteria>iodidimonadales(11),bacteria>pseudomonadota(5),bacteria>pseudomonadota>alphaproteobacteria>sphingomonadales(4),bact…
MBV8685529.1	0	101	56	66	100	95		PilZ(202),SP(1)	Pseudomonadota(101)	PilZ+PilZ(100),SP+PilZ+PilZ(1)	bacteria>pseudomonadota>alphaproteobacteria>sphingomonadales(92),bacteria>pseudomonadota>alphaproteobacteria(9)
WP_095996975.1	0	101	13	63	94	93		PilZ(101),TM(33)	Pseudomonadota(94),Bacteria(1)	PilZ(68),PilZ+TM(33)	bacteria>pseudomonadota>alphaproteobacteria>sphingomonadales(94),(6),bacteria>pseudomonadota>alphaproteobacteria>hyphomicrobiales(1)
WP_133329441.1	0	101	29	56	66	94		PilZ(101)	Pseudomonadota(92),Acidobacteriota(8)	PilZ(101)	bacteria>pseudomonadota>betaproteobacteria>burkholderiales(91),bacteria>acidobacteriota>holophagae>holophagales(4),(1),bacteria>acidobacteriota(1),bacteria>acidobacteriota>vicinamibacteria>vicinamibacterales(1),bacteria>acidobacteriota>blastocatellia(1),bacteria>acidobacteriota>thermoanaerobaculia(1),bacteria>pseudomonadota>betaproteobacteria(1)
MBK7420979.1	0	100	2	28	98	100		PilZ(100)	Nitrospirota(99),Bacteria incertae sedis(1)	PilZ(100)	bacteria>nitrospirota>nitrospiria>nitrospirales(98),bacteria>candidatusnomurabacteria(1),bacteria>nitrospirota(1)
RTL75065.1	0	100	9	31	96	72		PilZ(100),SP(1)	Pseudomonadota(97),unclassified Bacteria(1)	PilZ(99),SP+PilZ(1)	bacteria>pseudomonadota>alphaproteobacteria>hyphomicrobiales(97),(2),bacteria(1)
UCC40714.1	0	100	36	66	66	100		PilZ(100),SP(2)	Bacteria incertae sedis(69),Acidobacteriota(12),PVC group(8),unclassified sequences(4),unclassified Bacteria(4),TACK group(1)	PilZ(98),SP+PilZ(2)	bacteria>candidatusaminicenantes(69),bacteria>acidobacteriota(12),bacteria>candidatusomnitrophota(8),(6),bacteria(4),archaea>candidatusbathyarchaeota(1)
WP_211388450.1	0	100	16	37	87	86		PilZ(100)	Pseudomonadota(100)	PilZ(100)	bacteria>pseudomonadota>alphaproteobacteria>hyphomicrobiales(100)
MBL7689100.1	0	99	34	72	97	97		PilZ(97),PilZN(1)	Bdellovibrionota(90),Pseudomonadota(5),Myxococcota(2),unclassified Bacteria(1)	PilZ(97),PilZN(1)	bacteria>bdellovibrionota>bdellovibrionia>bdellovibrionales(89),bacteria>pseudomonadota(4),bacteria>myxococcota>myxococcia(2),bacteria>bdellovibrionota(1),bacteria(1),(1),bacteria>pseudomonadota>alphaproteobacteria>rhodobacterales(1)
MBT4761224.1	0	99	51	76	96	97		GYF(108),PilZ(99),GYF_2(36)	Bdellovibrionota(91),Pseudomonadota(5),Myxococcota(2)	GYF+PilZ(33),GYF+GYF+PilZ(30),GYF_2+PilZ(21),GYF_2+GYF+PilZ(15)	bacteria>bdellovibrionota>bdellovibrionia>bdellovibrionales(89),bacteria>pseudomonadota(5),bacteria>myxococcota>myxococcia(2),(1),bacteria>bdellovibrionota(1),bacteria>bdellovibrionota>oligoflexia(1)
WP_008487011.1	0	99	23	54	96	89		PilZ(99)	Pseudomonadota(95),FCB group(1),Terrabacteria group(1)	PilZ(99)	bacteria>pseudomonadota>gammaproteobacteria>alteromonadales(92),(2),bacteria>pseudomonadota>gammaproteobacteria>xanthomonadales(2),bacteria(1),bacteria>pseudomonadota(1),bacteria>bacillota(1)
WP_040200860.1	0	99	43	62	92	95		PilZ(99),REC(48),REC_response_reg(6),Tox-ParB(2)	Thermodesulfobacteriota(85),Myxococcota(13),delta/epsilon subdivisions(1)	REC+PilZ(48),PilZ(43),REC_response_reg+PilZ(6),Tox-ParB+PilZ(2)	bacteria>thermodesulfobacteriota>desulfuromonadia>desulfuromonadales(85),bacteria>myxococcota>myxococcia(13),bacteria>deltaproteobacteria(1)
WP_067788176.1	0	99	24	45	97	92		PilZ(99)	Pseudomonadota(97)	PilZ(99)	bacteria>pseudomonadota>alphaproteobacteria>sphingomonadales(94),bacteria>pseudomonadota(2),(2),bacteria>pseudomonadota>alphaproteobacteria>rhodobacterales(1)
WP_235700523.1	0	99	3	13	98	31		PilZ(99),TM(79),SP(46)	Terrabacteria group(99)	SP+PilZ(43),TM+PilZ(30),TM+TM+PilZ(23),SP+TM+PilZ(3)	bacteria>bacillota>bacilli>lactobacillales(99)
MBI2894592.1	0	98	36	66	98	96		PilZ(98)	Myxococcota(96),Pseudomonadota(1),delta/epsilon subdivisions(1)	PilZ(98)	bacteria>myxococcota>polyangiales(69),bacteria>myxococcota>myxococcia>myxococcales(13),bacteria>myxococcota>myxococcia(11),bacteria>myxococcota>haliangiales(2),bacteria>pseudomonadota(1),bacteria>myxococcota(1),bacteria>deltaproteobacteria(1)
OIP51532.1	0	98	61	73	92	98		PilZ(98)	Thermodesulfobacteriota(43),Calditrichota(12),Bacteria incertae sedis(11),Myxococcota(10),Pseudomonadota(8),Acidobacteriota(7),delta/epsilon subdivisions(3),unclassified Bacteria(2),TACK group(1)	PilZ(98)	bacteria>thermodesulfobacteriota>desulfobacteria>desulfobacterales(35),bacteria>candidatusaminicenantes(11),bacteria>myxococcota>myxococcia(10),bacteria>thermodesulfobacteriota>desulfobulbia>desulfobulbales(8),bacteria>pseudomonadota(8),bacteria>calditrichota>calditrichia(7),bacteria>acidobacteriota(5),bacteria>calditrichota>calditrichia>calditrichales(3),bacteria>deltaproteobacteria(3),bacteria>…
WP_073537291.1	0	98	10	15	74	62		PilZ(98)	Terrabacteria group(98)	PilZ(98)	bacteria>bacillota>clostridia>eubacteriales(97),bacteria>bacillota(1)
WP_169702679.1	0	98	3	45	93	78		PilZ(98)	Pseudomonadota(94)	PilZ(98)	bacteria>pseudomonadota>gammaproteobacteria>vibrionales(94),(4)
WP_284456081.1	0	98	5	22	95	88		PilZ(98)	Pseudomonadota(96)	PilZ(98)	bacteria>pseudomonadota>gammaproteobacteria>oceanospirillales(92),bacteria>pseudomonadota(3),(2),bacteria>pseudomonadota>gammaproteobacteria(1)
HHU32916.1	0	97	47	62	97	93		PilZN(97),ParA-Soj-PloopNTPase(97)	Terrabacteria group(97)	PilZN+ParA-Soj-PloopNTPase(97)	bacteria>bacillota(34),bacteria>bacillota>clostridia>eubacteriales(14),bacteria>bacillota>clostridia(10),bacteria>bacillota>clostridia>halanaerobiales(9),bacteria>bacillota>clostridia>natranaerobiales(8),bacteria>bacillota>limnochordia(6),bacteria>bacillota>limnochordia>limnochordales(4),bacteria>bacillota>clostridia>thermosediminibacterales(3),bacteria>bacillota>clostridia>thermoanaerobacterales…
WP_022777097.1	0	97	13	66	95	93		PilZ(97),TM(19),Adenovirusportal(1)	Terrabacteria group(95)	PilZ(77),TM+PilZ(19),PilZ+Adenovirusportal(1)	bacteria>bacillota>clostridia>eubacteriales(95),(2)
GHV33050.1	0	96	30	56	96	83		PilZ(96),PilZN(1)	Synergistota(95),Terrabacteria group(1)	PilZ(95),PilZN+PilZ(1)	bacteria>synergistota>synergistia>synergistales(91),bacteria>synergistota(4),bacteria>chloroflexota>anaerolineae>anaerolineales(1)
MBN2181502.1	0	96	38	80	79	96		PilZ(96)	PVC group(96)	PilZ(96)	bacteria>planctomycetota(38),bacteria>planctomycetota>phycisphaerae>sedimentisphaerales(29),bacteria>planctomycetota>phycisphaerae(15),bacteria>planctomycetota>phycisphaerae>phycisphaerales(11),bacteria>planctomycetota>planctomycetia>planctomycetales(3)
MBS4050860.1	0	96	29	62	92	89		TM(281),PilZ(96),LiaI-LiaF-TM_LiaI(1)	Pseudomonadota(95),Bacteria(1)	PilZ+TM+TM+TM(40),PilZ+TM+TM(31),PilZ+TM+TM+TM+TM(23),PilZ+TM+TM+LiaI-LiaF-TM_LiaI(1),PilZ+TM+TM+TM+TM+TM(1)	bacteria>pseudomonadota>gammaproteobacteria>methylococcales(92),bacteria>pseudomonadota>gammaproteobacteria(3),bacteria>pseudomonadota>gammaproteobacteria>thiotrichales(1)
MCS7042263.1	0	96	34	90	89	96		TM(466),HDGYP(96),GGDEF(96),GAF_2(54),GAF(42),MASE9(40),PilZ(39),SP(4),NIT(1),DUF3159(1)	Acidobacteriota(90),Terrabacteria group(2),Pseudomonadota(1)	TM+TM+TM+TM+TM+TM+TM+HDGYP+GAF+GGDEF+PilZ(17),TM+TM+TM+TM+TM+TM+TM+HDGYP+GAF_2+GGDEF(14),TM+TM+TM+TM+TM+TM+TM+HDGYP+GAF+GGDEF(8),TM+TM+TM+TM+TM+TM+TM+HDGYP+GAF_2+GGDEF+PilZ(7),TM+TM+MASE9+HDGYP+GAF_2+GGDEF(7),TM+MASE9+TM+TM+HDGYP+GAF_2+GGDEF(5),TM+TM+TM+TM+TM+TM+HDGYP+GAF_2+GGDEF(4),TM+MASE9+HDGYP+GAF+GGDEF+PilZ(4),TM+MASE9+HDGYP+GAF_2+GGDEF(3),TM+TM+MASE9+TM+TM+HDGYP+GAF+GGDEF+PilZ(2),TM+MASE9+H…	bacteria>acidobacteriota(32),bacteria>acidobacteriota>terriglobia>bryobacterales(28),bacteria>acidobacteriota>terriglobia(19),bacteria>acidobacteriota>terriglobia>terriglobales(11),(3),bacteria>chloroflexota(1),bacteria>actinomycetota>acidimicrobiia(1),bacteria>pseudomonadota>gammaproteobacteria>nevskiales(1)
MDD5156012.1	0	96	49	73	90	96		PilZ(190)	PVC group(94),unclassified Bacteria(1),Euryarchaeota(1)	PilZ+PilZ(94),PilZ(2)	bacteria>candidatusomnitrophota(94),bacteria(1),archaea>euryarchaeota(1)
PYT53618.1	0	96	30	69	39	96		PilZ(96)	Acidobacteriota(93),PVC group(1),Terrabacteria group(1)	PilZ(96)	bacteria>acidobacteriota(89),bacteria>acidobacteriota>terriglobia>candidatusacidoferrales(4),bacteria>planctomycetota>phycisphaerae(1),bacteria>vulcanimicrobiota>vulcanimicrobiia>vulcanimicrobiales(1),(1)
MBU2488271.1	0	95	33	58	94	94		PilZ(95),ZNR(37),zinc_ribbon_12(19),PrimaseZnR(1)	Thermodesulfobacteriota(65),Myxococcota(15),Pseudomonadota(8),delta/epsilon subdivisions(2),Nitrospinae/Tectomicrobia group(2),FCB group(1),Euryarchaeota(1)	PilZ(38),ZNR+PilZ(37),zinc_ribbon_12+PilZ(19),PrimaseZnR+PilZ(1)	bacteria>thermodesulfobacteriota>syntrophia>syntrophales(28),bacteria>thermodesulfobacteriota>desulfobulbia>desulfobulbales(23),bacteria>myxococcota>myxococcia(15),bacteria>thermodesulfobacteriota>desulfobacteria>desulfobacterales(11),bacteria>pseudomonadota(8),bacteria>thermodesulfobacteriota>syntrophobacteria>syntrophobacterales(3),bacteria>deltaproteobacteria(2),bacteria>nitrospinae/tectomicro…
MBZ5511807.1	0	95	41	75	85	95		PilZ(95)	Acidobacteriota(85),Thermodesulfobacteriota(6),Terrabacteria group(2),PVC group(1)	PilZ(95)	bacteria>acidobacteriota(46),bacteria>acidobacteriota>terriglobia(24),bacteria>acidobacteriota>terriglobia>terriglobales(15),bacteria>thermodesulfobacteriota>desulfobulbia>desulfobulbales(6),bacteria>chloroflexota(2),bacteria>candidatusomnitrophota(1),(1)
MBZ5647829.1	0	95	39	81	82	95		PilZ(95),SP(11),GAP1-M(1),PriCT1(1),REC(1)	Acidobacteriota(91),PVC group(1),Terrabacteria group(1)	PilZ(82),SP+PilZ(10),GAP1-M+PilZ(1),PriCT1+PilZ(1),SP+REC+PilZ(1)	bacteria>acidobacteriota(48),bacteria>acidobacteriota>terriglobia(25),bacteria>acidobacteriota>terriglobia>terriglobales(18),(2),bacteria>verrucomicrobiota(1),bacteria>chloroflexota(1)
MCG8038649.1	0	95	1	25	91	92		PilZ(95)	Pseudomonadota(95)	PilZ(95)	bacteria>pseudomonadota>gammaproteobacteria>chromatiales(91),bacteria>pseudomonadota>gammaproteobacteria(4)
OGQ81682.1	0	95	52	87	62	95		PilZ(95),REC_response_reg(88),Response_reg(2),REC(2)	Acidobacteriota(87),Bacteria incertae sedis(3),Myxococcota(2),delta/epsilon subdivisions(2),unclassified Bacteria(1)	REC_response_reg+PilZ(88),PilZ(3),Response_reg+PilZ(2),REC+PilZ(2)	bacteria>acidobacteriota(57),bacteria>acidobacteriota>terriglobia(21),bacteria>acidobacteriota>terriglobia>terriglobales(8),bacteria>candidatedivisionnc10(3),bacteria>deltaproteobacteria(2),bacteria(1),bacteria>myxococcota>myxococcia(1),bacteria>acidobacteriota>terriglobia>candidatusacidoferrales(1),bacteria>myxococcota>myxococcia>myxococcales(1)
NVK01587.1	0	94	24	45	90	89		PilZ(94)	Pseudomonadota(92),Myxococcota(1)	PilZ(94)	bacteria>pseudomonadota>gammaproteobacteria>oceanospirillales(72),bacteria>pseudomonadota>gammaproteobacteria(18),bacteria>pseudomonadota(1),bacteria>myxococcota>myxococcia(1),bacteria>pseudomonadota>gammaproteobacteria>xanthomonadales(1),(1)
HER34035.1	0	93	70	87	86	93		PilZ(93),SP(2)	PVC group(89),unclassified Bacteria(2),unclassified sequences(1),Pseudomonadota(1)	PilZ(91),SP+PilZ(2)	bacteria>planctomycetota(37),bacteria>planctomycetota>phycisphaerae(31),bacteria>planctomycetota>phycisphaerae>sedimentisphaerales(10),bacteria>planctomycetota>planctomycetia>planctomycetales(7),bacteria>planctomycetota>phycisphaerae>phycisphaerales(4),bacteria(2),(1),bacteria>pseudomonadota>gammaproteobacteria>chromatiales(1)
MBS1986061.1	0	93	56	71	91	92		TM(324),PilZ(93),SP(26),PIG-P(4),FUSC-like(1)	Bdellovibrionota(83),Myxococcota(3),unclassified Bacteria(3),Pseudomonadota(2),Thermodesulfobacteriota(1)	TM+TM+TM+TM+PilZ(56),SP+TM+TM+TM+PilZ(24),TM+TM+TM+PilZ(4),TM+PIG-P+TM+PilZ(4),TM+TM+PilZ(3),SP+FUSC-like+PilZ(1),SP+TM+TM+PilZ(1)	bacteria>bdellovibrionota>bacteriovoracia>bacteriovoracales(40),bacteria>bdellovibrionota>bdellovibrionia>bdellovibrionales(39),bacteria>bdellovibrionota>oligoflexia(4),bacteria>myxococcota>myxococcia(3),bacteria(3),bacteria>pseudomonadota(2),(1),bacteria>thermodesulfobacteriota>deferrisomatia>deferrisomatales(1)
MCA9522949.1	0	93	11	67	92	89		PilZ(96),ACET(3),SP(2),TM(1),PilZN(1),RNA-Helicase_SFI(1)	Myxococcota(91),delta/epsilon subdivisions(1)	PilZ(83),PilZ+PilZ(3),PilZ+ACET(3),SP+PilZ(2),TM+PilZ(1),PilZ+PilZN+RNA-Helicase_SFI(1)	bacteria>myxococcota>myxococcia>myxococcales(86),bacteria>myxococcota>myxococcia(3),bacteria>myxococcota>polyangiales(2),(1),bacteria>deltaproteobacteria>bradymonadales(1)
MCD9187766.1	0	93	15	60	91	93		PilZ(93)	Acidobacteriota(91),Terrabacteria group(2)	PilZ(93)	bacteria>acidobacteriota(39),bacteria>acidobacteriota>blastocatellia>blastocatellales(33),bacteria>acidobacteriota>blastocatellia(19),bacteria>cyanobacteriota>cyanophyceae>leptolyngbyales(2)
MCH7700227.1	0	93	57	72	90	92		PilZ(93),SP(2),PilZN(1)	PVC group(88),Terrabacteria group(2),unclassified Bacteria(1)	PilZ(90),SP+PilZ(2),PilZN+PilZ(1)	bacteria>planctomycetota>phycisphaerae(39),bacteria>planctomycetota(29),bacteria>planctomycetota>phycisphaerae>phycisphaerales(17),bacteria>planctomycetota>planctomycetia(3),(2),bacteria>cyanobacteriota(2),bacteria(1)
MCI8584052.1	0	93	13	34	91	68		PilZ(93),IG_DUF3426(1)	Terrabacteria group(92),unclassified Bacteria(1)	PilZ(92),IG_DUF3426+PilZ(1)	bacteria>bacillota>clostridia>eubacteriales(92),bacteria(1)
OQA89578.1	0	93	56	79	81	93		PilZ(93),REC_response_reg(93)	Nitrospirota(66),Acidobacteriota(7),unclassified Bacteria(7),Myxococcota(6),Pseudomonadota(2),Terrabacteria group(2),Euryarchaeota(1),PVC group(1),Thermodesulfobacteriota(1)	PilZ+REC_response_reg(93)	bacteria>nitrospirota(31),bacteria>nitrospirota>nitrospiria>nitrospirales(20),bacteria>nitrospirota>nitrospiria>candidatustroglogloeales(10),bacteria>acidobacteriota(7),bacteria(7),bacteria>myxococcota>myxococcia(6),bacteria>nitrospirota>thermodesulfovibrionia>thermodesulfovibrionales(5),bacteria>actinomycetota(2),archaea>euryarchaeota>methanomicrobia>methanosarcinales(1),bacteria>pseudomonadota>…
PLX96940.1	0	93	50	63	90	93		PilZ(93),REC_response_reg(84),REC(8)	Nitrospirota(28),Myxococcota(26),delta/epsilon subdivisions(16),Thermodesulfobacteriota(13),Acidobacteriota(6),unclassified Bacteria(3),Terrabacteria group(1)	REC_response_reg+PilZ(84),REC+PilZ(8),PilZ(1)	bacteria>myxococcota>myxococcia(26),bacteria>nitrospirota(23),bacteria>deltaproteobacteria(16),bacteria>thermodesulfobacteriota>desulfuromonadia>desulfuromonadales(12),bacteria>nitrospirota>nitrospiria>nitrospirales(5),bacteria>acidobacteriota(4),bacteria(3),bacteria>thermodesulfobacteriota>desulfobacteria>desulfobacterales(1),bacteria>acidobacteriota>vicinamibacteria(1),bacteria>actinomycetota(1…
WP_221799350.1	0	93	11	37	91	73		PilZ(93)	Pseudomonadota(92),unclassified sequences(1)	PilZ(93)	bacteria>pseudomonadota>gammaproteobacteria>oceanospirillales(86),bacteria>pseudomonadota(3),bacteria>pseudomonadota>alphaproteobacteria>rhodobacterales(2),bacteria>pseudomonadota>gammaproteobacteria(1),(1)
WP_076712208.1	0	92	31	60	88	88		PilZ(92),PilZN(12),SNF5(2)	Aquificota(89),Acidobacteriota(2)	PilZ(78),PilZN+PilZ(12),SNF5+PilZ(2)	bacteria>aquificota>aquificae>aquificales(66),bacteria>aquificota>aquificae>desulfurobacteriales(19),bacteria>aquificota(4),bacteria>acidobacteriota(2),(1)
BAR72242.1	0	91	16	48	89	77		PilZ(91),PilZN(7)	Pseudomonadota(88),unclassified Bacteria(1)	PilZ(84),PilZN+PilZ(7)	bacteria>pseudomonadota>betaproteobacteria>burkholderiales(81),bacteria>pseudomonadota>betaproteobacteria>neisseriales(7),(2),bacteria(1)
MDD6572154.1	0	91	34	71	88	89		PilZ(91)	Terrabacteria group(90),FCB group(1)	PilZ(91)	bacteria>bacillota>clostridia>eubacteriales(86),bacteria>bacillota(2),bacteria>chloroflexota>thermoflexia>thermoflexales(1),bacteria>chloroflexota>anaerolineae>anaerolineales(1),bacteria>bacteroidota>bacteroidia>bacteroidales(1)
OGW35399.1	0	91	59	75	29	91		PilZ(91),REC_response_reg(63),REC(25),Response_reg(3),TM(1)	Nitrospirota(85),Thermodesulfobacteriota(5),Myxococcota(1)	REC_response_reg+PilZ(62),REC+PilZ(25),Response_reg+PilZ(3),TM+REC_response_reg+PilZ(1)	bacteria>nitrospirota(63),bacteria>nitrospirota>nitrospiria>nitrospirales(22),bacteria>thermodesulfobacteriota>desulfuromonadia>desulfuromonadales(4),bacteria>thermodesulfobacteriota>syntrophobacteria>syntrophobacterales(1),bacteria>myxococcota>myxococcia(1)
WP_082362208.1	0	91	41	69	87	87		PilZ(91),Usp38-like_N(2),FrmR_CsoR(1),PT(1)	Myxococcota(88),delta/epsilon subdivisions(1),Pseudomonadota(1)	PilZ(87),Usp38-like_N+PilZ(2),FrmR_CsoR+PilZ(1),PT+PilZ(1)	bacteria>myxococcota>polyangiales(63),bacteria>myxococcota>myxococcia>myxococcales(18),bacteria>myxococcota>myxococcia(7),bacteria>deltaproteobacteria(1),bacteria>pseudomonadota(1),(1)
[truncated: 13,717 more rows]

## Sheet: Second Manual Annotation Round
clusters	representative	mismatch	final	previous	auto	architecture
[truncated: 943 more rows]

## Sheet: Leptospira Life Style
binomial	subclade
Leptospira adleri	P1
[truncated: 57 more rows]
