# Supplementary material for: Insertion of a Divergent GAF-like Domain Defines a Novel Family of YcgR Homologues That Bind c-di-GMP in Leptospirales
Source: ACS Omega. 2025 Jan 21;10(4):3988–4006. doi: 10.1021/acsomega.4c09917 (PMC11800159; doi:10.1021/acsomega.4c09917)
Supplement: Supplementary file 4 — ao4c09917_si_004.xlsx [file ao4c09917_si_004.xlsx]

## Sheet: Sheet 1 - Supplementary File S1
Supporting Information Insertion of a divergent GAF-like domain defines a novel family of YcgR homologs that binds c-di-GMP in Leptospirales Aline Biazola Visnardi¹$, Rodolfo Alvarenga Ribeiro¹$, Anacleto Silva de Souza1$, Tania Geraldine Churasacari Vinces2, Edgar E. Llontop3, Anielle Salviano de Almeida Ferrari¹, Pedro Antônio França Henrique¹, Daniela Valdivieso¹, Daniel Enrique Sánchez-Limach…
assembly	total	GAZ	NpzN	PilZ	PilZN	YcgR	taxid	refseq	keep	organism	superkingdom	lineage	classification	alternative_taxids	phylum	class	order	family	subclade	binomial
GCA_003663285.1	1	0	0	1	0	0	3121606	FALSE	FALSE	Candidatus Aenigmatarchaeota archaeon	Archaea	archaea>candidatus aenigmatarchaeota	Archaea; DPANN group; Candidatus Aenigmatarchaeota; unclassified Candidatus Aenigmatarchaeota; Candidatus Aenigmatarchaeota archaeon	3121606	Candidatus Aenigmatarchaeota					Aenigmatarchaeota archaeon
GCA_003663385.1	1	0	0	1	0	0	3121606	FALSE	FALSE	Candidatus Aenigmatarchaeota archaeon	Archaea	archaea>candidatus aenigmatarchaeota	Archaea; DPANN group; Candidatus Aenigmatarchaeota; unclassified Candidatus Aenigmatarchaeota; Candidatus Aenigmatarchaeota archaeon	3121606	Candidatus Aenigmatarchaeota					Aenigmatarchaeota archaeon
GCA_011773405.1	4	0	0	4	0	0	3121606	FALSE	FALSE	Candidatus Aenigmatarchaeota archaeon	Archaea	archaea>candidatus aenigmatarchaeota	Archaea; DPANN group; Candidatus Aenigmatarchaeota; unclassified Candidatus Aenigmatarchaeota; Candidatus Aenigmatarchaeota archaeon	3121606	Candidatus Aenigmatarchaeota					Aenigmatarchaeota archaeon
GCA_016783545.1	1	0	0	1	0	0	3121606	FALSE	FALSE	Candidatus Aenigmatarchaeota archaeon	Archaea	archaea>candidatus aenigmatarchaeota	Archaea; DPANN group; Candidatus Aenigmatarchaeota; unclassified Candidatus Aenigmatarchaeota; Candidatus Aenigmatarchaeota archaeon	3121606	Candidatus Aenigmatarchaeota					Aenigmatarchaeota archaeon
GCA_028715225.1	1	0	0	1	0	0	3121606	FALSE	FALSE	Candidatus Aenigmatarchaeota archaeon	Archaea	archaea>candidatus aenigmatarchaeota	Archaea; DPANN group; Candidatus Aenigmatarchaeota; unclassified Candidatus Aenigmatarchaeota; Candidatus Aenigmatarchaeota archaeon	3121606	Candidatus Aenigmatarchaeota					Aenigmatarchaeota archaeon
GCA_001273495.1	1	0	0	1	0	0	1685135	FALSE	FALSE	miscellaneous Crenarchaeota group archaeon SMTZ-80	Archaea	archaea>candidatus bathyarchaeota	Archaea; TACK group; Candidatus Bathyarchaeota; unclassified Candidatus Bathyarchaeota; miscellaneous Crenarchaeota group archaeon SMTZ-80	1685135	Candidatus Bathyarchaeota					miscellaneous Crenarchaeota
GCA_003662155.1	1	0	0	1	0	0	2026714	FALSE	FALSE	Candidatus Bathyarchaeota archaeon	Archaea	archaea>candidatus bathyarchaeota	Archaea; TACK group; Candidatus Bathyarchaeota; unclassified Candidatus Bathyarchaeota; Candidatus Bathyarchaeota archaeon	2026714	Candidatus Bathyarchaeota					Bathyarchaeota archaeon
GCA_003662595.1	1	0	0	1	0	0	2026714	FALSE	FALSE	Candidatus Bathyarchaeota archaeon	Archaea	archaea>candidatus bathyarchaeota	Archaea; TACK group; Candidatus Bathyarchaeota; unclassified Candidatus Bathyarchaeota; Candidatus Bathyarchaeota archaeon	2026714	Candidatus Bathyarchaeota					Bathyarchaeota archaeon
GCA_003662745.1	3	0	0	3	0	0	2026714	FALSE	FALSE	Candidatus Bathyarchaeota archaeon	Archaea	archaea>candidatus bathyarchaeota	Archaea; TACK group; Candidatus Bathyarchaeota; unclassified Candidatus Bathyarchaeota; Candidatus Bathyarchaeota archaeon	2026714	Candidatus Bathyarchaeota					Bathyarchaeota archaeon
GCA_005888755.1	2	0	0	2	0	0	2026714	FALSE	FALSE	Candidatus Bathyarchaeota archaeon	Archaea	archaea>candidatus bathyarchaeota	Archaea; TACK group; Candidatus Bathyarchaeota; unclassified Candidatus Bathyarchaeota; Candidatus Bathyarchaeota archaeon	2026714	Candidatus Bathyarchaeota					Bathyarchaeota archaeon
GCA_007050015.1	2	0	0	2	0	0	2026714	FALSE	FALSE	Candidatus Bathyarchaeota archaeon	Archaea	archaea>candidatus bathyarchaeota	Archaea; TACK group; Candidatus Bathyarchaeota; unclassified Candidatus Bathyarchaeota; Candidatus Bathyarchaeota archaeon	2026714	Candidatus Bathyarchaeota					Bathyarchaeota archaeon
GCA_007050885.1	1	0	0	1	0	0	2026714	FALSE	FALSE	Candidatus Bathyarchaeota archaeon	Archaea	archaea>candidatus bathyarchaeota	Archaea; TACK group; Candidatus Bathyarchaeota; unclassified Candidatus Bathyarchaeota; Candidatus Bathyarchaeota archaeon	2026714	Candidatus Bathyarchaeota					Bathyarchaeota archaeon
GCA_011775725.1	2	0	0	2	0	0	2026714	FALSE	FALSE	Candidatus Bathyarchaeota archaeon	Archaea	archaea>candidatus bathyarchaeota	Archaea; TACK group; Candidatus Bathyarchaeota; unclassified Candidatus Bathyarchaeota; Candidatus Bathyarchaeota archaeon	2026714	Candidatus Bathyarchaeota					Bathyarchaeota archaeon
GCA_011776045.1	2	0	0	2	0	0	2026714	FALSE	FALSE	Candidatus Bathyarchaeota archaeon	Archaea	archaea>candidatus bathyarchaeota	Archaea; TACK group; Candidatus Bathyarchaeota; unclassified Candidatus Bathyarchaeota; Candidatus Bathyarchaeota archaeon	2026714	Candidatus Bathyarchaeota					Bathyarchaeota archaeon
GCA_011776625.1	1	0	0	1	0	0	2026714	FALSE	FALSE	Candidatus Bathyarchaeota archaeon	Archaea	archaea>candidatus bathyarchaeota	Archaea; TACK group; Candidatus Bathyarchaeota; unclassified Candidatus Bathyarchaeota; Candidatus Bathyarchaeota archaeon	2026714	Candidatus Bathyarchaeota					Bathyarchaeota archaeon
GCA_020356305.1	1	0	0	1	0	0	2026714	FALSE	FALSE	Candidatus Bathyarchaeota archaeon	Archaea	archaea>candidatus bathyarchaeota	Archaea; TACK group; Candidatus Bathyarchaeota; unclassified Candidatus Bathyarchaeota; Candidatus Bathyarchaeota archaeon	2026714	Candidatus Bathyarchaeota					Bathyarchaeota archaeon
GCA_022866365.1	1	0	0	1	0	0	2026714	FALSE	FALSE	Candidatus Bathyarchaeota archaeon	Archaea	archaea>candidatus bathyarchaeota	Archaea; TACK group; Candidatus Bathyarchaeota; unclassified Candidatus Bathyarchaeota; Candidatus Bathyarchaeota archaeon	2026714	Candidatus Bathyarchaeota					Bathyarchaeota archaeon
GCA_026967785.1	1	0	0	1	0	0	2026714	FALSE	FALSE	Candidatus Bathyarchaeota archaeon	Archaea	archaea>candidatus bathyarchaeota	Archaea; TACK group; Candidatus Bathyarchaeota; unclassified Candidatus Bathyarchaeota; Candidatus Bathyarchaeota archaeon	2026714	Candidatus Bathyarchaeota					Bathyarchaeota archaeon
GCA_035449545.1	1	0	0	1	0	0	2026736	FALSE	FALSE	Candidatus Diapherotrites archaeon	Archaea	archaea>candidatus diapherotrites	Archaea; DPANN group; Candidatus Diapherotrites; unclassified Candidatus Diapherotrites; Candidatus Diapherotrites archaeon	2026736	Candidatus Diapherotrites					Diapherotrites archaeon
GCA_023140715.1	4	0	0	4	0	0	2026747	FALSE	FALSE	Candidatus Heimdallarchaeota archaeon	Archaea	archaea>candidatus heimdallarchaeota	Archaea; Asgard group; Candidatus Heimdallarchaeota; unclassified Candidatus Heimdallarchaeota; Candidatus Heimdallarchaeota archaeon	2026747	Candidatus Heimdallarchaeota					Heimdallarchaeota archaeon
GCA_013375355.1	2	0	2	0	0	0	2719382	FALSE	FALSE	Candidatus Helarchaeota archaeon	Archaea	archaea>candidatus helarchaeota	Archaea; Asgard group; Candidatus Helarchaeota; unclassified Candidatus Helarchaeota; Candidatus Helarchaeota archaeon	2719382	Candidatus Helarchaeota					Helarchaeota archaeon
GCA_028683055.1	2	0	0	2	0	0	2719382	FALSE	FALSE	Candidatus Helarchaeota archaeon	Archaea	archaea>candidatus helarchaeota	Archaea; Asgard group; Candidatus Helarchaeota; unclassified Candidatus Helarchaeota; Candidatus Helarchaeota archaeon	2719382	Candidatus Helarchaeota					Helarchaeota archaeon
GCA_003661225.1	1	0	0	1	0	0	2056630	FALSE	FALSE	Candidatus Korarchaeota archaeon	Archaea	archaea	Archaea; TACK group; Candidatus Korarchaeota; unclassified Candidatus Korarchaeota; Candidatus Korarchaeota archaeon	2056630	Candidatus Korarchaeota					Korarchaeota archaeon
GCA_011776705.1	1	0	0	1	0	0	2056630	FALSE	FALSE	Candidatus Korarchaeota archaeon	Archaea	archaea	Archaea; TACK group; Candidatus Korarchaeota; unclassified Candidatus Korarchaeota; Candidatus Korarchaeota archaeon	2056630	Candidatus Korarchaeota					Korarchaeota archaeon
GCA_012962265.1	1	0	0	1	0	0	2250274	FALSE	FALSE	Candidatus Micrarchaeota archaeon	Archaea	archaea>candidatus micrarchaeota	Archaea; DPANN group; Candidatus Micrarchaeota; unclassified Candidatus Micrarchaeota; Candidatus Micrarchaeota archaeon	2250274	Candidatus Micrarchaeota					Micrarchaeota archaeon
GCA_014727935.1	1	0	0	1	0	0	2250274	FALSE	FALSE	Candidatus Micrarchaeota archaeon	Archaea	archaea>candidatus micrarchaeota	Archaea; DPANN group; Candidatus Micrarchaeota; unclassified Candidatus Micrarchaeota; Candidatus Micrarchaeota archaeon	2250274	Candidatus Micrarchaeota					Micrarchaeota archaeon
GCA_020347705.1	1	0	0	1	0	0	1906667	FALSE	FALSE	Methanomassiliicoccales archaeon	Archaea	archaea>candidatus thermoplasmatota>thermoplasmata>methanomassiliicoccales	Archaea; Candidatus Thermoplasmatota; Thermoplasmata; Methanomassiliicoccales; unclassified Methanomassiliicoccales; Methanomassiliicoccales archaeon	1906667	Candidatus Thermoplasmatota	Thermoplasmata	Methanomassiliicoccales			Methanomassiliicoccales archaeon
GCA_011056775.1	1	0	0	1	0	0	2268204	FALSE	FALSE	Thermoplasmatales archaeon	Archaea	archaea>candidatus thermoplasmatota>thermoplasmata>thermoplasmatales	Archaea; Candidatus Thermoplasmatota; Thermoplasmata; Thermoplasmatales; unclassified Thermoplasmatales; Thermoplasmatales archaeon	2268204	Candidatus Thermoplasmatota	Thermoplasmata	Thermoplasmatales			Thermoplasmatales archaeon
GCA_023136875.1	1	0	0	1	0	0	2268204	FALSE	FALSE	Thermoplasmatales archaeon	Archaea	archaea>candidatus thermoplasmatota>thermoplasmata>thermoplasmatales	Archaea; Candidatus Thermoplasmatota; Thermoplasmata; Thermoplasmatales; unclassified Thermoplasmatales; Thermoplasmatales archaeon	2268204	Candidatus Thermoplasmatota	Thermoplasmata	Thermoplasmatales			Thermoplasmatales archaeon
GCA_002900525.1	3	0	0	3	0	0	1933278	FALSE	FALSE	Thermoplasmata archaeon M8B2D	Archaea	archaea>candidatus thermoplasmatota>thermoplasmata	Archaea; Candidatus Thermoplasmatota; Thermoplasmata; unclassified Thermoplasmata; Thermoplasmata archaeon M8B2D	1933278	Candidatus Thermoplasmatota	Thermoplasmata				Thermoplasmata archaeon
GCA_003649765.1	3	0	0	2	0	1	1906666	FALSE	FALSE	Thermoplasmata archaeon	Archaea	archaea>candidatus thermoplasmatota>thermoplasmata	Archaea; Candidatus Thermoplasmatota; Thermoplasmata; unclassified Thermoplasmata; Thermoplasmata archaeon	1906666	Candidatus Thermoplasmatota	Thermoplasmata				Thermoplasmata archaeon
GCA_003651085.1	2	0	0	2	0	0	1906666	FALSE	FALSE	Thermoplasmata archaeon	Archaea	archaea>candidatus thermoplasmatota>thermoplasmata	Archaea; Candidatus Thermoplasmatota; Thermoplasmata; unclassified Thermoplasmata; Thermoplasmata archaeon	1906666	Candidatus Thermoplasmatota	Thermoplasmata				Thermoplasmata archaeon
GCA_022749955.1	1	0	0	1	0	0	1906666	FALSE	FALSE	Thermoplasmata archaeon	Archaea	archaea>candidatus thermoplasmatota>thermoplasmata	Archaea; Candidatus Thermoplasmatota; Thermoplasmata; unclassified Thermoplasmata; Thermoplasmata archaeon	1906666	Candidatus Thermoplasmatota	Thermoplasmata				Thermoplasmata archaeon
GCA_022750465.1	1	0	0	1	0	0	1906666	FALSE	FALSE	Thermoplasmata archaeon	Archaea	archaea>candidatus thermoplasmatota>thermoplasmata	Archaea; Candidatus Thermoplasmatota; Thermoplasmata; unclassified Thermoplasmata; Thermoplasmata archaeon	1906666	Candidatus Thermoplasmatota	Thermoplasmata				Thermoplasmata archaeon
GCA_023143495.1	1	0	0	1	0	0	1906666	FALSE	FALSE	Thermoplasmata archaeon	Archaea	archaea>candidatus thermoplasmatota>thermoplasmata	Archaea; Candidatus Thermoplasmatota; Thermoplasmata; unclassified Thermoplasmata; Thermoplasmata archaeon	1906666	Candidatus Thermoplasmatota	Thermoplasmata				Thermoplasmata archaeon
GCA_022848685.1	1	0	0	1	0	0	2806419	FALSE	FALSE	Candidatus Thermoplasmatota archaeon	Archaea	archaea>candidatus thermoplasmatota	Archaea; Candidatus Thermoplasmatota; unclassified Candidatus Thermoplasmatota; Candidatus Thermoplasmatota archaeon	2806419	Candidatus Thermoplasmatota					Thermoplasmatota archaeon
GCA_023475455.1	2	0	0	1	0	1	2806419	FALSE	FALSE	Candidatus Thermoplasmatota archaeon	Archaea	archaea>candidatus thermoplasmatota	Archaea; Candidatus Thermoplasmatota; unclassified Candidatus Thermoplasmatota; Candidatus Thermoplasmatota archaeon	2806419	Candidatus Thermoplasmatota					Thermoplasmatota archaeon
GCA_003662805.1	1	0	0	1	0	0	2053491	FALSE	FALSE	Candidatus Thorarchaeota archaeon	Archaea	archaea>candidatus thorarchaeota	Archaea; Asgard group; Candidatus Thorarchaeota; unclassified Candidatus Thorarchaeota; Candidatus Thorarchaeota archaeon	2053491	Candidatus Thorarchaeota					Thorarchaeota archaeon
GCA_011775775.1	3	0	0	3	0	0	2053491	FALSE	FALSE	Candidatus Thorarchaeota archaeon	Archaea	archaea>candidatus thorarchaeota	Archaea; Asgard group; Candidatus Thorarchaeota; unclassified Candidatus Thorarchaeota; Candidatus Thorarchaeota archaeon	2053491	Candidatus Thorarchaeota					Thorarchaeota archaeon
GCA_011776415.1	3	0	0	3	0	0	2053491	FALSE	FALSE	Candidatus Thorarchaeota archaeon	Archaea	archaea>candidatus thorarchaeota	Archaea; Asgard group; Candidatus Thorarchaeota; unclassified Candidatus Thorarchaeota; Candidatus Thorarchaeota archaeon	2053491	Candidatus Thorarchaeota					Thorarchaeota archaeon
GCA_028683025.1	2	0	0	2	0	0	2282147	FALSE	FALSE	Candidatus Methanomethylicus sp.	Archaea	archaea>candidatus verstraetearchaeota>candidatus methanomethylicia>candidatus methanomethylicales	Archaea; TACK group; Candidatus Verstraetearchaeota; Candidatus Methanomethylicia; Candidatus Methanomethylicales; Candidatus Methanomethylicaceae; Candidatus Methanomethylicus; unclassified Candidatus Methanomethylicus; Candidatus Methanomethylicus sp.	2282147	Candidatus Verstraetearchaeota	Candidatus Methanomethylicia	Candidatus Methanomethylicales	Candidatus Methanomethylicaceae		Methanomethylicus sp.
GCA_029907755.1	1	0	0	1	0	0	2495426	FALSE	FALSE	Candidatus Methanosuratincola sp.	Archaea	archaea>candidatus verstraetearchaeota>candidatus methanomethylicia>candidatus methanomethylicales	Archaea; TACK group; Candidatus Verstraetearchaeota; Candidatus Methanomethylicia; Candidatus Methanomethylicales; Candidatus Methanomethylicaceae; Candidatus Methanosuratincola; unclassified Candidatus Methanosuratincola; Candidatus Methanosuratincola sp.	2495426	Candidatus Verstraetearchaeota	Candidatus Methanomethylicia	Candidatus Methanomethylicales	Candidatus Methanomethylicaceae		Methanosuratincola sp.
GCA_002686515.1	3	0	0	3	0	0	2026803	FALSE	FALSE	Candidatus Woesearchaeota archaeon	Archaea	archaea>candidatus woesearchaeota	Archaea; DPANN group; Candidatus Woesearchaeota; unclassified Candidatus Woesearchaeota; Candidatus Woesearchaeota archaeon	2026803	Candidatus Woesearchaeota					Woesearchaeota archaeon
GCA_003650575.1	1	0	0	1	0	0	2026803	FALSE	FALSE	Candidatus Woesearchaeota archaeon	Archaea	archaea>candidatus woesearchaeota	Archaea; DPANN group; Candidatus Woesearchaeota; unclassified Candidatus Woesearchaeota; Candidatus Woesearchaeota archaeon	2026803	Candidatus Woesearchaeota					Woesearchaeota archaeon
GCA_016180275.1	1	0	0	1	0	0	2026803	FALSE	FALSE	Candidatus Woesearchaeota archaeon	Archaea	archaea>candidatus woesearchaeota	Archaea; DPANN group; Candidatus Woesearchaeota; unclassified Candidatus Woesearchaeota; Candidatus Woesearchaeota archaeon	2026803	Candidatus Woesearchaeota					Woesearchaeota archaeon
GCA_016866615.1	3	0	0	2	0	1	2026803	FALSE	FALSE	Candidatus Woesearchaeota archaeon	Archaea	archaea>candidatus woesearchaeota	Archaea; DPANN group; Candidatus Woesearchaeota; unclassified Candidatus Woesearchaeota; Candidatus Woesearchaeota archaeon	2026803	Candidatus Woesearchaeota					Woesearchaeota archaeon
GCA_019323195.1	1	0	0	1	0	0	2026803	FALSE	FALSE	Candidatus Woesearchaeota archaeon	Archaea	archaea>candidatus woesearchaeota	Archaea; DPANN group; Candidatus Woesearchaeota; unclassified Candidatus Woesearchaeota; Candidatus Woesearchaeota archaeon	2026803	Candidatus Woesearchaeota					Woesearchaeota archaeon
GCA_001587675.1	1	0	0	1	0	0	1705564	FALSE	FALSE	Candidatus Methanofastidiosum methylothiophilum	Archaea	archaea>euryarchaeota>candidatus methanofastidiosia>candidatus methanofastidiosales	Archaea; Euryarchaeota; Stenosarchaea group; Candidatus Methanofastidiosia; Candidatus Methanofastidiosales; Candidatus Methanofastidiosaceae; Candidatus Methanofastidiosum; Candidatus Methanofastidiosum methylothiophilum	1705564	Euryarchaeota	Candidatus Methanofastidiosia	Candidatus Methanofastidiosales	Candidatus Methanofastidiosaceae		Methanofastidiosum methylothiophilum
GCF_005435115.1	1	0	0	1	0	0	1855872	TRUE	TRUE	Halorubrum sp. ARQ200	Archaea	archaea>euryarchaeota>halobacteria>halobacteriales	Archaea; Euryarchaeota; Stenosarchaea group; Halobacteria; Halobacteriales; Haloferacaceae; Halorubrum; unclassified Halorubrum; Halorubrum sp. ARQ200	1855872	Euryarchaeota	Halobacteria	Halobacteriales	Haloferacaceae		Halorubrum sp.
GCA_013003705.1	5	0	0	5	0	0	2670410	FALSE	FALSE	Halobacteria archaeon	Archaea	archaea>euryarchaeota>halobacteria	Archaea; Euryarchaeota; Stenosarchaea group; Halobacteria; unclassified Halobacteria; Halobacteria archaeon	2670410	Euryarchaeota	Halobacteria				Halobacteria archaeon
GCA_013003855.1	3	0	0	3	0	0	2670410	FALSE	FALSE	Halobacteria archaeon	Archaea	archaea>euryarchaeota>halobacteria	Archaea; Euryarchaeota; Stenosarchaea group; Halobacteria; unclassified Halobacteria; Halobacteria archaeon	2670410	Euryarchaeota	Halobacteria				Halobacteria archaeon
GCA_013041945.1	5	0	0	3	0	2	2670410	FALSE	FALSE	Halobacteria archaeon	Archaea	archaea>euryarchaeota>halobacteria	Archaea; Euryarchaeota; Stenosarchaea group; Halobacteria; unclassified Halobacteria; Halobacteria archaeon	2670410	Euryarchaeota	Halobacteria				Halobacteria archaeon
GCA_018385235.1	1	0	1	0	0	0	66852	FALSE	FALSE	Methanobrevibacter sp.	Archaea	archaea>euryarchaeota>methanobacteria>methanobacteriales	Archaea; Euryarchaeota; Methanomada group; Methanobacteria; Methanobacteriales; Methanobacteriaceae; Methanobrevibacter; unclassified Methanobrevibacter; Methanobrevibacter sp.	66852	Euryarchaeota	Methanobacteria	Methanobacteriales	Methanobacteriaceae		Methanobrevibacter sp.
GCA_023230225.1	1	0	0	0	0	1	2058474	FALSE	FALSE	Methanocorpusculum sp.	Archaea	archaea>euryarchaeota>methanomicrobia>methanomicrobiales	Archaea; Euryarchaeota; Stenosarchaea group; Methanomicrobia; Methanomicrobiales; Methanocorpusculaceae; Methanocorpusculum; unclassified Methanocorpusculum; Methanocorpusculum sp.	2058474	Euryarchaeota	Methanomicrobia	Methanomicrobiales	Methanocorpusculaceae		Methanocorpusculum sp.
GCA_020850325.1	4	0	0	3	0	1	2485498	FALSE	FALSE	Methanoregulaceae archaeon	Archaea	archaea>euryarchaeota>methanomicrobia>methanomicrobiales	Archaea; Euryarchaeota; Stenosarchaea group; Methanomicrobia; Methanomicrobiales; Methanoregulaceae; unclassified Methanoregulaceae; Methanoregulaceae archaeon	2485498	Euryarchaeota	Methanomicrobia	Methanomicrobiales	Methanoregulaceae		Methanoregulaceae archaeon
GCA_028679155.1	1	0	0	0	0	1	2052170	FALSE	FALSE	Methanoregula sp.	Archaea	archaea>euryarchaeota>methanomicrobia>methanomicrobiales	Archaea; Euryarchaeota; Stenosarchaea group; Methanomicrobia; Methanomicrobiales; Methanoregulaceae; Methanoregula; unclassified Methanoregula; Methanoregula sp.	2052170	Euryarchaeota	Methanomicrobia	Methanomicrobiales	Methanoregulaceae		Methanoregula sp.
GCA_028679315.1	2	0	0	2	0	0	2485498	FALSE	FALSE	Methanoregulaceae archaeon	Archaea	archaea>euryarchaeota>methanomicrobia>methanomicrobiales	Archaea; Euryarchaeota; Stenosarchaea group; Methanomicrobia; Methanomicrobiales; Methanoregulaceae; unclassified Methanoregulaceae; Methanoregulaceae archaeon	2485498	Euryarchaeota	Methanomicrobia	Methanomicrobiales	Methanoregulaceae		Methanoregulaceae archaeon
GCA_026133965.1	1	0	0	1	0	0	2056316	FALSE	FALSE	Methanophagales archaeon	Archaea	archaea>euryarchaeota>methanomicrobia>methanophagales	Archaea; Euryarchaeota; Stenosarchaea group; Methanomicrobia; Methanophagales; unclassified Methanophagales; Methanophagales archaeon	2056316	Euryarchaeota	Methanomicrobia	Methanophagales			Methanophagales archaeon
GCF_900196725.1	1	0	0	1	0	0	1392998	TRUE	TRUE	Candidatus Methanoperedens nitroreducens	Archaea	archaea>euryarchaeota>methanomicrobia>methanosarcinales	Archaea; Euryarchaeota; Stenosarchaea group; Methanomicrobia; Methanosarcinales; Candidatus Methanoperedenaceae; Candidatus Methanoperedens; Candidatus Methanoperedens nitroreducens	1392998	Euryarchaeota	Methanomicrobia	Methanosarcinales	Candidatus Methanoperedenaceae		Methanoperedens nitroreducens
GCA_905171705.1	5	0	0	5	0	0	2691037	FALSE	FALSE	Candidatus Methanoperedenaceae archaeon GB37	Archaea	archaea>euryarchaeota>methanomicrobia>methanosarcinales	Archaea; Euryarchaeota; Stenosarchaea group; Methanomicrobia; Methanosarcinales; Candidatus Methanoperedenaceae; unclassified Candidatus Methanoperedenaceae; Candidatus Methanoperedenaceae archaeon GB37	2691037	Euryarchaeota	Methanomicrobia	Methanosarcinales	Candidatus Methanoperedenaceae		Methanoperedenaceae archaeon
GCA_905171735.1	3	0	0	3	0	0	2691038	FALSE	FALSE	Candidatus Methanoperedenaceae archaeon GB50	Archaea	archaea>euryarchaeota>methanomicrobia>methanosarcinales	Archaea; Euryarchaeota; Stenosarchaea group; Methanomicrobia; Methanosarcinales; Candidatus Methanoperedenaceae; unclassified Candidatus Methanoperedenaceae; Candidatus Methanoperedenaceae archaeon GB50	2691038	Euryarchaeota	Methanomicrobia	Methanosarcinales	Candidatus Methanoperedenaceae		Methanoperedenaceae archaeon
GCA_905171745.1	5	0	0	5	0	0	2691038	FALSE	FALSE	Candidatus Methanoperedenaceae archaeon GB50	Archaea	archaea>euryarchaeota>methanomicrobia>methanosarcinales	Archaea; Euryarchaeota; Stenosarchaea group; Methanomicrobia; Methanosarcinales; Candidatus Methanoperedenaceae; unclassified Candidatus Methanoperedenaceae; Candidatus Methanoperedenaceae archaeon GB50	2691038	Euryarchaeota	Methanomicrobia	Methanosarcinales	Candidatus Methanoperedenaceae		Methanoperedenaceae archaeon
GCA_905171755.1	5	0	0	5	0	0	2691037	FALSE	FALSE	Candidatus Methanoperedenaceae archaeon GB37	Archaea	archaea>euryarchaeota>methanomicrobia>methanosarcinales	Archaea; Euryarchaeota; Stenosarchaea group; Methanomicrobia; Methanosarcinales; Candidatus Methanoperedenaceae; unclassified Candidatus Methanoperedenaceae; Candidatus Methanoperedenaceae archaeon GB37	2691037	Euryarchaeota	Methanomicrobia	Methanosarcinales	Candidatus Methanoperedenaceae		Methanoperedenaceae archaeon
GCA_013166765.1	2	0	0	2	0	0	2735871	FALSE	FALSE	Methanococcoides sp. SA1	Archaea	archaea>euryarchaeota>methanomicrobia>methanosarcinales	Archaea; Euryarchaeota; Stenosarchaea group; Methanomicrobia; Methanosarcinales; Methanosarcinaceae; Methanococcoides; unclassified Methanococcoides; Methanococcoides sp. SA1	2735871	Euryarchaeota	Methanomicrobia	Methanosarcinales	Methanosarcinaceae		Methanococcoides sp.
GCA_022353215.1	1	0	0	0	0	1	1945595	FALSE	FALSE	Methanosarcinaceae archaeon	Archaea	archaea>euryarchaeota>methanomicrobia>methanosarcinales	Archaea; Euryarchaeota; Stenosarchaea group; Methanomicrobia; Methanosarcinales; Methanosarcinaceae; unclassified Methanosarcinaceae; Methanosarcinaceae archaeon	1945595	Euryarchaeota	Methanomicrobia	Methanosarcinales	Methanosarcinaceae		Methanosarcinaceae archaeon
GCA_030372895.1	4	0	0	3	0	1	2213	FALSE	FALSE	Methanosarcina sp.	Archaea	archaea>euryarchaeota>methanomicrobia>methanosarcinales	Archaea; Euryarchaeota; Stenosarchaea group; Methanomicrobia; Methanosarcinales; Methanosarcinaceae; Methanosarcina; unclassified Methanosarcina; Methanosarcina sp.	2213	Euryarchaeota	Methanomicrobia	Methanosarcinales	Methanosarcinaceae		Methanosarcina sp.
GCA_004526155.1	1	0	0	1	0	0	2056317	FALSE	FALSE	ANME-2 cluster archaeon	Archaea	archaea>euryarchaeota>methanomicrobia>methanosarcinales	Archaea; Euryarchaeota; Stenosarchaea group; Methanomicrobia; Methanosarcinales; Methanosarcinales incertae sedis; ANME-2 cluster; unclassified ANME-2 cluster; ANME-2 cluster archaeon	2056317	Euryarchaeota	Methanomicrobia	Methanosarcinales			ANME-2 cluster
GCA_013572335.1	1	0	0	1	0	0	2056317	FALSE	FALSE	ANME-2 cluster archaeon	Archaea	archaea>euryarchaeota>methanomicrobia>methanosarcinales	Archaea; Euryarchaeota; Stenosarchaea group; Methanomicrobia; Methanosarcinales; Methanosarcinales incertae sedis; ANME-2 cluster; unclassified ANME-2 cluster; ANME-2 cluster archaeon	2056317	Euryarchaeota	Methanomicrobia	Methanosarcinales			ANME-2 cluster
GCA_014237125.1	1	0	0	1	0	0	2056317	FALSE	FALSE	ANME-2 cluster archaeon	Archaea	archaea>euryarchaeota>methanomicrobia>methanosarcinales	Archaea; Euryarchaeota; Stenosarchaea group; Methanomicrobia; Methanosarcinales; Methanosarcinales incertae sedis; ANME-2 cluster; unclassified ANME-2 cluster; ANME-2 cluster archaeon	2056317	Euryarchaeota	Methanomicrobia	Methanosarcinales			ANME-2 cluster
GCA_021108115.1	1	0	0	1	0	0	2250255	FALSE	FALSE	Methanosarcinales archaeon	Archaea	archaea>euryarchaeota>methanomicrobia>methanosarcinales	Archaea; Euryarchaeota; Stenosarchaea group; Methanomicrobia; Methanosarcinales; unclassified Methanosarcinales; Methanosarcinales archaeon	2250255	Euryarchaeota	Methanomicrobia	Methanosarcinales			Methanosarcinales archaeon
GCA_003857025.1	1	0	0	1	0	0	90426	FALSE	FALSE	Methanothrix sp.	Archaea	archaea>euryarchaeota>methanomicrobia>methanotrichales	Archaea; Euryarchaeota; Stenosarchaea group; Methanomicrobia; Methanotrichales; Methanotrichaceae; Methanothrix; unclassified Methanothrix; Methanothrix sp.	90426	Euryarchaeota	Methanomicrobia	Methanotrichales	Methanotrichaceae		Methanothrix sp.
GCA_028679795.1	2	0	0	2	0	0	90426	FALSE	FALSE	Methanothrix sp.	Archaea	archaea>euryarchaeota>methanomicrobia>methanotrichales	Archaea; Euryarchaeota; Stenosarchaea group; Methanomicrobia; Methanotrichales; Methanotrichaceae; Methanothrix; unclassified Methanothrix; Methanothrix sp.	90426	Euryarchaeota	Methanomicrobia	Methanotrichales	Methanotrichaceae		Methanothrix sp.
GCA_005878475.1	1	0	0	1	0	0	2026739	FALSE	FALSE	Euryarchaeota archaeon	Archaea	archaea>euryarchaeota	Archaea; Euryarchaeota; unclassified Euryarchaeota; Euryarchaeota archaeon	2026739	Euryarchaeota					Euryarchaeota archaeon
GCA_005878955.1	1	0	0	1	0	0	2026739	FALSE	FALSE	Euryarchaeota archaeon	Archaea	archaea>euryarchaeota	Archaea; Euryarchaeota; unclassified Euryarchaeota; Euryarchaeota archaeon	2026739	Euryarchaeota					Euryarchaeota archaeon
GCA_005878965.1	1	0	0	1	0	0	2026739	FALSE	FALSE	Euryarchaeota archaeon	Archaea	archaea>euryarchaeota	Archaea; Euryarchaeota; unclassified Euryarchaeota; Euryarchaeota archaeon	2026739	Euryarchaeota					Euryarchaeota archaeon
GCA_018894825.1	1	0	0	1	0	0	2026739	FALSE	FALSE	Euryarchaeota archaeon	Archaea	archaea>euryarchaeota	Archaea; Euryarchaeota; unclassified Euryarchaeota; Euryarchaeota archaeon	2026739	Euryarchaeota					Euryarchaeota archaeon
GCA_030054715.1	2	0	0	2	0	0	2026739	FALSE	FALSE	Euryarchaeota archaeon	Archaea	archaea>euryarchaeota	Archaea; Euryarchaeota; unclassified Euryarchaeota; Euryarchaeota archaeon	2026739	Euryarchaeota					Euryarchaeota archaeon
GCA_018895155.1	1	0	0	1	0	0	2026764	FALSE	FALSE	Nanoarchaeota archaeon	Archaea	archaea>nanoarchaeota	Archaea; DPANN group; Nanoarchaeota; unclassified Nanoarchaeota; Nanoarchaeota archaeon	2026764	Nanoarchaeota					Nanoarchaeota archaeon
GCA_023131705.1	1	0	0	1	0	0	2026764	FALSE	FALSE	Nanoarchaeota archaeon	Archaea	archaea>nanoarchaeota	Archaea; DPANN group; Nanoarchaeota; unclassified Nanoarchaeota; Nanoarchaeota archaeon	2026764	Nanoarchaeota					Nanoarchaeota archaeon
GCA_023136905.1	1	0	0	1	0	0	2026764	FALSE	FALSE	Nanoarchaeota archaeon	Archaea	archaea>nanoarchaeota	Archaea; DPANN group; Nanoarchaeota; unclassified Nanoarchaeota; Nanoarchaeota archaeon	2026764	Nanoarchaeota					Nanoarchaeota archaeon
GCA_023140175.1	1	0	0	1	0	0	2026764	FALSE	FALSE	Nanoarchaeota archaeon	Archaea	archaea>nanoarchaeota	Archaea; DPANN group; Nanoarchaeota; unclassified Nanoarchaeota; Nanoarchaeota archaeon	2026764	Nanoarchaeota					Nanoarchaeota archaeon
GCA_023144115.1	1	0	0	1	0	0	2026764	FALSE	FALSE	Nanoarchaeota archaeon	Archaea	archaea>nanoarchaeota	Archaea; DPANN group; Nanoarchaeota; unclassified Nanoarchaeota; Nanoarchaeota archaeon	2026764	Nanoarchaeota					Nanoarchaeota archaeon
GCA_011775845.1	1	0	0	1	0	0	2202732	FALSE	FALSE	Nitrosopumilaceae archaeon	Archaea	archaea>nitrososphaerota>nitrososphaeria>nitrosopumilales	Archaea; TACK group; Nitrososphaerota; Nitrososphaeria; Nitrosopumilales; Nitrosopumilaceae; unclassified Nitrosopumilaceae; Nitrosopumilaceae archaeon	2202732	Nitrososphaerota	Nitrososphaeria	Nitrosopumilales	Nitrosopumilaceae		Nitrosopumilaceae archaeon
GCA_022615665.1	4	0	0	4	0	0	1971748	FALSE	FALSE	Nitrososphaera sp.	Archaea	archaea>nitrososphaerota>nitrososphaeria>nitrososphaerales	Archaea; TACK group; Nitrososphaerota; Nitrososphaeria; Nitrososphaerales; Nitrososphaeraceae; Nitrososphaera; unclassified Nitrososphaera; Nitrososphaera sp.	1971748	Nitrososphaerota	Nitrososphaeria	Nitrososphaerales	Nitrososphaeraceae		Nitrososphaera sp.
GCA_028867395.1	1	0	0	1	0	0	2026795	FALSE	FALSE	Nitrososphaerota archaeon	Archaea	archaea>nitrososphaerota	Archaea; TACK group; Nitrososphaerota; unclassified Nitrososphaerota; Nitrososphaerota archaeon	2026795	Nitrososphaerota					Nitrososphaerota archaeon
GCA_029785675.1	1	0	0	1	0	0	2026795	FALSE	FALSE	Nitrososphaerota archaeon	Archaea	archaea>nitrososphaerota	Archaea; TACK group; Nitrososphaerota; unclassified Nitrososphaerota; Nitrososphaerota archaeon	2026795	Nitrososphaerota					Nitrososphaerota archaeon
GCA_003661745.1	1	0	0	1	0	0	2250277	FALSE	FALSE	Thermoprotei archaeon	Archaea	archaea>thermoproteota>thermoprotei	Archaea; TACK group; Thermoproteota; Thermoprotei; unclassified Thermoprotei; Thermoprotei archaeon	2250277	Thermoproteota	Thermoprotei				Thermoprotei archaeon
GCA_001872325.1	1	0	0	1	0	0	1805297	FALSE	FALSE	Candidatus Pacearchaeota archaeon CG1_02_35_32	Archaea	archaea	Archaea; DPANN group; Candidatus Pacearchaeota; Candidatus Pacearchaeota archaeon CG1_02_35_32	1805297						Pacearchaeota archaeon
GCA_001918315.1	1	0	0	1	0	0	1805017	FALSE	FALSE	archaeon 13_1_40CM_4_53_4	Archaea	archaea	Archaea; unclassified Archaea; archaeon 13_1_40CM_4_53_4	1805017						archaeon 13_1_40CM_4_53_4
GCA_001920655.1	1	0	0	1	0	0	1805008	FALSE	FALSE	archaeon 13_1_20CM_2_54_9	Archaea	archaea	Archaea; unclassified Archaea; archaeon 13_1_20CM_2_54_9	1805008						archaeon 13_1_20CM_2_54_9
GCA_001920715.1	1	0	0	1	0	0	1805007	FALSE	FALSE	archaeon 13_1_20CM_2_51_12	Archaea	archaea	Archaea; unclassified Archaea; archaeon 13_1_20CM_2_51_12	1805007						archaeon 13_1_20CM_2_51_12
GCA_003660845.1	1	0	0	1	0	0	2026773	FALSE	FALSE	Candidatus Pacearchaeota archaeon	Archaea	archaea	Archaea; DPANN group; Candidatus Pacearchaeota; unclassified Candidatus Pacearchaeota; Candidatus Pacearchaeota archaeon	2026773						Pacearchaeota archaeon
GCA_003661625.1	1	0	0	1	0	0	1906665	FALSE	FALSE	archaeon	Archaea	archaea	Archaea; unclassified Archaea; archaeon	1906665						archaeon
GCA_004146225.1	1	0	0	0	1	0	1906665	FALSE	FALSE	archaeon	Archaea	archaea	Archaea; unclassified Archaea; archaeon	1906665						archaeon
GCA_009668725.1	1	0	0	1	0	0	1906665	FALSE	FALSE	archaeon	Archaea	archaea	Archaea; unclassified Archaea; archaeon	1906665						archaeon
GCA_009994275.1	1	0	0	1	0	0	1906665	FALSE	FALSE	archaeon	Archaea	archaea	Archaea; unclassified Archaea; archaeon	1906665						archaeon
GCA_009994675.1	2	0	0	2	0	0	1906665	FALSE	FALSE	archaeon	Archaea	archaea	Archaea; unclassified Archaea; archaeon	1906665						archaeon
GCA_020444005.1	1	0	0	1	0	0	1906665	FALSE	FALSE	archaeon	Archaea	archaea	Archaea; unclassified Archaea; archaeon	1906665						archaeon
GCA_023143585.1	6	0	0	4	0	2	2026773	FALSE	FALSE	Candidatus Pacearchaeota archaeon	Archaea	archaea	Archaea; DPANN group; Candidatus Pacearchaeota; unclassified Candidatus Pacearchaeota; Candidatus Pacearchaeota archaeon	2026773						Pacearchaeota archaeon
GCA_024230555.1	3	1	0	2	0	0	1906665	FALSE	FALSE	archaeon	Archaea	archaea	Archaea; unclassified Archaea; archaeon	1906665						archaeon
GCA_026395835.1	1	0	0	1	0	0	2026773	FALSE	FALSE	Candidatus Pacearchaeota archaeon	Archaea	archaea	Archaea; DPANN group; Candidatus Pacearchaeota; unclassified Candidatus Pacearchaeota; Candidatus Pacearchaeota archaeon	2026773						Pacearchaeota archaeon
GCA_902384765.1	1	0	0	1	0	0	115547	FALSE	FALSE	uncultured archaeon	Archaea	archaea	Archaea; environmental samples; uncultured archaeon	115547						uncultured archaeon
GCF_002973605.1	1	0	0	1	0	0	1960156	TRUE	TRUE	Abditibacterium utsteinense	Bacteria	bacteria>abditibacteriota>abditibacteriia>abditibacteriales	Bacteria; Terrabacteria group; Abditibacteriota; Abditibacteriia; Abditibacteriales; Abditibacteriaceae; Abditibacterium; Abditibacterium utsteinense	1960156	Abditibacteriota	Abditibacteriia	Abditibacteriales	Abditibacteriaceae		Abditibacterium utsteinense
GCA_019239895.1	1	0	0	1	0	0	2800791	FALSE	FALSE	Abditibacteriaceae bacterium	Bacteria	bacteria>abditibacteriota>abditibacteriia>abditibacteriales	Bacteria; Terrabacteria group; Abditibacteriota; Abditibacteriia; Abditibacteriales; Abditibacteriaceae; unclassified Abditibacteriaceae; Abditibacteriaceae bacterium	2800791	Abditibacteriota	Abditibacteriia	Abditibacteriales	Abditibacteriaceae		Abditibacteriaceae bacterium
GCA_019247425.1	1	0	0	1	0	0	2800791	FALSE	FALSE	Abditibacteriaceae bacterium	Bacteria	bacteria>abditibacteriota>abditibacteriia>abditibacteriales	Bacteria; Terrabacteria group; Abditibacteriota; Abditibacteriia; Abditibacteriales; Abditibacteriaceae; unclassified Abditibacteriaceae; Abditibacteriaceae bacterium	2800791	Abditibacteriota	Abditibacteriia	Abditibacteriales	Abditibacteriaceae		Abditibacteriaceae bacterium
GCA_025055355.1	4	0	0	2	0	2	2972663	FALSE	FALSE	Abditibacteriales bacterium	Bacteria	bacteria>abditibacteriota>abditibacteriia>abditibacteriales	Bacteria; Terrabacteria group; Abditibacteriota; Abditibacteriia; Abditibacteriales; unclassified Abditibacteriales; Abditibacteriales bacterium	2972663	Abditibacteriota	Abditibacteriia	Abditibacteriales			Abditibacteriales bacterium
GCA_033577985.1	4	0	0	2	0	2	2972663	FALSE	FALSE	Abditibacteriales bacterium	Bacteria	bacteria>abditibacteriota>abditibacteriia>abditibacteriales	Bacteria; Terrabacteria group; Abditibacteriota; Abditibacteriia; Abditibacteriales; unclassified Abditibacteriales; Abditibacteriales bacterium	2972663	Abditibacteriota	Abditibacteriia	Abditibacteriales			Abditibacteriales bacterium
GCA_023169805.1	1	0	0	1	0	0	2783868	FALSE	FALSE	Abditibacteriota bacterium	Bacteria	bacteria>abditibacteriota	Bacteria; Terrabacteria group; Abditibacteriota; unclassified Abditibacteriota; Abditibacteriota bacterium	2783868	Abditibacteriota					Abditibacteriota bacterium
GCA_029237645.1	1	0	0	1	0	0	2783868	FALSE	FALSE	Abditibacteriota bacterium	Bacteria	bacteria>abditibacteriota	Bacteria; Terrabacteria group; Abditibacteriota; unclassified Abditibacteriota; Abditibacteriota bacterium	2783868	Abditibacteriota					Abditibacteriota bacterium
GCA_024103495.1	5	0	0	5	0	0	1384638	FALSE	FALSE	Aridibacter famidurans	Bacteria	bacteria>acidobacteriota>blastocatellia>blastocatellales	Bacteria; Acidobacteriota; Blastocatellia; Blastocatellales; Blastocatellaceae; Aridibacter; Aridibacter famidurans	1384638	Acidobacteriota	Blastocatellia	Blastocatellales	Blastocatellaceae		Aridibacter famidurans
GCF_000820845.2	5	0	0	5	0	0	454194	TRUE	TRUE	Pyrinomonas methylaliphatogenes	Bacteria	bacteria>acidobacteriota>blastocatellia>blastocatellales	Bacteria; Acidobacteriota; Blastocatellia; Blastocatellales; Pyrinomonadaceae; Pyrinomonas; Pyrinomonas methylaliphatogenes	454194	Acidobacteriota	Blastocatellia	Blastocatellales	Pyrinomonadaceae		Pyrinomonas methylaliphatogenes
GCA_013003215.1	4	0	0	4	0	0	2283092	FALSE	FALSE	Pyrinomonadaceae bacterium	Bacteria	bacteria>acidobacteriota>blastocatellia>blastocatellales	Bacteria; Acidobacteriota; Blastocatellia; Blastocatellales; Pyrinomonadaceae; unclassified Pyrinomonadaceae; Pyrinomonadaceae bacterium	2283092	Acidobacteriota	Blastocatellia	Blastocatellales	Pyrinomonadaceae		Pyrinomonadaceae bacterium
GCA_013003295.1	6	0	0	6	0	0	2283092	FALSE	FALSE	Pyrinomonadaceae bacterium	Bacteria	bacteria>acidobacteriota>blastocatellia>blastocatellales	Bacteria; Acidobacteriota; Blastocatellia; Blastocatellales; Pyrinomonadaceae; unclassified Pyrinomonadaceae; Pyrinomonadaceae bacterium	2283092	Acidobacteriota	Blastocatellia	Blastocatellales	Pyrinomonadaceae		Pyrinomonadaceae bacterium
GCA_013695245.1	6	0	0	6	0	0	2283092	FALSE	FALSE	Pyrinomonadaceae bacterium	Bacteria	bacteria>acidobacteriota>blastocatellia>blastocatellales	Bacteria; Acidobacteriota; Blastocatellia; Blastocatellales; Pyrinomonadaceae; unclassified Pyrinomonadaceae; Pyrinomonadaceae bacterium	2283092	Acidobacteriota	Blastocatellia	Blastocatellales	Pyrinomonadaceae		Pyrinomonadaceae bacterium
GCA_013696465.1	4	0	0	4	0	0	2283092	FALSE	FALSE	Pyrinomonadaceae bacterium	Bacteria	bacteria>acidobacteriota>blastocatellia>blastocatellales	Bacteria; Acidobacteriota; Blastocatellia; Blastocatellales; Pyrinomonadaceae; unclassified Pyrinomonadaceae; Pyrinomonadaceae bacterium	2283092	Acidobacteriota	Blastocatellia	Blastocatellales	Pyrinomonadaceae		Pyrinomonadaceae bacterium
GCA_013696625.1	6	0	0	6	0	0	2283092	FALSE	FALSE	Pyrinomonadaceae bacterium	Bacteria	bacteria>acidobacteriota>blastocatellia>blastocatellales	Bacteria; Acidobacteriota; Blastocatellia; Blastocatellales; Pyrinomonadaceae; unclassified Pyrinomonadaceae; Pyrinomonadaceae bacterium	2283092	Acidobacteriota	Blastocatellia	Blastocatellales	Pyrinomonadaceae		Pyrinomonadaceae bacterium
GCA_013697505.1	8	0	0	8	0	0	2283092	FALSE	FALSE	Pyrinomonadaceae bacterium	Bacteria	bacteria>acidobacteriota>blastocatellia>blastocatellales	Bacteria; Acidobacteriota; Blastocatellia; Blastocatellales; Pyrinomonadaceae; unclassified Pyrinomonadaceae; Pyrinomonadaceae bacterium	2283092	Acidobacteriota	Blastocatellia	Blastocatellales	Pyrinomonadaceae		Pyrinomonadaceae bacterium
GCA_013698085.1	4	0	0	4	0	0	2283092	FALSE	FALSE	Pyrinomonadaceae bacterium	Bacteria	bacteria>acidobacteriota>blastocatellia>blastocatellales	Bacteria; Acidobacteriota; Blastocatellia; Blastocatellales; Pyrinomonadaceae; unclassified Pyrinomonadaceae; Pyrinomonadaceae bacterium	2283092	Acidobacteriota	Blastocatellia	Blastocatellales	Pyrinomonadaceae		Pyrinomonadaceae bacterium
GCA_013811945.1	10	0	0	10	0	0	2283092	FALSE	FALSE	Pyrinomonadaceae bacterium	Bacteria	bacteria>acidobacteriota>blastocatellia>blastocatellales	Bacteria; Acidobacteriota; Blastocatellia; Blastocatellales; Pyrinomonadaceae; unclassified Pyrinomonadaceae; Pyrinomonadaceae bacterium	2283092	Acidobacteriota	Blastocatellia	Blastocatellales	Pyrinomonadaceae		Pyrinomonadaceae bacterium
GCA_013812565.1	7	0	0	7	0	0	2283092	FALSE	FALSE	Pyrinomonadaceae bacterium	Bacteria	bacteria>acidobacteriota>blastocatellia>blastocatellales	Bacteria; Acidobacteriota; Blastocatellia; Blastocatellales; Pyrinomonadaceae; unclassified Pyrinomonadaceae; Pyrinomonadaceae bacterium	2283092	Acidobacteriota	Blastocatellia	Blastocatellales	Pyrinomonadaceae		Pyrinomonadaceae bacterium
GCA_013812905.1	7	0	0	7	0	0	2283092	FALSE	FALSE	Pyrinomonadaceae bacterium	Bacteria	bacteria>acidobacteriota>blastocatellia>blastocatellales	Bacteria; Acidobacteriota; Blastocatellia; Blastocatellales; Pyrinomonadaceae; unclassified Pyrinomonadaceae; Pyrinomonadaceae bacterium	2283092	Acidobacteriota	Blastocatellia	Blastocatellales	Pyrinomonadaceae		Pyrinomonadaceae bacterium
GCA_013813275.1	5	0	0	5	0	0	2283092	FALSE	FALSE	Pyrinomonadaceae bacterium	Bacteria	bacteria>acidobacteriota>blastocatellia>blastocatellales	Bacteria; Acidobacteriota; Blastocatellia; Blastocatellales; Pyrinomonadaceae; unclassified Pyrinomonadaceae; Pyrinomonadaceae bacterium	2283092	Acidobacteriota	Blastocatellia	Blastocatellales	Pyrinomonadaceae		Pyrinomonadaceae bacterium
GCA_013813825.1	13	0	0	13	0	0	2283092	FALSE	FALSE	Pyrinomonadaceae bacterium	Bacteria	bacteria>acidobacteriota>blastocatellia>blastocatellales	Bacteria; Acidobacteriota; Blastocatellia; Blastocatellales; Pyrinomonadaceae; unclassified Pyrinomonadaceae; Pyrinomonadaceae bacterium	2283092	Acidobacteriota	Blastocatellia	Blastocatellales	Pyrinomonadaceae		Pyrinomonadaceae bacterium
GCA_013816505.1	14	0	0	14	0	0	2283092	FALSE	FALSE	Pyrinomonadaceae bacterium	Bacteria	bacteria>acidobacteriota>blastocatellia>blastocatellales	Bacteria; Acidobacteriota; Blastocatellia; Blastocatellales; Pyrinomonadaceae; unclassified Pyrinomonadaceae; Pyrinomonadaceae bacterium	2283092	Acidobacteriota	Blastocatellia	Blastocatellales	Pyrinomonadaceae		Pyrinomonadaceae bacterium
GCA_013817485.1	2	0	0	2	0	0	2283092	FALSE	FALSE	Pyrinomonadaceae bacterium	Bacteria	bacteria>acidobacteriota>blastocatellia>blastocatellales	Bacteria; Acidobacteriota; Blastocatellia; Blastocatellales; Pyrinomonadaceae; unclassified Pyrinomonadaceae; Pyrinomonadaceae bacterium	2283092	Acidobacteriota	Blastocatellia	Blastocatellales	Pyrinomonadaceae		Pyrinomonadaceae bacterium
GCA_013817595.1	1	0	0	1	0	0	2283092	FALSE	FALSE	Pyrinomonadaceae bacterium	Bacteria	bacteria>acidobacteriota>blastocatellia>blastocatellales	Bacteria; Acidobacteriota; Blastocatellia; Blastocatellales; Pyrinomonadaceae; unclassified Pyrinomonadaceae; Pyrinomonadaceae bacterium	2283092	Acidobacteriota	Blastocatellia	Blastocatellales	Pyrinomonadaceae		Pyrinomonadaceae bacterium
GCA_014379075.1	6	0	0	6	0	0	2283092	FALSE	FALSE	Pyrinomonadaceae bacterium	Bacteria	bacteria>acidobacteriota>blastocatellia>blastocatellales	Bacteria; Acidobacteriota; Blastocatellia; Blastocatellales; Pyrinomonadaceae; unclassified Pyrinomonadaceae; Pyrinomonadaceae bacterium	2283092	Acidobacteriota	Blastocatellia	Blastocatellales	Pyrinomonadaceae		Pyrinomonadaceae bacterium
GCA_014379135.1	4	0	0	4	0	0	2283092	FALSE	FALSE	Pyrinomonadaceae bacterium	Bacteria	bacteria>acidobacteriota>blastocatellia>blastocatellales	Bacteria; Acidobacteriota; Blastocatellia; Blastocatellales; Pyrinomonadaceae; unclassified Pyrinomonadaceae; Pyrinomonadaceae bacterium	2283092	Acidobacteriota	Blastocatellia	Blastocatellales	Pyrinomonadaceae		Pyrinomonadaceae bacterium
GCA_014379745.1	13	0	0	13	0	0	2283092	FALSE	FALSE	Pyrinomonadaceae bacterium	Bacteria	bacteria>acidobacteriota>blastocatellia>blastocatellales	Bacteria; Acidobacteriota; Blastocatellia; Blastocatellales; Pyrinomonadaceae; unclassified Pyrinomonadaceae; Pyrinomonadaceae bacterium	2283092	Acidobacteriota	Blastocatellia	Blastocatellales	Pyrinomonadaceae		Pyrinomonadaceae bacterium
GCA_014379795.1	5	0	0	5	0	0	2283092	FALSE	FALSE	Pyrinomonadaceae bacterium	Bacteria	bacteria>acidobacteriota>blastocatellia>blastocatellales	Bacteria; Acidobacteriota; Blastocatellia; Blastocatellales; Pyrinomonadaceae; unclassified Pyrinomonadaceae; Pyrinomonadaceae bacterium	2283092	Acidobacteriota	Blastocatellia	Blastocatellales	Pyrinomonadaceae		Pyrinomonadaceae bacterium
GCA_014380365.1	8	0	0	8	0	0	2283092	FALSE	FALSE	Pyrinomonadaceae bacterium	Bacteria	bacteria>acidobacteriota>blastocatellia>blastocatellales	Bacteria; Acidobacteriota; Blastocatellia; Blastocatellales; Pyrinomonadaceae; unclassified Pyrinomonadaceae; Pyrinomonadaceae bacterium	2283092	Acidobacteriota	Blastocatellia	Blastocatellales	Pyrinomonadaceae		Pyrinomonadaceae bacterium
GCA_014534265.1	4	0	0	4	0	0	2283092	FALSE	FALSE	Pyrinomonadaceae bacterium	Bacteria	bacteria>acidobacteriota>blastocatellia>blastocatellales	Bacteria; Acidobacteriota; Blastocatellia; Blastocatellales; Pyrinomonadaceae; unclassified Pyrinomonadaceae; Pyrinomonadaceae bacterium	2283092	Acidobacteriota	Blastocatellia	Blastocatellales	Pyrinomonadaceae		Pyrinomonadaceae bacterium
GCA_014534425.1	11	0	0	11	0	0	2283092	FALSE	FALSE	Pyrinomonadaceae bacterium	Bacteria	bacteria>acidobacteriota>blastocatellia>blastocatellales	Bacteria; Acidobacteriota; Blastocatellia; Blastocatellales; Pyrinomonadaceae; unclassified Pyrinomonadaceae; Pyrinomonadaceae bacterium	2283092	Acidobacteriota	Blastocatellia	Blastocatellales	Pyrinomonadaceae		Pyrinomonadaceae bacterium
GCA_017983495.1	8	0	0	8	0	0	2283092	FALSE	FALSE	Pyrinomonadaceae bacterium	Bacteria	bacteria>acidobacteriota>blastocatellia>blastocatellales	Bacteria; Acidobacteriota; Blastocatellia; Blastocatellales; Pyrinomonadaceae; unclassified Pyrinomonadaceae; Pyrinomonadaceae bacterium	2283092	Acidobacteriota	Blastocatellia	Blastocatellales	Pyrinomonadaceae		Pyrinomonadaceae bacterium
GCA_017985955.1	7	0	0	7	0	0	2283092	FALSE	FALSE	Pyrinomonadaceae bacterium	Bacteria	bacteria>acidobacteriota>blastocatellia>blastocatellales	Bacteria; Acidobacteriota; Blastocatellia; Blastocatellales; Pyrinomonadaceae; unclassified Pyrinomonadaceae; Pyrinomonadaceae bacterium	2283092	Acidobacteriota	Blastocatellia	Blastocatellales	Pyrinomonadaceae		Pyrinomonadaceae bacterium
GCA_017997075.1	5	0	0	5	0	0	2283092	FALSE	FALSE	Pyrinomonadaceae bacterium	Bacteria	bacteria>acidobacteriota>blastocatellia>blastocatellales	Bacteria; Acidobacteriota; Blastocatellia; Blastocatellales; Pyrinomonadaceae; unclassified Pyrinomonadaceae; Pyrinomonadaceae bacterium	2283092	Acidobacteriota	Blastocatellia	Blastocatellales	Pyrinomonadaceae		Pyrinomonadaceae bacterium
GCA_017997355.1	7	0	0	7	0	0	2283092	FALSE	FALSE	Pyrinomonadaceae bacterium	Bacteria	bacteria>acidobacteriota>blastocatellia>blastocatellales	Bacteria; Acidobacteriota; Blastocatellia; Blastocatellales; Pyrinomonadaceae; unclassified Pyrinomonadaceae; Pyrinomonadaceae bacterium	2283092	Acidobacteriota	Blastocatellia	Blastocatellales	Pyrinomonadaceae		Pyrinomonadaceae bacterium
GCA_017997755.1	7	0	0	7	0	0	2283092	FALSE	FALSE	Pyrinomonadaceae bacterium	Bacteria	bacteria>acidobacteriota>blastocatellia>blastocatellales	Bacteria; Acidobacteriota; Blastocatellia; Blastocatellales; Pyrinomonadaceae; unclassified Pyrinomonadaceae; Pyrinomonadaceae bacterium	2283092	Acidobacteriota	Blastocatellia	Blastocatellales	Pyrinomonadaceae		Pyrinomonadaceae bacterium
GCA_018057625.1	5	0	0	5	0	0	2283092	FALSE	FALSE	Pyrinomonadaceae bacterium	Bacteria	bacteria>acidobacteriota>blastocatellia>blastocatellales	Bacteria; Acidobacteriota; Blastocatellia; Blastocatellales; Pyrinomonadaceae; unclassified Pyrinomonadaceae; Pyrinomonadaceae bacterium	2283092	Acidobacteriota	Blastocatellia	Blastocatellales	Pyrinomonadaceae		Pyrinomonadaceae bacterium
GCA_018060305.1	7	0	0	7	0	0	2283092	FALSE	FALSE	Pyrinomonadaceae bacterium	Bacteria	bacteria>acidobacteriota>blastocatellia>blastocatellales	Bacteria; Acidobacteriota; Blastocatellia; Blastocatellales; Pyrinomonadaceae; unclassified Pyrinomonadaceae; Pyrinomonadaceae bacterium	2283092	Acidobacteriota	Blastocatellia	Blastocatellales	Pyrinomonadaceae		Pyrinomonadaceae bacterium
GCA_018063205.1	7	0	0	7	0	0	2283092	FALSE	FALSE	Pyrinomonadaceae bacterium	Bacteria	bacteria>acidobacteriota>blastocatellia>blastocatellales	Bacteria; Acidobacteriota; Blastocatellia; Blastocatellales; Pyrinomonadaceae; unclassified Pyrinomonadaceae; Pyrinomonadaceae bacterium	2283092	Acidobacteriota	Blastocatellia	Blastocatellales	Pyrinomonadaceae		Pyrinomonadaceae bacterium
GCA_019186825.1	8	0	0	8	0	0	2283092	FALSE	FALSE	Pyrinomonadaceae bacterium	Bacteria	bacteria>acidobacteriota>blastocatellia>blastocatellales	Bacteria; Acidobacteriota; Blastocatellia; Blastocatellales; Pyrinomonadaceae; unclassified Pyrinomonadaceae; Pyrinomonadaceae bacterium	2283092	Acidobacteriota	Blastocatellia	Blastocatellales	Pyrinomonadaceae		Pyrinomonadaceae bacterium
GCA_019686075.1	5	0	0	5	0	0	454194	FALSE	FALSE	Pyrinomonas methylaliphatogenes	Bacteria	bacteria>acidobacteriota>blastocatellia>blastocatellales	Bacteria; Acidobacteriota; Blastocatellia; Blastocatellales; Pyrinomonadaceae; Pyrinomonas; Pyrinomonas methylaliphatogenes	454194	Acidobacteriota	Blastocatellia	Blastocatellales	Pyrinomonadaceae		Pyrinomonas methylaliphatogenes
GCA_019694345.1	6	0	0	6	0	0	2283092	FALSE	FALSE	Pyrinomonadaceae bacterium	Bacteria	bacteria>acidobacteriota>blastocatellia>blastocatellales	Bacteria; Acidobacteriota; Blastocatellia; Blastocatellales; Pyrinomonadaceae; unclassified Pyrinomonadaceae; Pyrinomonadaceae bacterium	2283092	Acidobacteriota	Blastocatellia	Blastocatellales	Pyrinomonadaceae		Pyrinomonadaceae bacterium
GCA_019694355.1	7	0	0	7	0	0	2283092	FALSE	FALSE	Pyrinomonadaceae bacterium	Bacteria	bacteria>acidobacteriota>blastocatellia>blastocatellales	Bacteria; Acidobacteriota; Blastocatellia; Blastocatellales; Pyrinomonadaceae; unclassified Pyrinomonadaceae; Pyrinomonadaceae bacterium	2283092	Acidobacteriota	Blastocatellia	Blastocatellales	Pyrinomonadaceae		Pyrinomonadaceae bacterium
GCA_019694395.1	6	0	0	6	0	0	2283092	FALSE	FALSE	Pyrinomonadaceae bacterium	Bacteria	bacteria>acidobacteriota>blastocatellia>blastocatellales	Bacteria; Acidobacteriota; Blastocatellia; Blastocatellales; Pyrinomonadaceae; unclassified Pyrinomonadaceae; Pyrinomonadaceae bacterium	2283092	Acidobacteriota	Blastocatellia	Blastocatellales	Pyrinomonadaceae		Pyrinomonadaceae bacterium
GCA_021228405.1	5	0	0	5	0	0	2283092	FALSE	FALSE	Pyrinomonadaceae bacterium	Bacteria	bacteria>acidobacteriota>blastocatellia>blastocatellales	Bacteria; Acidobacteriota; Blastocatellia; Blastocatellales; Pyrinomonadaceae; unclassified Pyrinomonadaceae; Pyrinomonadaceae bacterium	2283092	Acidobacteriota	Blastocatellia	Blastocatellales	Pyrinomonadaceae		Pyrinomonadaceae bacterium
GCA_023717565.1	12	0	0	12	0	0	2283092	FALSE	FALSE	Pyrinomonadaceae bacterium	Bacteria	bacteria>acidobacteriota>blastocatellia>blastocatellales	Bacteria; Acidobacteriota; Blastocatellia; Blastocatellales; Pyrinomonadaceae; unclassified Pyrinomonadaceae; Pyrinomonadaceae bacterium	2283092	Acidobacteriota	Blastocatellia	Blastocatellales	Pyrinomonadaceae		Pyrinomonadaceae bacterium
GCA_023717605.1	12	0	0	12	0	0	2283092	FALSE	FALSE	Pyrinomonadaceae bacterium	Bacteria	bacteria>acidobacteriota>blastocatellia>blastocatellales	Bacteria; Acidobacteriota; Blastocatellia; Blastocatellales; Pyrinomonadaceae; unclassified Pyrinomonadaceae; Pyrinomonadaceae bacterium	2283092	Acidobacteriota	Blastocatellia	Blastocatellales	Pyrinomonadaceae		Pyrinomonadaceae bacterium
GCA_023958255.1	5	0	0	5	0	0	2283092	FALSE	FALSE	Pyrinomonadaceae bacterium	Bacteria	bacteria>acidobacteriota>blastocatellia>blastocatellales	Bacteria; Acidobacteriota; Blastocatellia; Blastocatellales; Pyrinomonadaceae; unclassified Pyrinomonadaceae; Pyrinomonadaceae bacterium	2283092	Acidobacteriota	Blastocatellia	Blastocatellales	Pyrinomonadaceae		Pyrinomonadaceae bacterium
GCA_024330265.1	4	0	0	4	0	0	2928749	FALSE	FALSE	Pyrinomonadaceae bacterium MAG19_C2-C3	Bacteria	bacteria>acidobacteriota>blastocatellia>blastocatellales	Bacteria; Acidobacteriota; Blastocatellia; Blastocatellales; Pyrinomonadaceae; unclassified Pyrinomonadaceae; Pyrinomonadaceae bacterium MAG19_C2-C3	2928749	Acidobacteriota	Blastocatellia	Blastocatellales	Pyrinomonadaceae		Pyrinomonadaceae bacterium
GCA_025054715.1	4	0	0	4	0	0	2283092	FALSE	FALSE	Pyrinomonadaceae bacterium	Bacteria	bacteria>acidobacteriota>blastocatellia>blastocatellales	Bacteria; Acidobacteriota; Blastocatellia; Blastocatellales; Pyrinomonadaceae; unclassified Pyrinomonadaceae; Pyrinomonadaceae bacterium	2283092	Acidobacteriota	Blastocatellia	Blastocatellales	Pyrinomonadaceae		Pyrinomonadaceae bacterium
GCA_025456265.1	4	0	0	4	0	0	2283092	FALSE	FALSE	Pyrinomonadaceae bacterium	Bacteria	bacteria>acidobacteriota>blastocatellia>blastocatellales	Bacteria; Acidobacteriota; Blastocatellia; Blastocatellales; Pyrinomonadaceae; unclassified Pyrinomonadaceae; Pyrinomonadaceae bacterium	2283092	Acidobacteriota	Blastocatellia	Blastocatellales	Pyrinomonadaceae		Pyrinomonadaceae bacterium
GCA_026002895.1	2	0	0	2	0	0	2283092	FALSE	FALSE	Pyrinomonadaceae bacterium	Bacteria	bacteria>acidobacteriota>blastocatellia>blastocatellales	Bacteria; Acidobacteriota; Blastocatellia; Blastocatellales; Pyrinomonadaceae; unclassified Pyrinomonadaceae; Pyrinomonadaceae bacterium	2283092	Acidobacteriota	Blastocatellia	Blastocatellales	Pyrinomonadaceae		Pyrinomonadaceae bacterium
GCA_026129825.1	7	0	0	7	0	0	2283092	FALSE	FALSE	Pyrinomonadaceae bacterium	Bacteria	bacteria>acidobacteriota>blastocatellia>blastocatellales	Bacteria; Acidobacteriota; Blastocatellia; Blastocatellales; Pyrinomonadaceae; unclassified Pyrinomonadaceae; Pyrinomonadaceae bacterium	2283092	Acidobacteriota	Blastocatellia	Blastocatellales	Pyrinomonadaceae		Pyrinomonadaceae bacterium
GCA_026129845.1	5	0	0	5	0	0	2283092	FALSE	FALSE	Pyrinomonadaceae bacterium	Bacteria	bacteria>acidobacteriota>blastocatellia>blastocatellales	Bacteria; Acidobacteriota; Blastocatellia; Blastocatellales; Pyrinomonadaceae; unclassified Pyrinomonadaceae; Pyrinomonadaceae bacterium	2283092	Acidobacteriota	Blastocatellia	Blastocatellales	Pyrinomonadaceae		Pyrinomonadaceae bacterium
GCA_026129865.1	7	0	0	7	0	0	2283092	FALSE	FALSE	Pyrinomonadaceae bacterium	Bacteria	bacteria>acidobacteriota>blastocatellia>blastocatellales	Bacteria; Acidobacteriota; Blastocatellia; Blastocatellales; Pyrinomonadaceae; unclassified Pyrinomonadaceae; Pyrinomonadaceae bacterium	2283092	Acidobacteriota	Blastocatellia	Blastocatellales	Pyrinomonadaceae		Pyrinomonadaceae bacterium
GCA_026419355.1	4	0	0	4	0	0	2283092	FALSE	FALSE	Pyrinomonadaceae bacterium	Bacteria	bacteria>acidobacteriota>blastocatellia>blastocatellales	Bacteria; Acidobacteriota; Blastocatellia; Blastocatellales; Pyrinomonadaceae; unclassified Pyrinomonadaceae; Pyrinomonadaceae bacterium	2283092	Acidobacteriota	Blastocatellia	Blastocatellales	Pyrinomonadaceae		Pyrinomonadaceae bacterium
GCA_026785925.1	6	0	0	6	0	0	2283092	FALSE	FALSE	Pyrinomonadaceae bacterium	Bacteria	bacteria>acidobacteriota>blastocatellia>blastocatellales	Bacteria; Acidobacteriota; Blastocatellia; Blastocatellales; Pyrinomonadaceae; unclassified Pyrinomonadaceae; Pyrinomonadaceae bacterium	2283092	Acidobacteriota	Blastocatellia	Blastocatellales	Pyrinomonadaceae		Pyrinomonadaceae bacterium
GCA_026786155.1	4	0	0	4	0	0	2283092	FALSE	FALSE	Pyrinomonadaceae bacterium	Bacteria	bacteria>acidobacteriota>blastocatellia>blastocatellales	Bacteria; Acidobacteriota; Blastocatellia; Blastocatellales; Pyrinomonadaceae; unclassified Pyrinomonadaceae; Pyrinomonadaceae bacterium	2283092	Acidobacteriota	Blastocatellia	Blastocatellales	Pyrinomonadaceae		Pyrinomonadaceae bacterium
GCA_030372865.1	6	0	0	6	0	0	2283092	FALSE	FALSE	Pyrinomonadaceae bacterium	Bacteria	bacteria>acidobacteriota>blastocatellia>blastocatellales	Bacteria; Acidobacteriota; Blastocatellia; Blastocatellales; Pyrinomonadaceae; unclassified Pyrinomonadaceae; Pyrinomonadaceae bacterium	2283092	Acidobacteriota	Blastocatellia	Blastocatellales	Pyrinomonadaceae		Pyrinomonadaceae bacterium
GCA_030841085.1	2	0	0	2	0	0	2283092	FALSE	FALSE	Pyrinomonadaceae bacterium	Bacteria	bacteria>acidobacteriota>blastocatellia>blastocatellales	Bacteria; Acidobacteriota; Blastocatellia; Blastocatellales; Pyrinomonadaceae; unclassified Pyrinomonadaceae; Pyrinomonadaceae bacterium	2283092	Acidobacteriota	Blastocatellia	Blastocatellales	Pyrinomonadaceae		Pyrinomonadaceae bacterium
GCA_035325305.1	2	0	0	2	0	0	2283092	FALSE	FALSE	Pyrinomonadaceae bacterium	Bacteria	bacteria>acidobacteriota>blastocatellia>blastocatellales	Bacteria; Acidobacteriota; Blastocatellia; Blastocatellales; Pyrinomonadaceae; unclassified Pyrinomonadaceae; Pyrinomonadaceae bacterium	2283092	Acidobacteriota	Blastocatellia	Blastocatellales	Pyrinomonadaceae		Pyrinomonadaceae bacterium
GCA_035328365.1	2	0	0	2	0	0	2283092	FALSE	FALSE	Pyrinomonadaceae bacterium	Bacteria	bacteria>acidobacteriota>blastocatellia>blastocatellales	Bacteria; Acidobacteriota; Blastocatellia; Blastocatellales; Pyrinomonadaceae; unclassified Pyrinomonadaceae; Pyrinomonadaceae bacterium	2283092	Acidobacteriota	Blastocatellia	Blastocatellales	Pyrinomonadaceae		Pyrinomonadaceae bacterium
GCA_035330055.1	2	0	0	2	0	0	2283092	FALSE	FALSE	Pyrinomonadaceae bacterium	Bacteria	bacteria>acidobacteriota>blastocatellia>blastocatellales	Bacteria; Acidobacteriota; Blastocatellia; Blastocatellales; Pyrinomonadaceae; unclassified Pyrinomonadaceae; Pyrinomonadaceae bacterium	2283092	Acidobacteriota	Blastocatellia	Blastocatellales	Pyrinomonadaceae		Pyrinomonadaceae bacterium
GCA_035432765.1	1	0	0	1	0	0	2283092	FALSE	FALSE	Pyrinomonadaceae bacterium	Bacteria	bacteria>acidobacteriota>blastocatellia>blastocatellales	Bacteria; Acidobacteriota; Blastocatellia; Blastocatellales; Pyrinomonadaceae; unclassified Pyrinomonadaceae; Pyrinomonadaceae bacterium	2283092	Acidobacteriota	Blastocatellia	Blastocatellales	Pyrinomonadaceae		Pyrinomonadaceae bacterium
GCA_035432845.1	7	0	0	7	0	0	2283092	FALSE	FALSE	Pyrinomonadaceae bacterium	Bacteria	bacteria>acidobacteriota>blastocatellia>blastocatellales	Bacteria; Acidobacteriota; Blastocatellia; Blastocatellales; Pyrinomonadaceae; unclassified Pyrinomonadaceae; Pyrinomonadaceae bacterium	2283092	Acidobacteriota	Blastocatellia	Blastocatellales	Pyrinomonadaceae		Pyrinomonadaceae bacterium
GCA_035433365.1	5	0	0	5	0	0	2283092	FALSE	FALSE	Pyrinomonadaceae bacterium	Bacteria	bacteria>acidobacteriota>blastocatellia>blastocatellales	Bacteria; Acidobacteriota; Blastocatellia; Blastocatellales; Pyrinomonadaceae; unclassified Pyrinomonadaceae; Pyrinomonadaceae bacterium	2283092	Acidobacteriota	Blastocatellia	Blastocatellales	Pyrinomonadaceae		Pyrinomonadaceae bacterium
GCA_035434225.1	6	0	0	6	0	0	2283092	FALSE	FALSE	Pyrinomonadaceae bacterium	Bacteria	bacteria>acidobacteriota>blastocatellia>blastocatellales	Bacteria; Acidobacteriota; Blastocatellia; Blastocatellales; Pyrinomonadaceae; unclassified Pyrinomonadaceae; Pyrinomonadaceae bacterium	2283092	Acidobacteriota	Blastocatellia	Blastocatellales	Pyrinomonadaceae		Pyrinomonadaceae bacterium
GCA_035436625.1	5	0	0	5	0	0	2283092	FALSE	FALSE	Pyrinomonadaceae bacterium	Bacteria	bacteria>acidobacteriota>blastocatellia>blastocatellales	Bacteria; Acidobacteriota; Blastocatellia; Blastocatellales; Pyrinomonadaceae; unclassified Pyrinomonadaceae; Pyrinomonadaceae bacterium	2283092	Acidobacteriota	Blastocatellia	Blastocatellales	Pyrinomonadaceae		Pyrinomonadaceae bacterium
GCA_035437325.1	5	0	0	5	0	0	2283092	FALSE	FALSE	Pyrinomonadaceae bacterium	Bacteria	bacteria>acidobacteriota>blastocatellia>blastocatellales	Bacteria; Acidobacteriota; Blastocatellia; Blastocatellales; Pyrinomonadaceae; unclassified Pyrinomonadaceae; Pyrinomonadaceae bacterium	2283092	Acidobacteriota	Blastocatellia	Blastocatellales	Pyrinomonadaceae		Pyrinomonadaceae bacterium
GCA_035443525.1	4	0	0	4	0	0	2283092	FALSE	FALSE	Pyrinomonadaceae bacterium	Bacteria	bacteria>acidobacteriota>blastocatellia>blastocatellales	Bacteria; Acidobacteriota; Blastocatellia; Blastocatellales; Pyrinomonadaceae; unclassified Pyrinomonadaceae; Pyrinomonadaceae bacterium	2283092	Acidobacteriota	Blastocatellia	Blastocatellales	Pyrinomonadaceae		Pyrinomonadaceae bacterium
GCA_036266095.1	1	0	0	1	0	0	2283092	FALSE	FALSE	Pyrinomonadaceae bacterium	Bacteria	bacteria>acidobacteriota>blastocatellia>blastocatellales	Bacteria; Acidobacteriota; Blastocatellia; Blastocatellales; Pyrinomonadaceae; unclassified Pyrinomonadaceae; Pyrinomonadaceae bacterium	2283092	Acidobacteriota	Blastocatellia	Blastocatellales	Pyrinomonadaceae		Pyrinomonadaceae bacterium
GCA_036382855.1	1	0	0	1	0	0	2283092	FALSE	FALSE	Pyrinomonadaceae bacterium	Bacteria	bacteria>acidobacteriota>blastocatellia>blastocatellales	Bacteria; Acidobacteriota; Blastocatellia; Blastocatellales; Pyrinomonadaceae; unclassified Pyrinomonadaceae; Pyrinomonadaceae bacterium	2283092	Acidobacteriota	Blastocatellia	Blastocatellales	Pyrinomonadaceae		Pyrinomonadaceae bacterium
GCA_036403735.1	1	0	0	1	0	0	2283092	FALSE	FALSE	Pyrinomonadaceae bacterium	Bacteria	bacteria>acidobacteriota>blastocatellia>blastocatellales	Bacteria; Acidobacteriota; Blastocatellia; Blastocatellales; Pyrinomonadaceae; unclassified Pyrinomonadaceae; Pyrinomonadaceae bacterium	2283092	Acidobacteriota	Blastocatellia	Blastocatellales	Pyrinomonadaceae		Pyrinomonadaceae bacterium
GCA_902805935.1	2	0	0	2	0	0	2283094	FALSE	FALSE	uncultured Pyrinomonadaceae bacterium	Bacteria	bacteria>acidobacteriota>blastocatellia>blastocatellales	Bacteria; Acidobacteriota; Blastocatellia; Blastocatellales; Pyrinomonadaceae; environmental samples; uncultured Pyrinomonadaceae bacterium	2283094	Acidobacteriota	Blastocatellia	Blastocatellales	Pyrinomonadaceae		uncultured Pyrinomonadaceae
GCF_000226295.1	2	0	0	2	0	0	981222	TRUE	TRUE	Chloracidobacterium thermophilum B	Bacteria	bacteria>acidobacteriota>blastocatellia	Bacteria; Acidobacteriota; Blastocatellia; Chloracidobacterium; Chloracidobacterium thermophilum; Chloracidobacterium thermophilum B	981222	Acidobacteriota	Blastocatellia				Chloracidobacterium thermophilum
GCF_001482755.1	2	0	0	2	0	0	458033	TRUE	TRUE	Chloracidobacterium thermophilum	Bacteria	bacteria>acidobacteriota>blastocatellia	Bacteria; Acidobacteriota; Blastocatellia; Chloracidobacterium; Chloracidobacterium thermophilum	458033	Acidobacteriota	Blastocatellia				Chloracidobacterium thermophilum
GCA_002254845.1	2	0	0	2	0	0	2012633	FALSE	FALSE	Chloracidobacterium sp. CP2_5A	Bacteria	bacteria>acidobacteriota>blastocatellia	Bacteria; Acidobacteriota; Blastocatellia; Chloracidobacterium; unclassified Chloracidobacterium; Chloracidobacterium sp. CP2_5A	2012633	Acidobacteriota	Blastocatellia				Chloracidobacterium sp.
GCA_003175835.1	5	0	0	5	0	0	2052146	FALSE	FALSE	Blastocatellia bacterium	Bacteria	bacteria>acidobacteriota>blastocatellia	Bacteria; Acidobacteriota; Blastocatellia; unclassified Blastocatellia; Blastocatellia bacterium	2052146	Acidobacteriota	Blastocatellia				Blastocatellia bacterium
GCA_003175865.1	4	0	0	4	0	0	2052146	FALSE	FALSE	Blastocatellia bacterium	Bacteria	bacteria>acidobacteriota>blastocatellia	Bacteria; Acidobacteriota; Blastocatellia; unclassified Blastocatellia; Blastocatellia bacterium	2052146	Acidobacteriota	Blastocatellia				Blastocatellia bacterium
GCA_003222245.1	6	0	0	6	0	0	2169413	FALSE	FALSE	Blastocatellia bacterium AA13	Bacteria	bacteria>acidobacteriota>blastocatellia	Bacteria; Acidobacteriota; Blastocatellia; unclassified Blastocatellia; Blastocatellia bacterium AA13	2169413	Acidobacteriota	Blastocatellia				Blastocatellia bacterium
GCA_003445755.1	7	0	0	7	0	0	2052146	FALSE	FALSE	Blastocatellia bacterium	Bacteria	bacteria>acidobacteriota>blastocatellia	Bacteria; Acidobacteriota; Blastocatellia; unclassified Blastocatellia; Blastocatellia bacterium	2052146	Acidobacteriota	Blastocatellia				Blastocatellia bacterium
GCA_003445815.1	7	0	0	7	0	0	2052146	FALSE	FALSE	Blastocatellia bacterium	Bacteria	bacteria>acidobacteriota>blastocatellia	Bacteria; Acidobacteriota; Blastocatellia; unclassified Blastocatellia; Blastocatellia bacterium	2052146	Acidobacteriota	Blastocatellia				Blastocatellia bacterium
GCA_003487805.1	5	0	0	5	0	0	2052146	FALSE	FALSE	Blastocatellia bacterium	Bacteria	bacteria>acidobacteriota>blastocatellia	Bacteria; Acidobacteriota; Blastocatellia; unclassified Blastocatellia; Blastocatellia bacterium	2052146	Acidobacteriota	Blastocatellia				Blastocatellia bacterium
GCA_003488005.1	9	0	0	9	0	0	2052146	FALSE	FALSE	Blastocatellia bacterium	Bacteria	bacteria>acidobacteriota>blastocatellia	Bacteria; Acidobacteriota; Blastocatellia; unclassified Blastocatellia; Blastocatellia bacterium	2052146	Acidobacteriota	Blastocatellia				Blastocatellia bacterium
GCA_003501905.1	5	0	0	5	0	0	2052146	FALSE	FALSE	Blastocatellia bacterium	Bacteria	bacteria>acidobacteriota>blastocatellia	Bacteria; Acidobacteriota; Blastocatellia; unclassified Blastocatellia; Blastocatellia bacterium	2052146	Acidobacteriota	Blastocatellia				Blastocatellia bacterium
GCA_003511985.1	5	0	0	5	0	0	2052146	FALSE	FALSE	Blastocatellia bacterium	Bacteria	bacteria>acidobacteriota>blastocatellia	Bacteria; Acidobacteriota; Blastocatellia; unclassified Blastocatellia; Blastocatellia bacterium	2052146	Acidobacteriota	Blastocatellia				Blastocatellia bacterium
GCA_003519605.1	8	0	0	8	0	0	2052146	FALSE	FALSE	Blastocatellia bacterium	Bacteria	bacteria>acidobacteriota>blastocatellia	Bacteria; Acidobacteriota; Blastocatellia; unclassified Blastocatellia; Blastocatellia bacterium	2052146	Acidobacteriota	Blastocatellia				Blastocatellia bacterium
GCA_003539435.1	7	0	0	7	0	0	2052146	FALSE	FALSE	Blastocatellia bacterium	Bacteria	bacteria>acidobacteriota>blastocatellia	Bacteria; Acidobacteriota; Blastocatellia; unclassified Blastocatellia; Blastocatellia bacterium	2052146	Acidobacteriota	Blastocatellia				Blastocatellia bacterium
GCA_012032245.1	2	0	0	2	0	0	2052146	FALSE	FALSE	Blastocatellia bacterium	Bacteria	bacteria>acidobacteriota>blastocatellia	Bacteria; Acidobacteriota; Blastocatellia; unclassified Blastocatellia; Blastocatellia bacterium	2052146	Acidobacteriota	Blastocatellia				Blastocatellia bacterium
GCA_013695195.1	6	0	0	6	0	0	2052146	FALSE	FALSE	Blastocatellia bacterium	Bacteria	bacteria>acidobacteriota>blastocatellia	Bacteria; Acidobacteriota; Blastocatellia; unclassified Blastocatellia; Blastocatellia bacterium	2052146	Acidobacteriota	Blastocatellia				Blastocatellia bacterium
GCA_013695495.1	4	0	0	4	0	0	2052146	FALSE	FALSE	Blastocatellia bacterium	Bacteria	bacteria>acidobacteriota>blastocatellia	Bacteria; Acidobacteriota; Blastocatellia; unclassified Blastocatellia; Blastocatellia bacterium	2052146	Acidobacteriota	Blastocatellia				Blastocatellia bacterium
GCA_013697915.1	8	0	0	8	0	0	2052146	FALSE	FALSE	Blastocatellia bacterium	Bacteria	bacteria>acidobacteriota>blastocatellia	Bacteria; Acidobacteriota; Blastocatellia; unclassified Blastocatellia; Blastocatellia bacterium	2052146	Acidobacteriota	Blastocatellia				Blastocatellia bacterium
GCA_013811815.1	5	0	0	5	0	0	2052146	FALSE	FALSE	Blastocatellia bacterium	Bacteria	bacteria>acidobacteriota>blastocatellia	Bacteria; Acidobacteriota; Blastocatellia; unclassified Blastocatellia; Blastocatellia bacterium	2052146	Acidobacteriota	Blastocatellia				Blastocatellia bacterium
GCA_015075585.1	5	0	0	5	0	0	2099375	FALSE	FALSE	Chloracidobacterium sp.	Bacteria	bacteria>acidobacteriota>blastocatellia	Bacteria; Acidobacteriota; Blastocatellia; Chloracidobacterium; unclassified Chloracidobacterium; Chloracidobacterium sp.	2099375	Acidobacteriota	Blastocatellia				Chloracidobacterium sp.
GCA_016704725.1	3	0	0	3	0	0	2052146	FALSE	FALSE	Blastocatellia bacterium	Bacteria	bacteria>acidobacteriota>blastocatellia	Bacteria; Acidobacteriota; Blastocatellia; unclassified Blastocatellia; Blastocatellia bacterium	2052146	Acidobacteriota	Blastocatellia				Blastocatellia bacterium
GCA_016705245.1	4	0	0	4	0	0	2052146	FALSE	FALSE	Blastocatellia bacterium	Bacteria	bacteria>acidobacteriota>blastocatellia	Bacteria; Acidobacteriota; Blastocatellia; unclassified Blastocatellia; Blastocatellia bacterium	2052146	Acidobacteriota	Blastocatellia				Blastocatellia bacterium
GCA_016706035.1	5	0	0	5	0	0	2099375	FALSE	FALSE	Chloracidobacterium sp.	Bacteria	bacteria>acidobacteriota>blastocatellia	Bacteria; Acidobacteriota; Blastocatellia; Chloracidobacterium; unclassified Chloracidobacterium; Chloracidobacterium sp.	2099375	Acidobacteriota	Blastocatellia				Chloracidobacterium sp.
GCA_016706275.1	6	0	0	6	0	0	2099375	FALSE	FALSE	Chloracidobacterium sp.	Bacteria	bacteria>acidobacteriota>blastocatellia	Bacteria; Acidobacteriota; Blastocatellia; Chloracidobacterium; unclassified Chloracidobacterium; Chloracidobacterium sp.	2099375	Acidobacteriota	Blastocatellia				Chloracidobacterium sp.
GCA_016711345.1	6	0	0	6	0	0	2099375	FALSE	FALSE	Chloracidobacterium sp.	Bacteria	bacteria>acidobacteriota>blastocatellia	Bacteria; Acidobacteriota; Blastocatellia; Chloracidobacterium; unclassified Chloracidobacterium; Chloracidobacterium sp.	2099375	Acidobacteriota	Blastocatellia				Chloracidobacterium sp.
GCA_016712045.1	6	0	0	6	0	0	2099375	FALSE	FALSE	Chloracidobacterium sp.	Bacteria	bacteria>acidobacteriota>blastocatellia	Bacteria; Acidobacteriota; Blastocatellia; Chloracidobacterium; unclassified Chloracidobacterium; Chloracidobacterium sp.	2099375	Acidobacteriota	Blastocatellia				Chloracidobacterium sp.
GCA_016713405.1	9	0	0	9	0	0	2052146	FALSE	FALSE	Blastocatellia bacterium	Bacteria	bacteria>acidobacteriota>blastocatellia	Bacteria; Acidobacteriota; Blastocatellia; unclassified Blastocatellia; Blastocatellia bacterium	2052146	Acidobacteriota	Blastocatellia				Blastocatellia bacterium
GCA_016714265.1	7	0	0	7	0	0	2099375	FALSE	FALSE	Chloracidobacterium sp.	Bacteria	bacteria>acidobacteriota>blastocatellia	Bacteria; Acidobacteriota; Blastocatellia; Chloracidobacterium; unclassified Chloracidobacterium; Chloracidobacterium sp.	2099375	Acidobacteriota	Blastocatellia				Chloracidobacterium sp.
GCA_016715795.1	8	0	0	8	0	0	2099375	FALSE	FALSE	Chloracidobacterium sp.	Bacteria	bacteria>acidobacteriota>blastocatellia	Bacteria; Acidobacteriota; Blastocatellia; Chloracidobacterium; unclassified Chloracidobacterium; Chloracidobacterium sp.	2099375	Acidobacteriota	Blastocatellia				Chloracidobacterium sp.
GCA_016716305.1	5	0	0	5	0	0	2099375	FALSE	FALSE	Chloracidobacterium sp.	Bacteria	bacteria>acidobacteriota>blastocatellia	Bacteria; Acidobacteriota; Blastocatellia; Chloracidobacterium; unclassified Chloracidobacterium; Chloracidobacterium sp.	2099375	Acidobacteriota	Blastocatellia				Chloracidobacterium sp.
GCA_016716365.1	7	0	0	7	0	0	2099375	FALSE	FALSE	Chloracidobacterium sp.	Bacteria	bacteria>acidobacteriota>blastocatellia	Bacteria; Acidobacteriota; Blastocatellia; Chloracidobacterium; unclassified Chloracidobacterium; Chloracidobacterium sp.	2099375	Acidobacteriota	Blastocatellia				Chloracidobacterium sp.
GCA_016719125.1	7	0	0	7	0	0	2099375	FALSE	FALSE	Chloracidobacterium sp.	Bacteria	bacteria>acidobacteriota>blastocatellia	Bacteria; Acidobacteriota; Blastocatellia; Chloracidobacterium; unclassified Chloracidobacterium; Chloracidobacterium sp.	2099375	Acidobacteriota	Blastocatellia				Chloracidobacterium sp.
GCA_016720705.1	7	0	0	7	0	0	2099375	FALSE	FALSE	Chloracidobacterium sp.	Bacteria	bacteria>acidobacteriota>blastocatellia	Bacteria; Acidobacteriota; Blastocatellia; Chloracidobacterium; unclassified Chloracidobacterium; Chloracidobacterium sp.	2099375	Acidobacteriota	Blastocatellia				Chloracidobacterium sp.
GCA_016721095.1	9	0	0	9	0	0	2099375	FALSE	FALSE	Chloracidobacterium sp.	Bacteria	bacteria>acidobacteriota>blastocatellia	Bacteria; Acidobacteriota; Blastocatellia; Chloracidobacterium; unclassified Chloracidobacterium; Chloracidobacterium sp.	2099375	Acidobacteriota	Blastocatellia				Chloracidobacterium sp.
GCA_016789085.1	11	0	0	11	0	0	2052146	FALSE	FALSE	Blastocatellia bacterium	Bacteria	bacteria>acidobacteriota>blastocatellia	Bacteria; Acidobacteriota; Blastocatellia; unclassified Blastocatellia; Blastocatellia bacterium	2052146	Acidobacteriota	Blastocatellia				Blastocatellia bacterium
GCA_016789145.1	7	0	0	7	0	0	2052146	FALSE	FALSE	Blastocatellia bacterium	Bacteria	bacteria>acidobacteriota>blastocatellia	Bacteria; Acidobacteriota; Blastocatellia; unclassified Blastocatellia; Blastocatellia bacterium	2052146	Acidobacteriota	Blastocatellia				Blastocatellia bacterium
GCA_016789265.1	4	0	0	4	0	0	2052146	FALSE	FALSE	Blastocatellia bacterium	Bacteria	bacteria>acidobacteriota>blastocatellia	Bacteria; Acidobacteriota; Blastocatellia; unclassified Blastocatellia; Blastocatellia bacterium	2052146	Acidobacteriota	Blastocatellia				Blastocatellia bacterium
GCA_016789285.1	5	0	0	5	0	0	2052146	FALSE	FALSE	Blastocatellia bacterium	Bacteria	bacteria>acidobacteriota>blastocatellia	Bacteria; Acidobacteriota; Blastocatellia; unclassified Blastocatellia; Blastocatellia bacterium	2052146	Acidobacteriota	Blastocatellia				Blastocatellia bacterium
GCA_016789295.1	5	0	0	5	0	0	2052146	FALSE	FALSE	Blastocatellia bacterium	Bacteria	bacteria>acidobacteriota>blastocatellia	Bacteria; Acidobacteriota; Blastocatellia; unclassified Blastocatellia; Blastocatellia bacterium	2052146	Acidobacteriota	Blastocatellia				Blastocatellia bacterium
GCA_016789725.1	3	0	0	3	0	0	2052146	FALSE	FALSE	Blastocatellia bacterium	Bacteria	bacteria>acidobacteriota>blastocatellia	Bacteria; Acidobacteriota; Blastocatellia; unclassified Blastocatellia; Blastocatellia bacterium	2052146	Acidobacteriota	Blastocatellia				Blastocatellia bacterium
GCF_018304665.1	2	0	0	2	0	0	458033	TRUE	TRUE	Chloracidobacterium thermophilum	Bacteria	bacteria>acidobacteriota>blastocatellia	Bacteria; Acidobacteriota; Blastocatellia; Chloracidobacterium; Chloracidobacterium thermophilum	458033	Acidobacteriota	Blastocatellia				Chloracidobacterium thermophilum
GCF_018304685.1	2	0	0	2	0	0	2821536	TRUE	TRUE	Chloracidobacterium sp. D	Bacteria	bacteria>acidobacteriota>blastocatellia	Bacteria; Acidobacteriota; Blastocatellia; Chloracidobacterium; unclassified Chloracidobacterium; Chloracidobacterium sp. D	2821536	Acidobacteriota	Blastocatellia				Chloracidobacterium sp.
GCF_018304705.1	2	0	0	2	0	0	2821537	TRUE	TRUE	Chloracidobacterium sp. 2	Bacteria	bacteria>acidobacteriota>blastocatellia	Bacteria; Acidobacteriota; Blastocatellia; Chloracidobacterium; Chloracidobacterium aggregatum; Chloracidobacterium sp. 2	2821537	Acidobacteriota	Blastocatellia				Chloracidobacterium sp.
GCF_018304725.1	2	0	0	2	0	0	2821538	TRUE	TRUE	Chloracidobacterium sp. S	Bacteria	bacteria>acidobacteriota>blastocatellia	Bacteria; Acidobacteriota; Blastocatellia; Chloracidobacterium; Chloracidobacterium aggregatum; Chloracidobacterium sp. S	2821538	Acidobacteriota	Blastocatellia				Chloracidobacterium sp.
GCF_018304745.1	2	0	0	2	0	0	2821539	TRUE	TRUE	Chloracidobacterium sp. A	Bacteria	bacteria>acidobacteriota>blastocatellia	Bacteria; Acidobacteriota; Blastocatellia; Chloracidobacterium; Chloracidobacterium aggregatum; Chloracidobacterium sp. A	2821539	Acidobacteriota	Blastocatellia				Chloracidobacterium sp.
GCF_018304765.1	2	0	0	2	0	0	2821540	TRUE	TRUE	Chloracidobacterium sp. N	Bacteria	bacteria>acidobacteriota>blastocatellia	Bacteria; Acidobacteriota; Blastocatellia; Chloracidobacterium; Chloracidobacterium aggregatum; Chloracidobacterium sp. N	2821540	Acidobacteriota	Blastocatellia				Chloracidobacterium sp.
GCF_018304785.1	2	0	0	2	0	0	2821541	TRUE	TRUE	Chloracidobacterium sp. E	Bacteria	bacteria>acidobacteriota>blastocatellia	Bacteria; Acidobacteriota; Blastocatellia; Chloracidobacterium; Chloracidobacterium aggregatum; Chloracidobacterium sp. E	2821541	Acidobacteriota	Blastocatellia				Chloracidobacterium sp.
GCF_018304805.1	2	0	0	2	0	0	2821542	TRUE	TRUE	Chloracidobacterium sp. MS 40/45	Bacteria	bacteria>acidobacteriota>blastocatellia	Bacteria; Acidobacteriota; Blastocatellia; Chloracidobacterium; Chloracidobacterium aggregatum; Chloracidobacterium sp. MS 40/45	2821542	Acidobacteriota	Blastocatellia				Chloracidobacterium sp.
GCF_018304825.1	2	0	0	2	0	0	2821543	TRUE	TRUE	Chloracidobacterium validum	Bacteria	bacteria>acidobacteriota>blastocatellia	Bacteria; Acidobacteriota; Blastocatellia; Chloracidobacterium; Chloracidobacterium validum	2821543	Acidobacteriota	Blastocatellia				Chloracidobacterium validum
GCA_019695185.1	4	0	0	4	0	0	2052146	FALSE	FALSE	Blastocatellia bacterium	Bacteria	bacteria>acidobacteriota>blastocatellia	Bacteria; Acidobacteriota; Blastocatellia; unclassified Blastocatellia; Blastocatellia bacterium	2052146	Acidobacteriota	Blastocatellia				Blastocatellia bacterium
GCA_022615215.1	9	0	0	9	0	0	2052146	FALSE	FALSE	Blastocatellia bacterium	Bacteria	bacteria>acidobacteriota>blastocatellia	Bacteria; Acidobacteriota; Blastocatellia; unclassified Blastocatellia; Blastocatellia bacterium	2052146	Acidobacteriota	Blastocatellia				Blastocatellia bacterium
GCA_025057015.1	4	0	0	4	0	0	2052146	FALSE	FALSE	Blastocatellia bacterium	Bacteria	bacteria>acidobacteriota>blastocatellia	Bacteria; Acidobacteriota; Blastocatellia; unclassified Blastocatellia; Blastocatellia bacterium	2052146	Acidobacteriota	Blastocatellia				Blastocatellia bacterium
GCA_025057975.1	2	0	0	2	0	0	2099375	FALSE	FALSE	Chloracidobacterium sp.	Bacteria	bacteria>acidobacteriota>blastocatellia	Bacteria; Acidobacteriota; Blastocatellia; Chloracidobacterium; unclassified Chloracidobacterium; Chloracidobacterium sp.	2099375	Acidobacteriota	Blastocatellia				Chloracidobacterium sp.
GCA_014764515.1	9	0	0	9	0	0	2886004	FALSE	FALSE	Candidatus Polarisedimenticola svalbardensis	Bacteria	bacteria>acidobacteriota>candidatus polarisedimenticolia>candidatus polarisedimenticolales	Bacteria; Acidobacteriota; Candidatus Polarisedimenticolia; Candidatus Polarisedimenticolales; Candidatus Polarisedimenticolaceae; Candidatus Polarisedimenticola; Candidatus Polarisedimenticola svalbardensis	2886004	Acidobacteriota	Candidatus Polarisedimenticolia	Candidatus Polarisedimenticolales	Candidatus Polarisedimenticolaceae		Polarisedimenticola svalbardensis
GCA_021647945.1	10	0	0	7	0	3	2910585	FALSE	FALSE	Candidatus Polarisedimenticolaceae bacterium	Bacteria	bacteria>acidobacteriota>candidatus polarisedimenticolia>candidatus polarisedimenticolales	Bacteria; Acidobacteriota; Candidatus Polarisedimenticolia; Candidatus Polarisedimenticolales; Candidatus Polarisedimenticolaceae; unclassified Candidatus Polarisedimenticolaceae; Candidatus Polarisedimenticolaceae bacterium	2910585	Acidobacteriota	Candidatus Polarisedimenticolia	Candidatus Polarisedimenticolales	Candidatus Polarisedimenticolaceae		Polarisedimenticolaceae bacterium
GCA_021648685.1	12	0	0	9	0	3	2910585	FALSE	FALSE	Candidatus Polarisedimenticolaceae bacterium	Bacteria	bacteria>acidobacteriota>candidatus polarisedimenticolia>candidatus polarisedimenticolales	Bacteria; Acidobacteriota; Candidatus Polarisedimenticolia; Candidatus Polarisedimenticolales; Candidatus Polarisedimenticolaceae; unclassified Candidatus Polarisedimenticolaceae; Candidatus Polarisedimenticolaceae bacterium	2910585	Acidobacteriota	Candidatus Polarisedimenticolia	Candidatus Polarisedimenticolales	Candidatus Polarisedimenticolaceae		Polarisedimenticolaceae bacterium
GCA_035272975.1	1	0	0	1	0	0	3069555	FALSE	FALSE	Candidatus Polarisedimenticolia bacterium	Bacteria	bacteria>acidobacteriota>candidatus polarisedimenticolia	Bacteria; Acidobacteriota; Candidatus Polarisedimenticolia; unclassified Candidatus Polarisedimenticolia; Candidatus Polarisedimenticolia bacterium	3069555	Acidobacteriota	Candidatus Polarisedimenticolia				Polarisedimenticolia bacterium
GCF_017377855.1	15	0	1	11	0	3	442870	TRUE	TRUE	Acanthopleuribacter pedis	Bacteria	bacteria>acidobacteriota>holophagae>acanthopleuribacterales	Bacteria; Acidobacteriota; Holophagae; Acanthopleuribacterales; Acanthopleuribacteraceae; Acanthopleuribacter; Acanthopleuribacter pedis	442870	Acidobacteriota	Holophagae	Acanthopleuribacterales	Acanthopleuribacteraceae		Acanthopleuribacter pedis
GCF_017498545.1	17	0	1	13	0	3	2818388	TRUE	TRUE	Sulfidibacter corallicola	Bacteria	bacteria>acidobacteriota>holophagae>acanthopleuribacterales	Bacteria; Acidobacteriota; Holophagae; Acanthopleuribacterales; Acanthopleuribacteraceae; Sulfidibacter; Sulfidibacter corallicola	2818388	Acidobacteriota	Holophagae	Acanthopleuribacterales	Acanthopleuribacteraceae		Sulfidibacter corallicola
GCF_000242615.2	8	0	0	7	0	1	903818	TRUE	TRUE	Holophaga foetida DSM 6591	Bacteria	bacteria>acidobacteriota>holophagae>holophagales	Bacteria; Acidobacteriota; Holophagae; Holophagales; Holophagaceae; Holophaga; Holophaga foetida; Holophaga foetida DSM 6591	903818	Acidobacteriota	Holophagae	Holophagales	Holophagaceae		Holophaga foetida
GCF_000428885.1	4	0	0	3	0	1	1121920	TRUE	TRUE	Geothrix fermentans DSM 14018	Bacteria	bacteria>acidobacteriota>holophagae>holophagales	Bacteria; Acidobacteriota; Holophagae; Holophagales; Holophagaceae; Geothrix; Geothrix fermentans; Geothrix fermentans DSM 14018	1121920	Acidobacteriota	Holophagae	Holophagales	Holophagaceae		Geothrix fermentans
GCA_003538615.1	6	0	0	5	0	1	2052165	FALSE	FALSE	Holophagaceae bacterium	Bacteria	bacteria>acidobacteriota>holophagae>holophagales	Bacteria; Acidobacteriota; Holophagae; Holophagales; Holophagaceae; unclassified Holophagaceae; Holophagaceae bacterium	2052165	Acidobacteriota	Holophagae	Holophagales	Holophagaceae		Holophagaceae bacterium
GCA_009782855.1	3	0	0	3	0	0	2052165	FALSE	FALSE	Holophagaceae bacterium	Bacteria	bacteria>acidobacteriota>holophagae>holophagales	Bacteria; Acidobacteriota; Holophagae; Holophagales; Holophagaceae; unclassified Holophagaceae; Holophagaceae bacterium	2052165	Acidobacteriota	Holophagae	Holophagales	Holophagaceae		Holophagaceae bacterium
GCA_009783055.1	7	0	0	6	0	1	2052165	FALSE	FALSE	Holophagaceae bacterium	Bacteria	bacteria>acidobacteriota>holophagae>holophagales	Bacteria; Acidobacteriota; Holophagae; Holophagales; Holophagaceae; unclassified Holophagaceae; Holophagaceae bacterium	2052165	Acidobacteriota	Holophagae	Holophagales	Holophagaceae		Holophagaceae bacterium
GCA_013334395.1	7	0	0	5	0	2	2052165	FALSE	FALSE	Holophagaceae bacterium	Bacteria	bacteria>acidobacteriota>holophagae>holophagales	Bacteria; Acidobacteriota; Holophagae; Holophagales; Holophagaceae; unclassified Holophagaceae; Holophagaceae bacterium	2052165	Acidobacteriota	Holophagae	Holophagales	Holophagaceae		Holophagaceae bacterium
GCA_013335635.1	10	0	0	9	0	1	2582906	FALSE	FALSE	Holophaga sp.	Bacteria	bacteria>acidobacteriota>holophagae>holophagales	Bacteria; Acidobacteriota; Holophagae; Holophagales; Holophagaceae; Holophaga; unclassified Holophaga; Holophaga sp.	2582906	Acidobacteriota	Holophagae	Holophagales	Holophagaceae		Holophaga sp.
GCF_013390615.1	6	0	0	4	0	2	1962974	TRUE	FALSE	Geothrix sp.	Bacteria	bacteria>acidobacteriota>holophagae>holophagales	Bacteria; Acidobacteriota; Holophagae; Holophagales; Holophagaceae; Geothrix; unclassified Geothrix; Geothrix sp.	1962974	Acidobacteriota	Holophagae	Holophagales	Holophagaceae		Geothrix sp.
GCA_016705945.1	6	0	0	4	0	2	2052165	FALSE	FALSE	Holophagaceae bacterium	Bacteria	bacteria>acidobacteriota>holophagae>holophagales	Bacteria; Acidobacteriota; Holophagae; Holophagales; Holophagaceae; unclassified Holophagaceae; Holophagaceae bacterium	2052165	Acidobacteriota	Holophagae	Holophagales	Holophagaceae		Holophagaceae bacterium
GCA_016710635.1	2	0	0	1	0	1	2052165	FALSE	FALSE	Holophagaceae bacterium	Bacteria	bacteria>acidobacteriota>holophagae>holophagales	Bacteria; Acidobacteriota; Holophagae; Holophagales; Holophagaceae; unclassified Holophagaceae; Holophagaceae bacterium	2052165	Acidobacteriota	Holophagae	Holophagales	Holophagaceae		Holophagaceae bacterium
GCA_016714485.1	8	0	0	4	0	4	2052165	FALSE	FALSE	Holophagaceae bacterium	Bacteria	bacteria>acidobacteriota>holophagae>holophagales	Bacteria; Acidobacteriota; Holophagae; Holophagales; Holophagaceae; unclassified Holophagaceae; Holophagaceae bacterium	2052165	Acidobacteriota	Holophagae	Holophagales	Holophagaceae		Holophagaceae bacterium
GCA_016714685.1	6	0	0	3	0	3	2954440	FALSE	FALSE	Candidatus Geothrix odensensis	Bacteria	bacteria>acidobacteriota>holophagae>holophagales	Bacteria; Acidobacteriota; Holophagae; Holophagales; Holophagaceae; Geothrix; Candidatus Geothrix odensensis	2954440	Acidobacteriota	Holophagae	Holophagales	Holophagaceae		Geothrix odensensis
GCA_016715205.1	9	0	0	7	0	2	2582906	FALSE	FALSE	Holophaga sp.	Bacteria	bacteria>acidobacteriota>holophagae>holophagales	Bacteria; Acidobacteriota; Holophagae; Holophagales; Holophagaceae; Holophaga; unclassified Holophaga; Holophaga sp.	2582906	Acidobacteriota	Holophagae	Holophagales	Holophagaceae		Holophaga sp.
GCA_016720465.1	3	0	0	2	0	1	2052165	FALSE	FALSE	Holophagaceae bacterium	Bacteria	bacteria>acidobacteriota>holophagae>holophagales	Bacteria; Acidobacteriota; Holophagae; Holophagales; Holophagaceae; unclassified Holophagaceae; Holophagaceae bacterium	2052165	Acidobacteriota	Holophagae	Holophagales	Holophagaceae		Holophagaceae bacterium
GCA_016721195.1	7	0	0	5	0	2	2954439	FALSE	FALSE	Candidatus Geothrix skivensis	Bacteria	bacteria>acidobacteriota>holophagae>holophagales	Bacteria; Acidobacteriota; Holophagae; Holophagales; Holophagaceae; Geothrix; Candidatus Geothrix skivensis	2954439	Acidobacteriota	Holophagae	Holophagales	Holophagaceae		Geothrix skivensis
GCA_016722505.1	3	0	0	2	0	1	2052165	FALSE	FALSE	Holophagaceae bacterium	Bacteria	bacteria>acidobacteriota>holophagae>holophagales	Bacteria; Acidobacteriota; Holophagae; Holophagales; Holophagaceae; unclassified Holophagaceae; Holophagaceae bacterium	2052165	Acidobacteriota	Holophagae	Holophagales	Holophagaceae		Holophagaceae bacterium
GCA_017859955.1	7	0	0	6	0	1	2052165	FALSE	FALSE	Holophagaceae bacterium	Bacteria	bacteria>acidobacteriota>holophagae>holophagales	Bacteria; Acidobacteriota; Holophagae; Holophagales; Holophagaceae; unclassified Holophagaceae; Holophagaceae bacterium	2052165	Acidobacteriota	Holophagae	Holophagales	Holophagaceae		Holophagaceae bacterium
GCA_017859995.1	5	0	0	3	0	2	2052165	FALSE	FALSE	Holophagaceae bacterium	Bacteria	bacteria>acidobacteriota>holophagae>holophagales	Bacteria; Acidobacteriota; Holophagae; Holophagales; Holophagaceae; unclassified Holophagaceae; Holophagaceae bacterium	2052165	Acidobacteriota	Holophagae	Holophagales	Holophagaceae		Holophagaceae bacterium
GCA_017998635.1	5	0	0	3	0	2	1962974	FALSE	FALSE	Geothrix sp.	Bacteria	bacteria>acidobacteriota>holophagae>holophagales	Bacteria; Acidobacteriota; Holophagae; Holophagales; Holophagaceae; Geothrix; unclassified Geothrix; Geothrix sp.	1962974	Acidobacteriota	Holophagae	Holophagales	Holophagaceae		Geothrix sp.
GCF_020622065.1	6	0	0	4	0	2	1962974	TRUE	FALSE	Geothrix sp.	Bacteria	bacteria>acidobacteriota>holophagae>holophagales	Bacteria; Acidobacteriota; Holophagae; Holophagales; Holophagaceae; Geothrix; unclassified Geothrix; Geothrix sp.	1962974	Acidobacteriota	Holophagae	Holophagales	Holophagaceae		Geothrix sp.
GCA_020848495.1	6	0	0	3	0	3	1962974	FALSE	FALSE	Geothrix sp.	Bacteria	bacteria>acidobacteriota>holophagae>holophagales	Bacteria; Acidobacteriota; Holophagae; Holophagales; Holophagaceae; Geothrix; unclassified Geothrix; Geothrix sp.	1962974	Acidobacteriota	Holophagae	Holophagales	Holophagaceae		Geothrix sp.
GCA_021286765.1	7	0	0	4	0	3	2052165	FALSE	FALSE	Holophagaceae bacterium	Bacteria	bacteria>acidobacteriota>holophagae>holophagales	Bacteria; Acidobacteriota; Holophagae; Holophagales; Holophagaceae; unclassified Holophagaceae; Holophagaceae bacterium	2052165	Acidobacteriota	Holophagae	Holophagales	Holophagaceae		Holophagaceae bacterium
GCF_022808775.1	4	0	0	3	0	1	2922720	TRUE	TRUE	Geothrix terrae	Bacteria	bacteria>acidobacteriota>holophagae>holophagales	Bacteria; Acidobacteriota; Holophagae; Holophagales; Holophagaceae; Geothrix; Geothrix terrae	2922720	Acidobacteriota	Holophagae	Holophagales	Holophagaceae		Geothrix terrae
GCF_022808815.1	4	0	0	3	0	1	2922722	TRUE	TRUE	Geothrix paludis	Bacteria	bacteria>acidobacteriota>holophagae>holophagales	Bacteria; Acidobacteriota; Holophagae; Holophagales; Holophagaceae; Geothrix; Geothrix paludis	2922722	Acidobacteriota	Holophagae	Holophagales	Holophagaceae		Geothrix paludis
GCF_022808835.1	4	0	0	3	0	1	2922723	TRUE	TRUE	Geothrix mesophila	Bacteria	bacteria>acidobacteriota>holophagae>holophagales	Bacteria; Acidobacteriota; Holophagae; Holophagales; Holophagaceae; Geothrix; Geothrix mesophila	2922723	Acidobacteriota	Holophagae	Holophagales	Holophagaceae		Geothrix mesophila
GCF_022808865.1	4	0	0	3	0	1	2922721	TRUE	TRUE	Geothrix oryzisoli	Bacteria	bacteria>acidobacteriota>holophagae>holophagales	Bacteria; Acidobacteriota; Holophagae; Holophagales; Holophagaceae; Geothrix; Geothrix oryzisoli	2922721	Acidobacteriota	Holophagae	Holophagales	Holophagaceae		Geothrix oryzisoli
GCF_022808885.1	4	0	0	3	0	1	2922724	TRUE	TRUE	Geothrix alkalitolerans	Bacteria	bacteria>acidobacteriota>holophagae>holophagales	Bacteria; Acidobacteriota; Holophagae; Holophagales; Holophagaceae; Geothrix; Geothrix alkalitolerans	2922724	Acidobacteriota	Holophagae	Holophagales	Holophagaceae		Geothrix alkalitolerans
GCF_022808935.1	4	0	0	3	0	1	2922865	TRUE	TRUE	Geothrix sp. SG200	Bacteria	bacteria>acidobacteriota>holophagae>holophagales	Bacteria; Acidobacteriota; Holophagae; Holophagales; Holophagaceae; Geothrix; unclassified Geothrix; Geothrix sp. SG200	2922865	Acidobacteriota	Holophagae	Holophagales	Holophagaceae		Geothrix sp.
GCA_023701165.1	4	0	0	2	0	2	1962974	FALSE	FALSE	Geothrix sp.	Bacteria	bacteria>acidobacteriota>holophagae>holophagales	Bacteria; Acidobacteriota; Holophagae; Holophagales; Holophagaceae; Geothrix; unclassified Geothrix; Geothrix sp.	1962974	Acidobacteriota	Holophagae	Holophagales	Holophagaceae		Geothrix sp.
GCF_024609265.1	4	0	0	3	0	1	2966450	TRUE	TRUE	Geothrix campi	Bacteria	bacteria>acidobacteriota>holophagae>holophagales	Bacteria; Acidobacteriota; Holophagae; Holophagales; Holophagaceae; Geothrix; Geothrix campi	2966450	Acidobacteriota	Holophagae	Holophagales	Holophagaceae		Geothrix campi
GCF_024609325.1	3	0	0	2	0	1	2966451	TRUE	TRUE	Geothrix fuzhouensis	Bacteria	bacteria>acidobacteriota>holophagae>holophagales	Bacteria; Acidobacteriota; Holophagae; Holophagales; Holophagaceae; Geothrix; Geothrix fuzhouensis	2966451	Acidobacteriota	Holophagae	Holophagales	Holophagaceae		Geothrix fuzhouensis
GCF_030219325.1	6	0	0	4	0	2	1962974	TRUE	FALSE	Geothrix sp.	Bacteria	bacteria>acidobacteriota>holophagae>holophagales	Bacteria; Acidobacteriota; Holophagae; Holophagales; Holophagaceae; Geothrix; unclassified Geothrix; Geothrix sp.	1962974	Acidobacteriota	Holophagae	Holophagales	Holophagaceae		Geothrix sp.
GCF_030268045.1	5	0	0	4	0	1	2927976	TRUE	TRUE	Geothrix edaphica	Bacteria	bacteria>acidobacteriota>holophagae>holophagales	Bacteria; Acidobacteriota; Holophagae; Holophagales; Holophagaceae; Geothrix; Geothrix edaphica	2927976	Acidobacteriota	Holophagae	Holophagales	Holophagaceae		Geothrix edaphica
GCF_030268065.1	7	0	0	5	0	2	2927977	TRUE	TRUE	Geothrix rubra	Bacteria	bacteria>acidobacteriota>holophagae>holophagales	Bacteria; Acidobacteriota; Holophagae; Holophagales; Holophagaceae; Geothrix; Geothrix rubra	2927977	Acidobacteriota	Holophagae	Holophagales	Holophagaceae		Geothrix rubra
GCF_030268085.1	9	0	0	7	0	2	2927978	TRUE	TRUE	Geothrix limicola	Bacteria	bacteria>acidobacteriota>holophagae>holophagales	Bacteria; Acidobacteriota; Holophagae; Holophagales; Holophagaceae; Geothrix; Geothrix limicola	2927978	Acidobacteriota	Holophagae	Holophagales	Holophagaceae		Geothrix limicola
GCF_030295385.1	6	0	0	4	0	2	2927975	TRUE	TRUE	Geothrix oryzae	Bacteria	bacteria>acidobacteriota>holophagae>holophagales	Bacteria; Acidobacteriota; Holophagae; Holophagales; Holophagaceae; Geothrix; Geothrix oryzae	2927975	Acidobacteriota	Holophagae	Holophagales	Holophagaceae		Geothrix oryzae
GCF_030295405.1	11	0	0	8	0	3	2927979	TRUE	TRUE	Mesoterricola silvestris	Bacteria	bacteria>acidobacteriota>holophagae>holophagales	Bacteria; Acidobacteriota; Holophagae; Holophagales; Holophagaceae; Mesoterricola; Mesoterricola silvestris	2927979	Acidobacteriota	Holophagae	Holophagales	Holophagaceae		Mesoterricola silvestris
GCF_030295425.1	13	0	0	11	0	2	2927980	TRUE	TRUE	Mesoterricola sediminis	Bacteria	bacteria>acidobacteriota>holophagae>holophagales	Bacteria; Acidobacteriota; Holophagae; Holophagales; Holophagaceae; Mesoterricola; Mesoterricola sediminis	2927980	Acidobacteriota	Holophagae	Holophagales	Holophagaceae		Mesoterricola sediminis
GCA_035254325.1	1	0	0	1	0	0	1962974	FALSE	FALSE	Geothrix sp.	Bacteria	bacteria>acidobacteriota>holophagae>holophagales	Bacteria; Acidobacteriota; Holophagae; Holophagales; Holophagaceae; Geothrix; unclassified Geothrix; Geothrix sp.	1962974	Acidobacteriota	Holophagae	Holophagales	Holophagaceae		Geothrix sp.
GCA_035254725.1	2	0	0	1	0	1	1962974	FALSE	FALSE	Geothrix sp.	Bacteria	bacteria>acidobacteriota>holophagae>holophagales	Bacteria; Acidobacteriota; Holophagae; Holophagales; Holophagaceae; Geothrix; unclassified Geothrix; Geothrix sp.	1962974	Acidobacteriota	Holophagae	Holophagales	Holophagaceae		Geothrix sp.
GCA_035358075.1	4	0	0	4	0	0	2582906	FALSE	FALSE	Holophaga sp.	Bacteria	bacteria>acidobacteriota>holophagae>holophagales	Bacteria; Acidobacteriota; Holophagae; Holophagales; Holophagaceae; Holophaga; unclassified Holophaga; Holophaga sp.	2582906	Acidobacteriota	Holophagae	Holophagales	Holophagaceae		Holophaga sp.
GCA_035417925.1	5	0	0	4	0	1	2582906	FALSE	FALSE	Holophaga sp.	Bacteria	bacteria>acidobacteriota>holophagae>holophagales	Bacteria; Acidobacteriota; Holophagae; Holophagales; Holophagaceae; Holophaga; unclassified Holophaga; Holophaga sp.	2582906	Acidobacteriota	Holophagae	Holophagales	Holophagaceae		Holophaga sp.
GCA_009835535.1	1	0	0	1	0	0	2478486	FALSE	FALSE	Holophagales bacterium	Bacteria	bacteria>acidobacteriota>holophagae>holophagales	Bacteria; Acidobacteriota; Holophagae; Holophagales; unclassified Holophagales; Holophagales bacterium	2478486	Acidobacteriota	Holophagae	Holophagales			Holophagales bacterium
GCA_009836625.1	1	0	0	1	0	0	2478486	FALSE	FALSE	Holophagales bacterium	Bacteria	bacteria>acidobacteriota>holophagae>holophagales	Bacteria; Acidobacteriota; Holophagae; Holophagales; unclassified Holophagales; Holophagales bacterium	2478486	Acidobacteriota	Holophagae	Holophagales			Holophagales bacterium
GCA_009837085.1	1	0	0	1	0	0	2478486	FALSE	FALSE	Holophagales bacterium	Bacteria	bacteria>acidobacteriota>holophagae>holophagales	Bacteria; Acidobacteriota; Holophagae; Holophagales; unclassified Holophagales; Holophagales bacterium	2478486	Acidobacteriota	Holophagae	Holophagales			Holophagales bacterium
GCA_009837885.1	1	0	0	1	0	0	2478486	FALSE	FALSE	Holophagales bacterium	Bacteria	bacteria>acidobacteriota>holophagae>holophagales	Bacteria; Acidobacteriota; Holophagae; Holophagales; unclassified Holophagales; Holophagales bacterium	2478486	Acidobacteriota	Holophagae	Holophagales			Holophagales bacterium
GCA_009838785.1	1	0	0	1	0	0	2478486	FALSE	FALSE	Holophagales bacterium	Bacteria	bacteria>acidobacteriota>holophagae>holophagales	Bacteria; Acidobacteriota; Holophagae; Holophagales; unclassified Holophagales; Holophagales bacterium	2478486	Acidobacteriota	Holophagae	Holophagales			Holophagales bacterium
GCA_009839125.1	1	0	0	1	0	0	2478486	FALSE	FALSE	Holophagales bacterium	Bacteria	bacteria>acidobacteriota>holophagae>holophagales	Bacteria; Acidobacteriota; Holophagae; Holophagales; unclassified Holophagales; Holophagales bacterium	2478486	Acidobacteriota	Holophagae	Holophagales			Holophagales bacterium
GCA_009840205.1	1	0	0	1	0	0	2478486	FALSE	FALSE	Holophagales bacterium	Bacteria	bacteria>acidobacteriota>holophagae>holophagales	Bacteria; Acidobacteriota; Holophagae; Holophagales; unclassified Holophagales; Holophagales bacterium	2478486	Acidobacteriota	Holophagae	Holophagales			Holophagales bacterium
GCA_009841385.1	1	0	0	1	0	0	2478486	FALSE	FALSE	Holophagales bacterium	Bacteria	bacteria>acidobacteriota>holophagae>holophagales	Bacteria; Acidobacteriota; Holophagae; Holophagales; unclassified Holophagales; Holophagales bacterium	2478486	Acidobacteriota	Holophagae	Holophagales			Holophagales bacterium
GCA_009842005.1	1	0	0	1	0	0	2478486	FALSE	FALSE	Holophagales bacterium	Bacteria	bacteria>acidobacteriota>holophagae>holophagales	Bacteria; Acidobacteriota; Holophagae; Holophagales; unclassified Holophagales; Holophagales bacterium	2478486	Acidobacteriota	Holophagae	Holophagales			Holophagales bacterium
GCA_009842435.1	1	0	0	1	0	0	2478486	FALSE	FALSE	Holophagales bacterium	Bacteria	bacteria>acidobacteriota>holophagae>holophagales	Bacteria; Acidobacteriota; Holophagae; Holophagales; unclassified Holophagales; Holophagales bacterium	2478486	Acidobacteriota	Holophagae	Holophagales			Holophagales bacterium
GCA_009843175.1	1	0	0	1	0	0	2478486	FALSE	FALSE	Holophagales bacterium	Bacteria	bacteria>acidobacteriota>holophagae>holophagales	Bacteria; Acidobacteriota; Holophagae; Holophagales; unclassified Holophagales; Holophagales bacterium	2478486	Acidobacteriota	Holophagae	Holophagales			Holophagales bacterium
GCA_009843505.1	1	0	0	1	0	0	2478486	FALSE	FALSE	Holophagales bacterium	Bacteria	bacteria>acidobacteriota>holophagae>holophagales	Bacteria; Acidobacteriota; Holophagae; Holophagales; unclassified Holophagales; Holophagales bacterium	2478486	Acidobacteriota	Holophagae	Holophagales			Holophagales bacterium
GCA_009844385.1	1	0	0	1	0	0	2478486	FALSE	FALSE	Holophagales bacterium	Bacteria	bacteria>acidobacteriota>holophagae>holophagales	Bacteria; Acidobacteriota; Holophagae; Holophagales; unclassified Holophagales; Holophagales bacterium	2478486	Acidobacteriota	Holophagae	Holophagales			Holophagales bacterium
GCA_009845005.1	1	0	0	1	0	0	2478486	FALSE	FALSE	Holophagales bacterium	Bacteria	bacteria>acidobacteriota>holophagae>holophagales	Bacteria; Acidobacteriota; Holophagae; Holophagales; unclassified Holophagales; Holophagales bacterium	2478486	Acidobacteriota	Holophagae	Holophagales			Holophagales bacterium
GCA_009845425.1	1	0	0	1	0	0	2478486	FALSE	FALSE	Holophagales bacterium	Bacteria	bacteria>acidobacteriota>holophagae>holophagales	Bacteria; Acidobacteriota; Holophagae; Holophagales; unclassified Holophagales; Holophagales bacterium	2478486	Acidobacteriota	Holophagae	Holophagales			Holophagales bacterium
GCA_016699405.1	5	0	0	5	0	0	2478486	FALSE	FALSE	Holophagales bacterium	Bacteria	bacteria>acidobacteriota>holophagae>holophagales	Bacteria; Acidobacteriota; Holophagae; Holophagales; unclassified Holophagales; Holophagales bacterium	2478486	Acidobacteriota	Holophagae	Holophagales			Holophagales bacterium
GCA_016705025.1	4	0	0	4	0	0	2478486	FALSE	FALSE	Holophagales bacterium	Bacteria	bacteria>acidobacteriota>holophagae>holophagales	Bacteria; Acidobacteriota; Holophagae; Holophagales; unclassified Holophagales; Holophagales bacterium	2478486	Acidobacteriota	Holophagae	Holophagales			Holophagales bacterium
GCA_016714815.1	5	0	0	5	0	0	2478486	FALSE	FALSE	Holophagales bacterium	Bacteria	bacteria>acidobacteriota>holophagae>holophagales	Bacteria; Acidobacteriota; Holophagae; Holophagales; unclassified Holophagales; Holophagales bacterium	2478486	Acidobacteriota	Holophagae	Holophagales			Holophagales bacterium
GCA_016716705.1	5	0	0	5	0	0	2478486	FALSE	FALSE	Holophagales bacterium	Bacteria	bacteria>acidobacteriota>holophagae>holophagales	Bacteria; Acidobacteriota; Holophagae; Holophagales; unclassified Holophagales; Holophagales bacterium	2478486	Acidobacteriota	Holophagae	Holophagales			Holophagales bacterium
GCA_016719485.1	5	0	0	5	0	0	2478486	FALSE	FALSE	Holophagales bacterium	Bacteria	bacteria>acidobacteriota>holophagae>holophagales	Bacteria; Acidobacteriota; Holophagae; Holophagales; unclassified Holophagales; Holophagales bacterium	2478486	Acidobacteriota	Holophagae	Holophagales			Holophagales bacterium
GCA_016722225.1	6	0	0	6	0	0	2478486	FALSE	FALSE	Holophagales bacterium	Bacteria	bacteria>acidobacteriota>holophagae>holophagales	Bacteria; Acidobacteriota; Holophagae; Holophagales; unclassified Holophagales; Holophagales bacterium	2478486	Acidobacteriota	Holophagae	Holophagales			Holophagales bacterium
GCA_020637315.1	3	0	0	3	0	0	2478486	FALSE	FALSE	Holophagales bacterium	Bacteria	bacteria>acidobacteriota>holophagae>holophagales	Bacteria; Acidobacteriota; Holophagae; Holophagales; unclassified Holophagales; Holophagales bacterium	2478486	Acidobacteriota	Holophagae	Holophagales			Holophagales bacterium
GCA_022360285.1	6	0	0	6	0	0	2478486	FALSE	FALSE	Holophagales bacterium	Bacteria	bacteria>acidobacteriota>holophagae>holophagales	Bacteria; Acidobacteriota; Holophagae; Holophagales; unclassified Holophagales; Holophagales bacterium	2478486	Acidobacteriota	Holophagae	Holophagales			Holophagales bacterium
GCF_016592575.1	3	0	0	3	0	0	981385	TRUE	TRUE	Thermotomaculum hydrothermale	Bacteria	bacteria>acidobacteriota>holophagae>thermotomaculales	Bacteria; Acidobacteriota; Holophagae; Thermotomaculales; Thermotomaculaceae; Thermotomaculum; Thermotomaculum hydrothermale	981385	Acidobacteriota	Holophagae	Thermotomaculales	Thermotomaculaceae		Thermotomaculum hydrothermale
GCA_003105185.1	6	0	0	6	0	0	2073116	FALSE	FALSE	Holophagae bacterium	Bacteria	bacteria>acidobacteriota>holophagae	Bacteria; Acidobacteriota; Holophagae; unclassified Holophagae; Holophagae bacterium	2073116	Acidobacteriota	Holophagae				Holophagae bacterium
GCA_012516935.1	6	0	0	6	0	0	2073116	FALSE	FALSE	Holophagae bacterium	Bacteria	bacteria>acidobacteriota>holophagae	Bacteria; Acidobacteriota; Holophagae; unclassified Holophagae; Holophagae bacterium	2073116	Acidobacteriota	Holophagae				Holophagae bacterium
GCA_023146195.1	3	0	0	3	0	0	2073116	FALSE	FALSE	Holophagae bacterium	Bacteria	bacteria>acidobacteriota>holophagae	Bacteria; Acidobacteriota; Holophagae; unclassified Holophagae; Holophagae bacterium	2073116	Acidobacteriota	Holophagae				Holophagae bacterium
GCF_000702445.1	3	0	0	3	0	0	1340493	TRUE	TRUE	Bryobacter aggregatus MPL3	Bacteria	bacteria>acidobacteriota>terriglobia>bryobacterales	Bacteria; Acidobacteriota; Terriglobia; Bryobacterales; Bryobacteraceae; Bryobacter; Bryobacter aggregatus; Bryobacter aggregatus MPL3	1340493	Acidobacteriota	Terriglobia	Bryobacterales	Bryobacteraceae		Bryobacter aggregatus
GCA_013360315.1	6	0	0	6	0	0	2212468	FALSE	FALSE	Bryobacteraceae bacterium	Bacteria	bacteria>acidobacteriota>terriglobia>bryobacterales	Bacteria; Acidobacteriota; Terriglobia; Bryobacterales; Bryobacteraceae; unclassified Bryobacteraceae; Bryobacteraceae bacterium	2212468	Acidobacteriota	Terriglobia	Bryobacterales	Bryobacteraceae		Bryobacteraceae bacterium
GCA_013388415.1	8	0	0	8	0	0	2212468	FALSE	FALSE	Bryobacteraceae bacterium	Bacteria	bacteria>acidobacteriota>terriglobia>bryobacterales	Bacteria; Acidobacteriota; Terriglobia; Bryobacterales; Bryobacteraceae; unclassified Bryobacteraceae; Bryobacteraceae bacterium	2212468	Acidobacteriota	Terriglobia	Bryobacterales	Bryobacteraceae		Bryobacteraceae bacterium
GCA_014379815.1	2	0	0	2	0	0	2212468	FALSE	FALSE	Bryobacteraceae bacterium	Bacteria	bacteria>acidobacteriota>terriglobia>bryobacterales	Bacteria; Acidobacteriota; Terriglobia; Bryobacterales; Bryobacteraceae; unclassified Bryobacteraceae; Bryobacteraceae bacterium	2212468	Acidobacteriota	Terriglobia	Bryobacterales	Bryobacteraceae		Bryobacteraceae bacterium
GCA_014381095.1	1	0	0	1	0	0	2212468	FALSE	FALSE	Bryobacteraceae bacterium	Bacteria	bacteria>acidobacteriota>terriglobia>bryobacterales	Bacteria; Acidobacteriota; Terriglobia; Bryobacterales; Bryobacteraceae; unclassified Bryobacteraceae; Bryobacteraceae bacterium	2212468	Acidobacteriota	Terriglobia	Bryobacterales	Bryobacteraceae		Bryobacteraceae bacterium
GCA_014860455.1	7	0	0	7	0	0	2212468	FALSE	FALSE	Bryobacteraceae bacterium	Bacteria	bacteria>acidobacteriota>terriglobia>bryobacterales	Bacteria; Acidobacteriota; Terriglobia; Bryobacterales; Bryobacteraceae; unclassified Bryobacteraceae; Bryobacteraceae bacterium	2212468	Acidobacteriota	Terriglobia	Bryobacterales	Bryobacteraceae		Bryobacteraceae bacterium
GCF_015277775.1	7	0	0	7	0	0	1473598	TRUE	TRUE	Paludibaculum fermentans	Bacteria	bacteria>acidobacteriota>terriglobia>bryobacterales	Bacteria; Acidobacteriota; Terriglobia; Bryobacterales; Bryobacteraceae; Paludibaculum; Paludibaculum fermentans	1473598	Acidobacteriota	Terriglobia	Bryobacterales	Bryobacteraceae		Paludibaculum fermentans
GCA_019187195.1	4	0	0	4	0	0	2212468	FALSE	FALSE	Bryobacteraceae bacterium	Bacteria	bacteria>acidobacteriota>terriglobia>bryobacterales	Bacteria; Acidobacteriota; Terriglobia; Bryobacterales; Bryobacteraceae; unclassified Bryobacteraceae; Bryobacteraceae bacterium	2212468	Acidobacteriota	Terriglobia	Bryobacterales	Bryobacteraceae		Bryobacteraceae bacterium
GCA_019686145.1	2	0	0	2	0	0	2212468	FALSE	FALSE	Bryobacteraceae bacterium	Bacteria	bacteria>acidobacteriota>terriglobia>bryobacterales	Bacteria; Acidobacteriota; Terriglobia; Bryobacterales; Bryobacteraceae; unclassified Bryobacteraceae; Bryobacteraceae bacterium	2212468	Acidobacteriota	Terriglobia	Bryobacterales	Bryobacteraceae		Bryobacteraceae bacterium
GCA_019748195.1	5	0	0	5	0	0	2212468	FALSE	FALSE	Bryobacteraceae bacterium	Bacteria	bacteria>acidobacteriota>terriglobia>bryobacterales	Bacteria; Acidobacteriota; Terriglobia; Bryobacterales; Bryobacteraceae; unclassified Bryobacteraceae; Bryobacteraceae bacterium	2212468	Acidobacteriota	Terriglobia	Bryobacterales	Bryobacteraceae		Bryobacteraceae bacterium
GCA_019750735.1	5	0	0	5	0	0	2212468	FALSE	FALSE	Bryobacteraceae bacterium	Bacteria	bacteria>acidobacteriota>terriglobia>bryobacterales	Bacteria; Acidobacteriota; Terriglobia; Bryobacterales; Bryobacteraceae; unclassified Bryobacteraceae; Bryobacteraceae bacterium	2212468	Acidobacteriota	Terriglobia	Bryobacterales	Bryobacteraceae		Bryobacteraceae bacterium
GCA_019752335.1	6	0	0	6	0	0	2212468	FALSE	FALSE	Bryobacteraceae bacterium	Bacteria	bacteria>acidobacteriota>terriglobia>bryobacterales	Bacteria; Acidobacteriota; Terriglobia; Bryobacterales; Bryobacteraceae; unclassified Bryobacteraceae; Bryobacteraceae bacterium	2212468	Acidobacteriota	Terriglobia	Bryobacterales	Bryobacteraceae		Bryobacteraceae bacterium
GCA_019931185.1	3	0	0	3	0	0	2967957	FALSE	FALSE	Bryobacter sp. CoA8 C33	Bacteria	bacteria>acidobacteriota>terriglobia>bryobacterales	Bacteria; Acidobacteriota; Terriglobia; Bryobacterales; Bryobacteraceae; Bryobacter; unclassified Bryobacter; Bryobacter sp. CoA8 C33	2967957	Acidobacteriota	Terriglobia	Bryobacterales	Bryobacteraceae		Bryobacter sp.
GCA_019931245.1	3	0	0	3	0	0	2967959	FALSE	FALSE	Bryobacteraceae bacterium CoA2 C42	Bacteria	bacteria>acidobacteriota>terriglobia>bryobacterales	Bacteria; Acidobacteriota; Terriglobia; Bryobacterales; Bryobacteraceae; unclassified Bryobacteraceae; Bryobacteraceae bacterium CoA2 C42	2967959	Acidobacteriota	Terriglobia	Bryobacterales	Bryobacteraceae		Bryobacteraceae bacterium
GCA_023384655.1	6	0	0	6	0	0	2212468	FALSE	FALSE	Bryobacteraceae bacterium	Bacteria	bacteria>acidobacteriota>terriglobia>bryobacterales	Bacteria; Acidobacteriota; Terriglobia; Bryobacterales; Bryobacteraceae; unclassified Bryobacteraceae; Bryobacteraceae bacterium	2212468	Acidobacteriota	Terriglobia	Bryobacterales	Bryobacteraceae		Bryobacteraceae bacterium
GCA_023384675.1	6	0	0	6	0	0	2212468	FALSE	FALSE	Bryobacteraceae bacterium	Bacteria	bacteria>acidobacteriota>terriglobia>bryobacterales	Bacteria; Acidobacteriota; Terriglobia; Bryobacterales; Bryobacteraceae; unclassified Bryobacteraceae; Bryobacteraceae bacterium	2212468	Acidobacteriota	Terriglobia	Bryobacterales	Bryobacteraceae		Bryobacteraceae bacterium
GCA_023384715.1	5	0	0	5	0	0	2212468	FALSE	FALSE	Bryobacteraceae bacterium	Bacteria	bacteria>acidobacteriota>terriglobia>bryobacterales	Bacteria; Acidobacteriota; Terriglobia; Bryobacterales; Bryobacteraceae; unclassified Bryobacteraceae; Bryobacteraceae bacterium	2212468	Acidobacteriota	Terriglobia	Bryobacterales	Bryobacteraceae		Bryobacteraceae bacterium
GCA_023511775.1	5	0	0	5	0	0	2212468	FALSE	FALSE	Bryobacteraceae bacterium	Bacteria	bacteria>acidobacteriota>terriglobia>bryobacterales	Bacteria; Acidobacteriota; Terriglobia; Bryobacterales; Bryobacteraceae; unclassified Bryobacteraceae; Bryobacteraceae bacterium	2212468	Acidobacteriota	Terriglobia	Bryobacterales	Bryobacteraceae		Bryobacteraceae bacterium
GCA_023511855.1	6	0	0	6	0	0	2212468	FALSE	FALSE	Bryobacteraceae bacterium	Bacteria	bacteria>acidobacteriota>terriglobia>bryobacterales	Bacteria; Acidobacteriota; Terriglobia; Bryobacterales; Bryobacteraceae; unclassified Bryobacteraceae; Bryobacteraceae bacterium	2212468	Acidobacteriota	Terriglobia	Bryobacterales	Bryobacteraceae		Bryobacteraceae bacterium
GCA_023958395.1	6	0	0	6	0	0	2212468	FALSE	FALSE	Bryobacteraceae bacterium	Bacteria	bacteria>acidobacteriota>terriglobia>bryobacterales	Bacteria; Acidobacteriota; Terriglobia; Bryobacterales; Bryobacteraceae; unclassified Bryobacteraceae; Bryobacteraceae bacterium	2212468	Acidobacteriota	Terriglobia	Bryobacterales	Bryobacteraceae		Bryobacteraceae bacterium
GCA_025055455.1	6	0	0	6	0	0	2212468	FALSE	FALSE	Bryobacteraceae bacterium	Bacteria	bacteria>acidobacteriota>terriglobia>bryobacterales	Bacteria; Acidobacteriota; Terriglobia; Bryobacterales; Bryobacteraceae; unclassified Bryobacteraceae; Bryobacteraceae bacterium	2212468	Acidobacteriota	Terriglobia	Bryobacterales	Bryobacteraceae		Bryobacteraceae bacterium
GCA_025056455.1	4	0	0	4	0	0	2212468	FALSE	FALSE	Bryobacteraceae bacterium	Bacteria	bacteria>acidobacteriota>terriglobia>bryobacterales	Bacteria; Acidobacteriota; Terriglobia; Bryobacterales; Bryobacteraceae; unclassified Bryobacteraceae; Bryobacteraceae bacterium	2212468	Acidobacteriota	Terriglobia	Bryobacterales	Bryobacteraceae		Bryobacteraceae bacterium
GCA_025056865.1	4	0	0	4	0	0	2212468	FALSE	FALSE	Bryobacteraceae bacterium	Bacteria	bacteria>acidobacteriota>terriglobia>bryobacterales	Bacteria; Acidobacteriota; Terriglobia; Bryobacterales; Bryobacteraceae; unclassified Bryobacteraceae; Bryobacteraceae bacterium	2212468	Acidobacteriota	Terriglobia	Bryobacterales	Bryobacteraceae		Bryobacteraceae bacterium
GCA_025062235.1	3	0	0	3	0	0	2212468	FALSE	FALSE	Bryobacteraceae bacterium	Bacteria	bacteria>acidobacteriota>terriglobia>bryobacterales	Bacteria; Acidobacteriota; Terriglobia; Bryobacterales; Bryobacteraceae; unclassified Bryobacteraceae; Bryobacteraceae bacterium	2212468	Acidobacteriota	Terriglobia	Bryobacterales	Bryobacteraceae		Bryobacteraceae bacterium
GCA_025456245.1	1	0	0	1	0	0	1962911	FALSE	FALSE	Bryobacter sp.	Bacteria	bacteria>acidobacteriota>terriglobia>bryobacterales	Bacteria; Acidobacteriota; Terriglobia; Bryobacterales; Bryobacteraceae; Bryobacter; unclassified Bryobacter; Bryobacter sp.	1962911	Acidobacteriota	Terriglobia	Bryobacterales	Bryobacteraceae		Bryobacter sp.
GCA_026002855.1	4	0	0	4	0	0	2212468	FALSE	FALSE	Bryobacteraceae bacterium	Bacteria	bacteria>acidobacteriota>terriglobia>bryobacterales	Bacteria; Acidobacteriota; Terriglobia; Bryobacterales; Bryobacteraceae; unclassified Bryobacteraceae; Bryobacteraceae bacterium	2212468	Acidobacteriota	Terriglobia	Bryobacterales	Bryobacteraceae		Bryobacteraceae bacterium
GCA_026002875.1	2	0	0	2	0	0	2212468	FALSE	FALSE	Bryobacteraceae bacterium	Bacteria	bacteria>acidobacteriota>terriglobia>bryobacterales	Bacteria; Acidobacteriota; Terriglobia; Bryobacterales; Bryobacteraceae; unclassified Bryobacteraceae; Bryobacteraceae bacterium	2212468	Acidobacteriota	Terriglobia	Bryobacterales	Bryobacteraceae		Bryobacteraceae bacterium
GCA_026129905.1	4	0	0	4	0	0	2212468	FALSE	FALSE	Bryobacteraceae bacterium	Bacteria	bacteria>acidobacteriota>terriglobia>bryobacterales	Bacteria; Acidobacteriota; Terriglobia; Bryobacterales; Bryobacteraceae; unclassified Bryobacteraceae; Bryobacteraceae bacterium	2212468	Acidobacteriota	Terriglobia	Bryobacterales	Bryobacteraceae		Bryobacteraceae bacterium
GCA_026419695.1	4	0	0	4	0	0	2212468	FALSE	FALSE	Bryobacteraceae bacterium	Bacteria	bacteria>acidobacteriota>terriglobia>bryobacterales	Bacteria; Acidobacteriota; Terriglobia; Bryobacterales; Bryobacteraceae; unclassified Bryobacteraceae; Bryobacteraceae bacterium	2212468	Acidobacteriota	Terriglobia	Bryobacterales	Bryobacteraceae		Bryobacteraceae bacterium
GCA_035437465.1	3	0	0	3	0	0	2212468	FALSE	FALSE	Bryobacteraceae bacterium	Bacteria	bacteria>acidobacteriota>terriglobia>bryobacterales	Bacteria; Acidobacteriota; Terriglobia; Bryobacterales; Bryobacteraceae; unclassified Bryobacteraceae; Bryobacteraceae bacterium	2212468	Acidobacteriota	Terriglobia	Bryobacterales	Bryobacteraceae		Bryobacteraceae bacterium
GCA_035638575.1	1	0	0	1	0	0	2212468	FALSE	FALSE	Bryobacteraceae bacterium	Bacteria	bacteria>acidobacteriota>terriglobia>bryobacterales	Bacteria; Acidobacteriota; Terriglobia; Bryobacterales; Bryobacteraceae; unclassified Bryobacteraceae; Bryobacteraceae bacterium	2212468	Acidobacteriota	Terriglobia	Bryobacterales	Bryobacteraceae		Bryobacteraceae bacterium
GCA_035714225.1	1	0	0	1	0	0	2212468	FALSE	FALSE	Bryobacteraceae bacterium	Bacteria	bacteria>acidobacteriota>terriglobia>bryobacterales	Bacteria; Acidobacteriota; Terriglobia; Bryobacterales; Bryobacteraceae; unclassified Bryobacteraceae; Bryobacteraceae bacterium	2212468	Acidobacteriota	Terriglobia	Bryobacterales	Bryobacteraceae		Bryobacteraceae bacterium
GCA_036404555.1	2	0	0	2	0	0	2212468	FALSE	FALSE	Bryobacteraceae bacterium	Bacteria	bacteria>acidobacteriota>terriglobia>bryobacterales	Bacteria; Acidobacteriota; Terriglobia; Bryobacterales; Bryobacteraceae; unclassified Bryobacteraceae; Bryobacteraceae bacterium	2212468	Acidobacteriota	Terriglobia	Bryobacterales	Bryobacteraceae		Bryobacteraceae bacterium
GCA_013822245.1	7	0	0	7	0	0	2068625	FALSE	FALSE	Candidatus Solibacter sp.	Bacteria	bacteria>acidobacteriota>terriglobia>bryobacterales	Bacteria; Acidobacteriota; Terriglobia; Bryobacterales; Solibacteraceae; Candidatus Solibacter; unclassified Candidatus Solibacter; Candidatus Solibacter sp.	2068625	Acidobacteriota	Terriglobia	Bryobacterales	Solibacteraceae		Solibacter sp.
GCA_015075235.1	6	0	0	6	0	0	2687298	FALSE	FALSE	Solibacteraceae bacterium	Bacteria	bacteria>acidobacteriota>terriglobia>bryobacterales	Bacteria; Acidobacteriota; Terriglobia; Bryobacterales; Solibacteraceae; unclassified Solibacteraceae; Solibacteraceae bacterium	2687298	Acidobacteriota	Terriglobia	Bryobacterales	Solibacteraceae		Solibacteraceae bacterium
GCA_016185465.1	3	0	0	3	0	0	332163	FALSE	FALSE	Candidatus Solibacter usitatus	Bacteria	bacteria>acidobacteriota>terriglobia>bryobacterales	Bacteria; Acidobacteriota; Terriglobia; Bryobacterales; Solibacteraceae; Candidatus Solibacter; Candidatus Solibacter usitatus	332163	Acidobacteriota	Terriglobia	Bryobacterales	Solibacteraceae		Solibacter usitatus
GCA_016191645.1	1	0	0	1	0	0	332163	FALSE	FALSE	Candidatus Solibacter usitatus	Bacteria	bacteria>acidobacteriota>terriglobia>bryobacterales	Bacteria; Acidobacteriota; Terriglobia; Bryobacterales; Solibacteraceae; Candidatus Solibacter; Candidatus Solibacter usitatus	332163	Acidobacteriota	Terriglobia	Bryobacterales	Solibacteraceae		Solibacter usitatus
GCA_016195925.1	1	0	0	1	0	0	332163	FALSE	FALSE	Candidatus Solibacter usitatus	Bacteria	bacteria>acidobacteriota>terriglobia>bryobacterales	Bacteria; Acidobacteriota; Terriglobia; Bryobacterales; Solibacteraceae; Candidatus Solibacter; Candidatus Solibacter usitatus	332163	Acidobacteriota	Terriglobia	Bryobacterales	Solibacteraceae		Solibacter usitatus
GCA_016213245.1	4	0	0	4	0	0	332163	FALSE	FALSE	Candidatus Solibacter usitatus	Bacteria	bacteria>acidobacteriota>terriglobia>bryobacterales	Bacteria; Acidobacteriota; Terriglobia; Bryobacterales; Solibacteraceae; Candidatus Solibacter; Candidatus Solibacter usitatus	332163	Acidobacteriota	Terriglobia	Bryobacterales	Solibacteraceae		Solibacter usitatus
GCA_025463045.1	6	0	0	6	0	0	2068625	FALSE	FALSE	Candidatus Solibacter sp.	Bacteria	bacteria>acidobacteriota>terriglobia>bryobacterales	Bacteria; Acidobacteriota; Terriglobia; Bryobacterales; Solibacteraceae; Candidatus Solibacter; unclassified Candidatus Solibacter; Candidatus Solibacter sp.	2068625	Acidobacteriota	Terriglobia	Bryobacterales	Solibacteraceae		Solibacter sp.
GCA_026394025.1	4	0	0	4	0	0	2068625	FALSE	FALSE	Candidatus Solibacter sp.	Bacteria	bacteria>acidobacteriota>terriglobia>bryobacterales	Bacteria; Acidobacteriota; Terriglobia; Bryobacterales; Solibacteraceae; Candidatus Solibacter; unclassified Candidatus Solibacter; Candidatus Solibacter sp.	2068625	Acidobacteriota	Terriglobia	Bryobacterales	Solibacteraceae		Solibacter sp.
GCA_900290305.1	9	0	0	9	0	0	2043165	FALSE	FALSE	Candidatus Sulfopaludibacter sp. SbA4	Bacteria	bacteria>acidobacteriota>terriglobia>bryobacterales	Bacteria; Acidobacteriota; Terriglobia; Bryobacterales; Solibacteraceae; Candidatus Sulfopaludibacter; unclassified Candidatus Sulfopaludibacter; Candidatus Sulfopaludibacter sp. SbA4	2043165	Acidobacteriota	Terriglobia	Bryobacterales	Solibacteraceae		Sulfopaludibacter sp.
GCA_900290315.1	8	0	0	8	0	0	2043164	FALSE	FALSE	Candidatus Sulfopaludibacter sp. SbA3	Bacteria	bacteria>acidobacteriota>terriglobia>bryobacterales	Bacteria; Acidobacteriota; Terriglobia; Bryobacterales; Solibacteraceae; Candidatus Sulfopaludibacter; unclassified Candidatus Sulfopaludibacter; Candidatus Sulfopaludibacter sp. SbA3	2043164	Acidobacteriota	Terriglobia	Bryobacterales	Solibacteraceae		Sulfopaludibacter sp.
GCA_900290325.1	2	0	0	2	0	0	2043166	FALSE	FALSE	Candidatus Sulfopaludibacter sp. SbA6	Bacteria	bacteria>acidobacteriota>terriglobia>bryobacterales	Bacteria; Acidobacteriota; Terriglobia; Bryobacterales; Solibacteraceae; Candidatus Sulfopaludibacter; unclassified Candidatus Sulfopaludibacter; Candidatus Sulfopaludibacter sp. SbA6	2043166	Acidobacteriota	Terriglobia	Bryobacterales	Solibacteraceae		Sulfopaludibacter sp.
GCA_003487005.1	5	0	0	5	0	0	2026791	FALSE	FALSE	Bryobacterales bacterium	Bacteria	bacteria>acidobacteriota>terriglobia>bryobacterales	Bacteria; Acidobacteriota; Terriglobia; Bryobacterales; unclassified Bryobacterales; Bryobacterales bacterium	2026791	Acidobacteriota	Terriglobia	Bryobacterales			Bryobacterales bacterium
GCA_003513885.1	5	0	0	5	0	0	2026791	FALSE	FALSE	Bryobacterales bacterium	Bacteria	bacteria>acidobacteriota>terriglobia>bryobacterales	Bacteria; Acidobacteriota; Terriglobia; Bryobacterales; unclassified Bryobacterales; Bryobacterales bacterium	2026791	Acidobacteriota	Terriglobia	Bryobacterales			Bryobacterales bacterium
GCA_003517725.1	1	0	0	1	0	0	2026791	FALSE	FALSE	Bryobacterales bacterium	Bacteria	bacteria>acidobacteriota>terriglobia>bryobacterales	Bacteria; Acidobacteriota; Terriglobia; Bryobacterales; unclassified Bryobacterales; Bryobacterales bacterium	2026791	Acidobacteriota	Terriglobia	Bryobacterales			Bryobacterales bacterium
GCA_009697455.1	3	0	0	3	0	0	2026791	FALSE	FALSE	Bryobacterales bacterium	Bacteria	bacteria>acidobacteriota>terriglobia>bryobacterales	Bacteria; Acidobacteriota; Terriglobia; Bryobacterales; unclassified Bryobacterales; Bryobacterales bacterium	2026791	Acidobacteriota	Terriglobia	Bryobacterales			Bryobacterales bacterium
GCA_009697505.1	5	0	0	5	0	0	2026791	FALSE	FALSE	Bryobacterales bacterium	Bacteria	bacteria>acidobacteriota>terriglobia>bryobacterales	Bacteria; Acidobacteriota; Terriglobia; Bryobacterales; unclassified Bryobacterales; Bryobacterales bacterium	2026791	Acidobacteriota	Terriglobia	Bryobacterales			Bryobacterales bacterium
GCA_011322335.1	2	0	0	2	0	0	2026791	FALSE	FALSE	Bryobacterales bacterium	Bacteria	bacteria>acidobacteriota>terriglobia>bryobacterales	Bacteria; Acidobacteriota; Terriglobia; Bryobacterales; unclassified Bryobacterales; Bryobacterales bacterium	2026791	Acidobacteriota	Terriglobia	Bryobacterales			Bryobacterales bacterium
GCA_016713735.1	6	0	0	6	0	0	2026791	FALSE	FALSE	Bryobacterales bacterium	Bacteria	bacteria>acidobacteriota>terriglobia>bryobacterales	Bacteria; Acidobacteriota; Terriglobia; Bryobacterales; unclassified Bryobacterales; Bryobacterales bacterium	2026791	Acidobacteriota	Terriglobia	Bryobacterales			Bryobacterales bacterium
GCA_016716385.1	5	0	0	5	0	0	2026791	FALSE	FALSE	Bryobacterales bacterium	Bacteria	bacteria>acidobacteriota>terriglobia>bryobacterales	Bacteria; Acidobacteriota; Terriglobia; Bryobacterales; unclassified Bryobacterales; Bryobacterales bacterium	2026791	Acidobacteriota	Terriglobia	Bryobacterales			Bryobacterales bacterium
GCA_016721425.1	7	0	0	7	0	0	2026791	FALSE	FALSE	Bryobacterales bacterium	Bacteria	bacteria>acidobacteriota>terriglobia>bryobacterales	Bacteria; Acidobacteriota; Terriglobia; Bryobacterales; unclassified Bryobacterales; Bryobacterales bacterium	2026791	Acidobacteriota	Terriglobia	Bryobacterales			Bryobacterales bacterium
GCA_016789585.1	2	0	0	2	0	0	2026791	FALSE	FALSE	Bryobacterales bacterium	Bacteria	bacteria>acidobacteriota>terriglobia>bryobacterales	Bacteria; Acidobacteriota; Terriglobia; Bryobacterales; unclassified Bryobacterales; Bryobacterales bacterium	2026791	Acidobacteriota	Terriglobia	Bryobacterales			Bryobacterales bacterium
GCA_016789745.1	4	0	0	4	0	0	2026791	FALSE	FALSE	Bryobacterales bacterium	Bacteria	bacteria>acidobacteriota>terriglobia>bryobacterales	Bacteria; Acidobacteriota; Terriglobia; Bryobacterales; unclassified Bryobacterales; Bryobacterales bacterium	2026791	Acidobacteriota	Terriglobia	Bryobacterales			Bryobacterales bacterium
GCA_016789755.1	4	0	0	4	0	0	2026791	FALSE	FALSE	Bryobacterales bacterium	Bacteria	bacteria>acidobacteriota>terriglobia>bryobacterales	Bacteria; Acidobacteriota; Terriglobia; Bryobacterales; unclassified Bryobacterales; Bryobacterales bacterium	2026791	Acidobacteriota	Terriglobia	Bryobacterales			Bryobacterales bacterium
GCA_016789785.1	4	0	0	4	0	0	2026791	FALSE	FALSE	Bryobacterales bacterium	Bacteria	bacteria>acidobacteriota>terriglobia>bryobacterales	Bacteria; Acidobacteriota; Terriglobia; Bryobacterales; unclassified Bryobacterales; Bryobacterales bacterium	2026791	Acidobacteriota	Terriglobia	Bryobacterales			Bryobacterales bacterium
GCA_016789905.1	7	0	0	7	0	0	2026791	FALSE	FALSE	Bryobacterales bacterium	Bacteria	bacteria>acidobacteriota>terriglobia>bryobacterales	Bacteria; Acidobacteriota; Terriglobia; Bryobacterales; unclassified Bryobacterales; Bryobacterales bacterium	2026791	Acidobacteriota	Terriglobia	Bryobacterales			Bryobacterales bacterium
GCA_016789925.1	2	0	0	2	0	0	2026791	FALSE	FALSE	Bryobacterales bacterium	Bacteria	bacteria>acidobacteriota>terriglobia>bryobacterales	Bacteria; Acidobacteriota; Terriglobia; Bryobacterales; unclassified Bryobacterales; Bryobacterales bacterium	2026791	Acidobacteriota	Terriglobia	Bryobacterales			Bryobacterales bacterium
GCA_016865505.2	6	0	0	6	0	0	2802972	FALSE	FALSE	Bryobacterales bacterium F-183	Bacteria	bacteria>acidobacteriota>terriglobia>bryobacterales	Bacteria; Acidobacteriota; Terriglobia; Bryobacterales; unclassified Bryobacterales; Bryobacterales bacterium F-183	2802972	Acidobacteriota	Terriglobia	Bryobacterales			Bryobacterales bacterium
GCA_019240485.1	5	0	0	5	0	0	2026791	FALSE	FALSE	Bryobacterales bacterium	Bacteria	bacteria>acidobacteriota>terriglobia>bryobacterales	Bacteria; Acidobacteriota; Terriglobia; Bryobacterales; unclassified Bryobacterales; Bryobacterales bacterium	2026791	Acidobacteriota	Terriglobia	Bryobacterales			Bryobacterales bacterium
GCA_019242875.1	2	0	0	2	0	0	2026791	FALSE	FALSE	Bryobacterales bacterium	Bacteria	bacteria>acidobacteriota>terriglobia>bryobacterales	Bacteria; Acidobacteriota; Terriglobia; Bryobacterales; unclassified Bryobacterales; Bryobacterales bacterium	2026791	Acidobacteriota	Terriglobia	Bryobacterales			Bryobacterales bacterium
GCA_019261985.1	1	0	0	1	0	0	2026791	FALSE	FALSE	Bryobacterales bacterium	Bacteria	bacteria>acidobacteriota>terriglobia>bryobacterales	Bacteria; Acidobacteriota; Terriglobia; Bryobacterales; unclassified Bryobacterales; Bryobacterales bacterium	2026791	Acidobacteriota	Terriglobia	Bryobacterales			Bryobacterales bacterium
GCA_020637355.1	4	0	0	4	0	0	2026791	FALSE	FALSE	Bryobacterales bacterium	Bacteria	bacteria>acidobacteriota>terriglobia>bryobacterales	Bacteria; Acidobacteriota; Terriglobia; Bryobacterales; unclassified Bryobacterales; Bryobacterales bacterium	2026791	Acidobacteriota	Terriglobia	Bryobacterales			Bryobacterales bacterium
GCA_020846385.1	5	0	0	5	0	0	2026791	FALSE	FALSE	Bryobacterales bacterium	Bacteria	bacteria>acidobacteriota>terriglobia>bryobacterales	Bacteria; Acidobacteriota; Terriglobia; Bryobacterales; unclassified Bryobacterales; Bryobacterales bacterium	2026791	Acidobacteriota	Terriglobia	Bryobacterales			Bryobacterales bacterium
GCA_020846745.1	5	0	0	5	0	0	2026791	FALSE	FALSE	Bryobacterales bacterium	Bacteria	bacteria>acidobacteriota>terriglobia>bryobacterales	Bacteria; Acidobacteriota; Terriglobia; Bryobacterales; unclassified Bryobacterales; Bryobacterales bacterium	2026791	Acidobacteriota	Terriglobia	Bryobacterales			Bryobacterales bacterium
GCA_020846795.1	3	0	0	3	0	0	2026791	FALSE	FALSE	Bryobacterales bacterium	Bacteria	bacteria>acidobacteriota>terriglobia>bryobacterales	Bacteria; Acidobacteriota; Terriglobia; Bryobacterales; unclassified Bryobacterales; Bryobacterales bacterium	2026791	Acidobacteriota	Terriglobia	Bryobacterales			Bryobacterales bacterium
GCA_020847045.1	5	0	0	5	0	0	2026791	FALSE	FALSE	Bryobacterales bacterium	Bacteria	bacteria>acidobacteriota>terriglobia>bryobacterales	Bacteria; Acidobacteriota; Terriglobia; Bryobacterales; unclassified Bryobacterales; Bryobacterales bacterium	2026791	Acidobacteriota	Terriglobia	Bryobacterales			Bryobacterales bacterium
GCA_020847315.1	1	0	0	1	0	0	2026791	FALSE	FALSE	Bryobacterales bacterium	Bacteria	bacteria>acidobacteriota>terriglobia>bryobacterales	Bacteria; Acidobacteriota; Terriglobia; Bryobacterales; unclassified Bryobacterales; Bryobacterales bacterium	2026791	Acidobacteriota	Terriglobia	Bryobacterales			Bryobacterales bacterium
GCA_020847895.1	7	0	0	7	0	0	2026791	FALSE	FALSE	Bryobacterales bacterium	Bacteria	bacteria>acidobacteriota>terriglobia>bryobacterales	Bacteria; Acidobacteriota; Terriglobia; Bryobacterales; unclassified Bryobacterales; Bryobacterales bacterium	2026791	Acidobacteriota	Terriglobia	Bryobacterales			Bryobacterales bacterium
GCA_020847975.1	5	0	0	5	0	0	2026791	FALSE	FALSE	Bryobacterales bacterium	Bacteria	bacteria>acidobacteriota>terriglobia>bryobacterales	Bacteria; Acidobacteriota; Terriglobia; Bryobacterales; unclassified Bryobacterales; Bryobacterales bacterium	2026791	Acidobacteriota	Terriglobia	Bryobacterales			Bryobacterales bacterium
GCA_020851555.1	11	0	0	11	0	0	2026791	FALSE	FALSE	Bryobacterales bacterium	Bacteria	bacteria>acidobacteriota>terriglobia>bryobacterales	Bacteria; Acidobacteriota; Terriglobia; Bryobacterales; unclassified Bryobacterales; Bryobacterales bacterium	2026791	Acidobacteriota	Terriglobia	Bryobacterales			Bryobacterales bacterium
GCA_020851655.1	3	0	0	3	0	0	2026791	FALSE	FALSE	Bryobacterales bacterium	Bacteria	bacteria>acidobacteriota>terriglobia>bryobacterales	Bacteria; Acidobacteriota; Terriglobia; Bryobacterales; unclassified Bryobacterales; Bryobacterales bacterium	2026791	Acidobacteriota	Terriglobia	Bryobacterales			Bryobacterales bacterium
GCA_020852175.1	4	0	0	4	0	0	2026791	FALSE	FALSE	Bryobacterales bacterium	Bacteria	bacteria>acidobacteriota>terriglobia>bryobacterales	Bacteria; Acidobacteriota; Terriglobia; Bryobacterales; unclassified Bryobacterales; Bryobacterales bacterium	2026791	Acidobacteriota	Terriglobia	Bryobacterales			Bryobacterales bacterium
GCA_020852755.1	7	0	0	7	0	0	2026791	FALSE	FALSE	Bryobacterales bacterium	Bacteria	bacteria>acidobacteriota>terriglobia>bryobacterales	Bacteria; Acidobacteriota; Terriglobia; Bryobacterales; unclassified Bryobacterales; Bryobacterales bacterium	2026791	Acidobacteriota	Terriglobia	Bryobacterales			Bryobacterales bacterium
GCA_020853155.1	2	0	0	2	0	0	2026791	FALSE	FALSE	Bryobacterales bacterium	Bacteria	bacteria>acidobacteriota>terriglobia>bryobacterales	Bacteria; Acidobacteriota; Terriglobia; Bryobacterales; unclassified Bryobacterales; Bryobacterales bacterium	2026791	Acidobacteriota	Terriglobia	Bryobacterales			Bryobacterales bacterium
GCA_020854055.1	6	0	0	6	0	0	2026791	FALSE	FALSE	Bryobacterales bacterium	Bacteria	bacteria>acidobacteriota>terriglobia>bryobacterales	Bacteria; Acidobacteriota; Terriglobia; Bryobacterales; unclassified Bryobacterales; Bryobacterales bacterium	2026791	Acidobacteriota	Terriglobia	Bryobacterales			Bryobacterales bacterium
GCA_023384735.1	2	0	0	2	0	0	2026791	FALSE	FALSE	Bryobacterales bacterium	Bacteria	bacteria>acidobacteriota>terriglobia>bryobacterales	Bacteria; Acidobacteriota; Terriglobia; Bryobacterales; unclassified Bryobacterales; Bryobacterales bacterium	2026791	Acidobacteriota	Terriglobia	Bryobacterales			Bryobacterales bacterium
GCA_025456495.1	2	0	0	2	0	0	2026791	FALSE	FALSE	Bryobacterales bacterium	Bacteria	bacteria>acidobacteriota>terriglobia>bryobacterales	Bacteria; Acidobacteriota; Terriglobia; Bryobacterales; unclassified Bryobacterales; Bryobacterales bacterium	2026791	Acidobacteriota	Terriglobia	Bryobacterales			Bryobacterales bacterium
GCA_025462945.1	1	0	0	1	0	0	2026791	FALSE	FALSE	Bryobacterales bacterium	Bacteria	bacteria>acidobacteriota>terriglobia>bryobacterales	Bacteria; Acidobacteriota; Terriglobia; Bryobacterales; unclassified Bryobacterales; Bryobacterales bacterium	2026791	Acidobacteriota	Terriglobia	Bryobacterales			Bryobacterales bacterium
GCA_025462965.1	4	0	0	4	0	0	2026791	FALSE	FALSE	Bryobacterales bacterium	Bacteria	bacteria>acidobacteriota>terriglobia>bryobacterales	Bacteria; Acidobacteriota; Terriglobia; Bryobacterales; unclassified Bryobacterales; Bryobacterales bacterium	2026791	Acidobacteriota	Terriglobia	Bryobacterales			Bryobacterales bacterium
GCA_025462985.1	1	0	0	1	0	0	2026791	FALSE	FALSE	Bryobacterales bacterium	Bacteria	bacteria>acidobacteriota>terriglobia>bryobacterales	Bacteria; Acidobacteriota; Terriglobia; Bryobacterales; unclassified Bryobacterales; Bryobacterales bacterium	2026791	Acidobacteriota	Terriglobia	Bryobacterales			Bryobacterales bacterium
GCA_025463005.1	8	0	0	8	0	0	2026791	FALSE	FALSE	Bryobacterales bacterium	Bacteria	bacteria>acidobacteriota>terriglobia>bryobacterales	Bacteria; Acidobacteriota; Terriglobia; Bryobacterales; unclassified Bryobacterales; Bryobacterales bacterium	2026791	Acidobacteriota	Terriglobia	Bryobacterales			Bryobacterales bacterium
GCA_025463025.1	4	0	0	4	0	0	2026791	FALSE	FALSE	Bryobacterales bacterium	Bacteria	bacteria>acidobacteriota>terriglobia>bryobacterales	Bacteria; Acidobacteriota; Terriglobia; Bryobacterales; unclassified Bryobacterales; Bryobacterales bacterium	2026791	Acidobacteriota	Terriglobia	Bryobacterales			Bryobacterales bacterium
GCA_026129915.1	2	0	0	2	0	0	2026791	FALSE	FALSE	Bryobacterales bacterium	Bacteria	bacteria>acidobacteriota>terriglobia>bryobacterales	Bacteria; Acidobacteriota; Terriglobia; Bryobacterales; unclassified Bryobacterales; Bryobacterales bacterium	2026791	Acidobacteriota	Terriglobia	Bryobacterales			Bryobacterales bacterium
GCA_026928105.1	8	0	0	8	0	0	2026791	FALSE	FALSE	Bryobacterales bacterium	Bacteria	bacteria>acidobacteriota>terriglobia>bryobacterales	Bacteria; Acidobacteriota; Terriglobia; Bryobacterales; unclassified Bryobacterales; Bryobacterales bacterium	2026791	Acidobacteriota	Terriglobia	Bryobacterales			Bryobacterales bacterium
GCA_026932385.1	3	0	0	3	0	0	2026791	FALSE	FALSE	Bryobacterales bacterium	Bacteria	bacteria>acidobacteriota>terriglobia>bryobacterales	Bacteria; Acidobacteriota; Terriglobia; Bryobacterales; unclassified Bryobacterales; Bryobacterales bacterium	2026791	Acidobacteriota	Terriglobia	Bryobacterales			Bryobacterales bacterium
GCA_026954325.1	6	0	0	6	0	0	2026791	FALSE	FALSE	Bryobacterales bacterium	Bacteria	bacteria>acidobacteriota>terriglobia>bryobacterales	Bacteria; Acidobacteriota; Terriglobia; Bryobacterales; unclassified Bryobacterales; Bryobacterales bacterium	2026791	Acidobacteriota	Terriglobia	Bryobacterales			Bryobacterales bacterium
GCA_033577325.1	5	0	0	5	0	0	2026791	FALSE	FALSE	Bryobacterales bacterium	Bacteria	bacteria>acidobacteriota>terriglobia>bryobacterales	Bacteria; Acidobacteriota; Terriglobia; Bryobacterales; unclassified Bryobacterales; Bryobacterales bacterium	2026791	Acidobacteriota	Terriglobia	Bryobacterales			Bryobacterales bacterium
GCA_033580475.1	3	0	0	3	0	0	2026791	FALSE	FALSE	Bryobacterales bacterium	Bacteria	bacteria>acidobacteriota>terriglobia>bryobacterales	Bacteria; Acidobacteriota; Terriglobia; Bryobacterales; unclassified Bryobacterales; Bryobacterales bacterium	2026791	Acidobacteriota	Terriglobia	Bryobacterales			Bryobacterales bacterium
GCA_033583565.1	4	0	0	4	0	0	2026791	FALSE	FALSE	Bryobacterales bacterium	Bacteria	bacteria>acidobacteriota>terriglobia>bryobacterales	Bacteria; Acidobacteriota; Terriglobia; Bryobacterales; unclassified Bryobacterales; Bryobacterales bacterium	2026791	Acidobacteriota	Terriglobia	Bryobacterales			Bryobacterales bacterium
GCA_035063885.1	5	0	0	5	0	0	2026791	FALSE	FALSE	Bryobacterales bacterium	Bacteria	bacteria>acidobacteriota>terriglobia>bryobacterales	Bacteria; Acidobacteriota; Terriglobia; Bryobacterales; unclassified Bryobacterales; Bryobacterales bacterium	2026791	Acidobacteriota	Terriglobia	Bryobacterales			Bryobacterales bacterium
GCA_013450225.1	17	0	0	16	0	1	2741543	FALSE	FALSE	Candidatus Acidiferrum panamense	Bacteria	bacteria>acidobacteriota>terriglobia	Bacteria; Acidobacteriota; Terriglobia; Candidatus Acidiferrales; Candidatus Acidiferrum; Candidatus Acidiferrum panamense	2741543	Acidobacteriota	Terriglobia	Candidatus Acidiferrales			Acidiferrum panamense
GCA_025463055.1	41	0	0	40	0	1	1953112	FALSE	FALSE	Candidatus Acidiferrum typicum	Bacteria	bacteria>acidobacteriota>terriglobia	Bacteria; Acidobacteriota; Terriglobia; Candidatus Acidiferrales; Candidatus Acidiferrum; Candidatus Acidiferrum typicum	1953112	Acidobacteriota	Terriglobia	Candidatus Acidiferrales			Acidiferrum typicum
GCA_025463065.1	36	0	0	35	0	1	1953112	FALSE	FALSE	Candidatus Acidiferrum typicum	Bacteria	bacteria>acidobacteriota>terriglobia	Bacteria; Acidobacteriota; Terriglobia; Candidatus Acidiferrales; Candidatus Acidiferrum; Candidatus Acidiferrum typicum	1953112	Acidobacteriota	Terriglobia	Candidatus Acidiferrales			Acidiferrum typicum
GCA_025463105.1	16	0	0	15	1	0	1953112	FALSE	FALSE	Candidatus Acidiferrum typicum	Bacteria	bacteria>acidobacteriota>terriglobia	Bacteria; Acidobacteriota; Terriglobia; Candidatus Acidiferrales; Candidatus Acidiferrum; Candidatus Acidiferrum typicum	1953112	Acidobacteriota	Terriglobia	Candidatus Acidiferrales			Acidiferrum typicum
GCA_035279725.1	1	0	0	1	0	0	3069120	FALSE	FALSE	Candidatus Acidiferrum sp.	Bacteria	bacteria>acidobacteriota>terriglobia	Bacteria; Acidobacteriota; Terriglobia; Candidatus Acidiferrales; Candidatus Acidiferrum; unclassified Candidatus Acidiferrum; Candidatus Acidiferrum sp.	3069120	Acidobacteriota	Terriglobia	Candidatus Acidiferrales			Acidiferrum sp.
GCA_036266605.1	1	0	0	1	0	0	3069120	FALSE	FALSE	Candidatus Acidiferrum sp.	Bacteria	bacteria>acidobacteriota>terriglobia	Bacteria; Acidobacteriota; Terriglobia; Candidatus Acidiferrales; Candidatus Acidiferrum; unclassified Candidatus Acidiferrum; Candidatus Acidiferrum sp.	3069120	Acidobacteriota	Terriglobia	Candidatus Acidiferrales			Acidiferrum sp.
GCF_000022565.1	2	0	0	2	0	0	240015	TRUE	TRUE	Acidobacterium capsulatum ATCC 51196	Bacteria	bacteria>acidobacteriota>terriglobia>terriglobales	Bacteria; Acidobacteriota; Terriglobia; Terriglobales; Acidobacteriaceae; Acidobacterium; Acidobacterium capsulatum; Acidobacterium capsulatum ATCC 51196	240015	Acidobacteriota	Terriglobia	Terriglobales	Acidobacteriaceae		Acidobacterium capsulatum
GCF_000178955.2	1	0	0	1	0	0	682795	TRUE	TRUE	Granulicella mallensis MP5ACTX8	Bacteria	bacteria>acidobacteriota>terriglobia>terriglobales	Bacteria; Acidobacteriota; Terriglobia; Terriglobales; Acidobacteriaceae; Granulicella; Granulicella mallensis; Granulicella mallensis MP5ACTX8	682795	Acidobacteriota	Terriglobia	Terriglobales	Acidobacteriaceae		Granulicella mallensis
GCF_000178975.2	3	0	0	3	0	0	1198114	TRUE	TRUE	Granulicella tundricola MP5ACTX9	Bacteria	bacteria>acidobacteriota>terriglobia>terriglobales	Bacteria; Acidobacteriota; Terriglobia; Terriglobales; Acidobacteriaceae; Granulicella; Granulicella tundricola; Granulicella tundricola MP5ACTX9	1198114	Acidobacteriota	Terriglobia	Terriglobales	Acidobacteriaceae		Granulicella tundricola
GCF_000179915.2	3	0	0	3	0	0	401053	TRUE	TRUE	Terriglobus saanensis SP1PR4	Bacteria	bacteria>acidobacteriota>terriglobia>terriglobales	Bacteria; Acidobacteriota; Terriglobia; Terriglobales; Acidobacteriaceae; Terriglobus; Terriglobus saanensis; Terriglobus saanensis SP1PR4	401053	Acidobacteriota	Terriglobia	Terriglobales	Acidobacteriaceae		Terriglobus saanensis
GCF_000265425.1	3	0	0	3	0	0	926566	TRUE	TRUE	Terriglobus roseus DSM 18391	Bacteria	bacteria>acidobacteriota>terriglobia>terriglobales	Bacteria; Acidobacteriota; Terriglobia; Terriglobales; Acidobacteriaceae; Terriglobus; Terriglobus roseus; Terriglobus roseus DSM 18391	926566	Acidobacteriota	Terriglobia	Terriglobales	Acidobacteriaceae		Terriglobus roseus
GCF_000688455.1	2	0	0	2	0	0	1382359	TRUE	TRUE	Pseudacidobacterium ailaaui	Bacteria	bacteria>acidobacteriota>terriglobia>terriglobales	Bacteria; Acidobacteriota; Terriglobia; Terriglobales; Acidobacteriaceae; Pseudacidobacterium; Pseudacidobacterium ailaaui	1382359	Acidobacteriota	Terriglobia	Terriglobales	Acidobacteriaceae		Pseudacidobacterium ailaaui
GCF_000745965.1	5	0	0	5	0	0	1121860	TRUE	TRUE	Edaphobacter aggregans DSM 19364	Bacteria	bacteria>acidobacteriota>terriglobia>terriglobales	Bacteria; Acidobacteriota; Terriglobia; Terriglobales; Acidobacteriaceae; Edaphobacter; Edaphobacter aggregans; Edaphobacter aggregans DSM 19364	1121860	Acidobacteriota	Terriglobia	Terriglobales	Acidobacteriaceae		Edaphobacter aggregans
GCF_000800015.1	2	0	0	2	0	0	278961	TRUE	TRUE	Terriglobus sp. TAA 43	Bacteria	bacteria>acidobacteriota>terriglobia>terriglobales	Bacteria; Acidobacteriota; Terriglobia; Terriglobales; Acidobacteriaceae; Terriglobus; unclassified Terriglobus; Terriglobus sp. TAA 43	278961	Acidobacteriota	Terriglobia	Terriglobales	Acidobacteriaceae		Terriglobus sp.
GCF_001006305.1	3	0	0	2	0	1	1577686	TRUE	TRUE	Silvibacterium bohemicum	Bacteria	bacteria>acidobacteriota>terriglobia>terriglobales	Bacteria; Acidobacteriota; Terriglobia; Terriglobales; Acidobacteriaceae; Silvibacterium; Silvibacterium bohemicum	1577686	Acidobacteriota	Terriglobia	Terriglobales	Acidobacteriaceae		Silvibacterium bohemicum
GCF_001449115.1	4	0	0	4	0	0	1577687	TRUE	TRUE	Terracidiphilus gabretensis	Bacteria	bacteria>acidobacteriota>terriglobia>terriglobales	Bacteria; Acidobacteriota; Terriglobia; Terriglobales; Acidobacteriaceae; Terracidiphilus; Terracidiphilus gabretensis	1577687	Acidobacteriota	Terriglobia	Terriglobales	Acidobacteriaceae		Terracidiphilus gabretensis
GCA_002737365.1	1	0	0	1	0	0	1872119	FALSE	FALSE	Acidobacterium sp.	Bacteria	bacteria>acidobacteriota>terriglobia>terriglobales	Bacteria; Acidobacteriota; Terriglobia; Terriglobales; Acidobacteriaceae; Acidobacterium; unclassified Acidobacterium; Acidobacterium sp.	1872119	Acidobacteriota	Terriglobia	Terriglobales	Acidobacteriaceae		Acidobacterium sp.
GCF_003131205.1	12	0	0	12	0	0	1002691	TRUE	TRUE	Occallatibacter savannae	Bacteria	bacteria>acidobacteriota>terriglobia>terriglobales	Bacteria; Acidobacteriota; Terriglobia; Terriglobales; Acidobacteriaceae; Occallatibacter; Occallatibacter savannae	1002691	Acidobacteriota	Terriglobia	Terriglobales	Acidobacteriaceae		Occallatibacter savannae
GCF_003330725.1	4	0	0	4	0	0	2211140	TRUE	TRUE	Acidisarcina polymorpha	Bacteria	bacteria>acidobacteriota>terriglobia>terriglobales	Bacteria; Acidobacteriota; Terriglobia; Terriglobales; Acidobacteriaceae; Acidisarcina; Acidisarcina polymorpha	2211140	Acidobacteriota	Terriglobia	Terriglobales	Acidobacteriaceae		Acidisarcina polymorpha
GCF_003428625.2	3	0	0	3	0	0	2303751	TRUE	TRUE	Paracidobacterium acidisoli	Bacteria	bacteria>acidobacteriota>terriglobia>terriglobales	Bacteria; Acidobacteriota; Terriglobia; Terriglobales; Acidobacteriaceae; Paracidobacterium; Paracidobacterium acidisoli	2303751	Acidobacteriota	Terriglobia	Terriglobales	Acidobacteriaceae		Paracidobacterium acidisoli
GCF_003543335.1	2	0	0	2	0	0	1872119	TRUE	FALSE	Acidobacterium sp.	Bacteria	bacteria>acidobacteriota>terriglobia>terriglobales	Bacteria; Acidobacteriota; Terriglobia; Terriglobales; Acidobacteriaceae; Acidobacterium; unclassified Acidobacterium; Acidobacterium sp.	1872119	Acidobacteriota	Terriglobia	Terriglobales	Acidobacteriaceae		Acidobacterium sp.
GCF_003858395.1	1	0	0	1	0	0	2305226	TRUE	TRUE	Acidipila sp. EB88	Bacteria	bacteria>acidobacteriota>terriglobia>terriglobales	Bacteria; Acidobacteriota; Terriglobia; Terriglobales; Acidobacteriaceae; Acidipila; unclassified Acidipila; Acidipila sp. EB88	2305226	Acidobacteriota	Terriglobia	Terriglobales	Acidobacteriaceae		Acidipila sp.
GCF_003945235.1	4	0	0	4	0	0	570835	TRUE	TRUE	Edaphobacter aggregans	Bacteria	bacteria>acidobacteriota>terriglobia>terriglobales	Bacteria; Acidobacteriota; Terriglobia; Terriglobales; Acidobacteriaceae; Edaphobacter; Edaphobacter aggregans	570835	Acidobacteriota	Terriglobia	Terriglobales	Acidobacteriaceae		Edaphobacter aggregans
GCF_004115155.1	6	0	0	6	0	0	2479048	TRUE	TRUE	Granulicella sibirica	Bacteria	bacteria>acidobacteriota>terriglobia>terriglobales	Bacteria; Acidobacteriota; Terriglobia; Terriglobales; Acidobacteriaceae; Granulicella; Granulicella sibirica	2479048	Acidobacteriota	Terriglobia	Terriglobales	Acidobacteriaceae		Granulicella sibirica
GCF_004123295.1	2	0	0	2	0	0	1560006	TRUE	TRUE	Silvibacterium dinghuense	Bacteria	bacteria>acidobacteriota>terriglobia>terriglobales	Bacteria; Acidobacteriota; Terriglobia; Terriglobales; Acidobacteriaceae; Silvibacterium; Silvibacterium dinghuense	1560006	Acidobacteriota	Terriglobia	Terriglobales	Acidobacteriaceae		Silvibacterium dinghuense
GCF_004217555.1	4	0	0	4	0	0	388466	TRUE	TRUE	Edaphobacter modestus	Bacteria	bacteria>acidobacteriota>terriglobia>terriglobales	Bacteria; Acidobacteriota; Terriglobia; Terriglobales; Acidobacteriaceae; Edaphobacter; Edaphobacter modestus	388466	Acidobacteriota	Terriglobia	Terriglobales	Acidobacteriaceae		Edaphobacter modestus
GCF_004339725.1	2	0	0	2	0	0	768535	TRUE	TRUE	Acidipila rosea	Bacteria	bacteria>acidobacteriota>terriglobia>terriglobales	Bacteria; Acidobacteriota; Terriglobia; Terriglobales; Acidobacteriaceae; Acidipila; Acidipila rosea	768535	Acidobacteriota	Terriglobia	Terriglobales	Acidobacteriaceae		Acidipila rosea
GCF_008000815.1	3	0	0	3	0	0	1592106	TRUE	TRUE	Terriglobus albidus	Bacteria	bacteria>acidobacteriota>terriglobia>terriglobales	Bacteria; Acidobacteriota; Terriglobia; Terriglobales; Acidobacteriaceae; Terriglobus; Terriglobus albidus	1592106	Acidobacteriota	Terriglobia	Terriglobales	Acidobacteriaceae		Terriglobus albidus
GCF_009765785.1	1	0	0	1	0	0	1641865	TRUE	TRUE	Granulicella sp. L46	Bacteria	bacteria>acidobacteriota>terriglobia>terriglobales	Bacteria; Acidobacteriota; Terriglobia; Terriglobales; Acidobacteriaceae; Granulicella; unclassified Granulicella; Granulicella sp. L46	1641865	Acidobacteriota	Terriglobia	Terriglobales	Acidobacteriaceae		Granulicella sp.
GCF_009765825.1	3	0	0	3	0	0	1641866	TRUE	TRUE	Granulicella sp. L60	Bacteria	bacteria>acidobacteriota>terriglobia>terriglobales	Bacteria; Acidobacteriota; Terriglobia; Terriglobales; Acidobacteriaceae; Granulicella; unclassified Granulicella; Granulicella sp. L60	1641866	Acidobacteriota	Terriglobia	Terriglobales	Acidobacteriaceae		Granulicella sp.
GCF_009765835.1	3	0	0	3	0	0	1747222	TRUE	TRUE	Granulicella sp. L56	Bacteria	bacteria>acidobacteriota>terriglobia>terriglobales	Bacteria; Acidobacteriota; Terriglobia; Terriglobales; Acidobacteriaceae; Granulicella; unclassified Granulicella; Granulicella sp. L56	1747222	Acidobacteriota	Terriglobia	Terriglobales	Acidobacteriaceae		Granulicella sp.
GCF_009765985.1	2	0	0	2	0	0	1641854	TRUE	TRUE	Acidobacterium sp. S8	Bacteria	bacteria>acidobacteriota>terriglobia>terriglobales	Bacteria; Acidobacteriota; Terriglobia; Terriglobales; Acidobacteriaceae; Acidobacterium; unclassified Acidobacterium; Acidobacterium sp. S8	1641854	Acidobacteriota	Terriglobia	Terriglobales	Acidobacteriaceae		Acidobacterium sp.
GCF_009766095.1	3	0	0	3	0	0	1747226	TRUE	TRUE	Granulicella sp. S190	Bacteria	bacteria>acidobacteriota>terriglobia>terriglobales	Bacteria; Acidobacteriota; Terriglobia; Terriglobales; Acidobacteriaceae; Granulicella; unclassified Granulicella; Granulicella sp. S190	1747226	Acidobacteriota	Terriglobia	Terriglobales	Acidobacteriaceae		Granulicella sp.
GCA_009781125.1	1	0	0	1	0	0	2052142	FALSE	FALSE	Acidobacteriaceae bacterium	Bacteria	bacteria>acidobacteriota>terriglobia>terriglobales	Bacteria; Acidobacteriota; Terriglobia; Terriglobales; Acidobacteriaceae; unclassified Acidobacteriaceae; Acidobacteriaceae bacterium	2052142	Acidobacteriota	Terriglobia	Terriglobales	Acidobacteriaceae		Acidobacteriaceae bacterium
GCF_009914315.1	2	0	0	2	0	0	2602070	TRUE	TRUE	Granulicella sp. WH15	Bacteria	bacteria>acidobacteriota>terriglobia>terriglobales	Bacteria; Acidobacteriota; Terriglobia; Terriglobales; Acidobacteriaceae; Granulicella; unclassified Granulicella; Granulicella sp. WH15	2602070	Acidobacteriota	Terriglobia	Terriglobales	Acidobacteriaceae		Granulicella sp.
GCF_010093025.1	1	0	0	1	0	0	2703788	TRUE	TRUE	Edaphobacter sp. 12200R-103	Bacteria	bacteria>acidobacteriota>terriglobia>terriglobales	Bacteria; Acidobacteriota; Terriglobia; Terriglobales; Acidobacteriaceae; Edaphobacter; unclassified Edaphobacter; Edaphobacter sp. 12200R-103	2703788	Acidobacteriota	Terriglobia	Terriglobales	Acidobacteriaceae		Edaphobacter sp.
GCA_010365215.1	18	0	0	18	0	0	1872113	FALSE	FALSE	Acidipila sp.	Bacteria	bacteria>acidobacteriota>terriglobia>terriglobales	Bacteria; Acidobacteriota; Terriglobia; Terriglobales; Acidobacteriaceae; Acidipila; unclassified Acidipila; Acidipila sp.	1872113	Acidobacteriota	Terriglobia	Terriglobales	Acidobacteriaceae		Acidipila sp.
GCA_013361705.1	3	0	0	3	0	0	2052142	FALSE	FALSE	Acidobacteriaceae bacterium	Bacteria	bacteria>acidobacteriota>terriglobia>terriglobales	Bacteria; Acidobacteriota; Terriglobia; Terriglobales; Acidobacteriaceae; unclassified Acidobacteriaceae; Acidobacteriaceae bacterium	2052142	Acidobacteriota	Terriglobia	Terriglobales	Acidobacteriaceae		Acidobacteriaceae bacterium
GCF_013410065.1	2	0	0	2	0	0	940613	TRUE	TRUE	Granulicella arctica	Bacteria	bacteria>acidobacteriota>terriglobia>terriglobales	Bacteria; Acidobacteriota; Terriglobia; Terriglobales; Acidobacteriaceae; Granulicella; Granulicella arctica	940613	Acidobacteriota	Terriglobia	Terriglobales	Acidobacteriaceae		Granulicella arctica
GCF_013410115.1	3	0	0	3	0	0	2051959	TRUE	TRUE	Edaphobacter lichenicola	Bacteria	bacteria>acidobacteriota>terriglobia>terriglobales	Bacteria; Acidobacteriota; Terriglobia; Terriglobales; Acidobacteriaceae; Edaphobacter; Edaphobacter lichenicola	2051959	Acidobacteriota	Terriglobia	Terriglobales	Acidobacteriaceae		Edaphobacter lichenicola
GCF_013410875.1	3	0	0	3	0	0	2051959	TRUE	TRUE	Edaphobacter lichenicola	Bacteria	bacteria>acidobacteriota>terriglobia>terriglobales	Bacteria; Acidobacteriota; Terriglobia; Terriglobales; Acidobacteriaceae; Edaphobacter; Edaphobacter lichenicola	2051959	Acidobacteriota	Terriglobia	Terriglobales	Acidobacteriaceae		Edaphobacter lichenicola
GCF_014083945.1	1	0	0	1	0	0	1617967	TRUE	TRUE	Granulicella sp. 5B5	Bacteria	bacteria>acidobacteriota>terriglobia>terriglobales	Bacteria; Acidobacteriota; Terriglobia; Terriglobales; Acidobacteriaceae; Granulicella; unclassified Granulicella; Granulicella sp. 5B5	1617967	Acidobacteriota	Terriglobia	Terriglobales	Acidobacteriaceae		Granulicella sp.
GCF_014201315.1	3	0	0	3	0	0	2051959	TRUE	TRUE	Edaphobacter lichenicola	Bacteria	bacteria>acidobacteriota>terriglobia>terriglobales	Bacteria; Acidobacteriota; Terriglobia; Terriglobales; Acidobacteriaceae; Edaphobacter; Edaphobacter lichenicola	2051959	Acidobacteriota	Terriglobia	Terriglobales	Acidobacteriaceae		Edaphobacter lichenicola
GCF_014201335.1	3	0	0	3	0	0	2051959	TRUE	TRUE	Edaphobacter lichenicola	Bacteria	bacteria>acidobacteriota>terriglobia>terriglobales	Bacteria; Acidobacteriota; Terriglobia; Terriglobales; Acidobacteriaceae; Edaphobacter; Edaphobacter lichenicola	2051959	Acidobacteriota	Terriglobia	Terriglobales	Acidobacteriaceae		Edaphobacter lichenicola
GCF_014201365.1	3	0	0	3	0	0	2051959	TRUE	TRUE	Edaphobacter lichenicola	Bacteria	bacteria>acidobacteriota>terriglobia>terriglobales	Bacteria; Acidobacteriota; Terriglobia; Terriglobales; Acidobacteriaceae; Edaphobacter; Edaphobacter lichenicola	2051959	Acidobacteriota	Terriglobia	Terriglobales	Acidobacteriaceae		Edaphobacter lichenicola
GCF_014201375.1	3	0	0	3	0	0	2051959	TRUE	TRUE	Edaphobacter lichenicola	Bacteria	bacteria>acidobacteriota>terriglobia>terriglobales	Bacteria; Acidobacteriota; Terriglobia; Terriglobales; Acidobacteriaceae; Edaphobacter; Edaphobacter lichenicola	2051959	Acidobacteriota	Terriglobia	Terriglobales	Acidobacteriaceae		Edaphobacter lichenicola
GCF_014201455.1	3	0	0	2	0	1	1577686	TRUE	TRUE	Silvibacterium bohemicum	Bacteria	bacteria>acidobacteriota>terriglobia>terriglobales	Bacteria; Acidobacteriota; Terriglobia; Terriglobales; Acidobacteriaceae; Silvibacterium; Silvibacterium bohemicum	1577686	Acidobacteriota	Terriglobia	Terriglobales	Acidobacteriaceae		Silvibacterium bohemicum
GCF_014203275.1	5	0	0	5	0	0	474949	TRUE	TRUE	Granulicella aggregans	Bacteria	bacteria>acidobacteriota>terriglobia>terriglobales	Bacteria; Acidobacteriota; Terriglobia; Terriglobales; Acidobacteriaceae; Granulicella; Granulicella aggregans	474949	Acidobacteriota	Terriglobia	Terriglobales	Acidobacteriaceae		Granulicella aggregans
GCF_014274465.1	3	0	0	3	0	0	2763107	TRUE	TRUE	Alloacidobacterium dinghuense	Bacteria	bacteria>acidobacteriota>terriglobia>terriglobales	Bacteria; Acidobacteriota; Terriglobia; Terriglobales; Acidobacteriaceae; Alloacidobacterium; Alloacidobacterium dinghuense	2763107	Acidobacteriota	Terriglobia	Terriglobales	Acidobacteriaceae		Alloacidobacterium dinghuense
GCF_014274685.1	2	0	0	2	0	0	2763071	TRUE	TRUE	Edaphobacter sp. 4G125	Bacteria	bacteria>acidobacteriota>terriglobia>terriglobales	Bacteria; Acidobacteriota; Terriglobia; Terriglobales; Acidobacteriaceae; Edaphobacter; unclassified Edaphobacter; Edaphobacter sp. 4G125	2763071	Acidobacteriota	Terriglobia	Terriglobales	Acidobacteriaceae		Edaphobacter sp.
GCF_014640335.1	2	0	0	2	0	0	1560005	TRUE	TRUE	Edaphobacter dinghuensis	Bacteria	bacteria>acidobacteriota>terriglobia>terriglobales	Bacteria; Acidobacteriota; Terriglobia; Terriglobales; Acidobacteriaceae; Edaphobacter; Edaphobacter dinghuensis	1560005	Acidobacteriota	Terriglobia	Terriglobales	Acidobacteriaceae		Edaphobacter dinghuensis
GCF_014640355.1	2	0	0	2	0	0	1560006	TRUE	TRUE	Silvibacterium dinghuense	Bacteria	bacteria>acidobacteriota>terriglobia>terriglobales	Bacteria; Acidobacteriota; Terriglobia; Terriglobales; Acidobacteriaceae; Silvibacterium; Silvibacterium dinghuense	1560006	Acidobacteriota	Terriglobia	Terriglobales	Acidobacteriaceae		Silvibacterium dinghuense
GCF_014642855.1	4	0	0	4	0	0	2040573	TRUE	TRUE	Edaphobacter acidisoli	Bacteria	bacteria>acidobacteriota>terriglobia>terriglobales	Bacteria; Acidobacteriota; Terriglobia; Terriglobales; Acidobacteriaceae; Edaphobacter; Edaphobacter acidisoli	2040573	Acidobacteriota	Terriglobia	Terriglobales	Acidobacteriaceae		Edaphobacter acidisoli
GCF_018449545.1	2	0	0	2	0	0	2719792	TRUE	TRUE	Granulicella sp. dw_53	Bacteria	bacteria>acidobacteriota>terriglobia>terriglobales	Bacteria; Acidobacteriota; Terriglobia; Terriglobales; Acidobacteriaceae; Granulicella; unclassified Granulicella; Granulicella sp. dw_53	2719792	Acidobacteriota	Terriglobia	Terriglobales	Acidobacteriaceae		Granulicella sp.
GCA_019232215.1	2	0	0	2	0	0	2052142	FALSE	FALSE	Acidobacteriaceae bacterium	Bacteria	bacteria>acidobacteriota>terriglobia>terriglobales	Bacteria; Acidobacteriota; Terriglobia; Terriglobales; Acidobacteriaceae; unclassified Acidobacteriaceae; Acidobacteriaceae bacterium	2052142	Acidobacteriota	Terriglobia	Terriglobales	Acidobacteriaceae		Acidobacteriaceae bacterium
GCA_019232695.1	2	0	0	2	0	0	2052142	FALSE	FALSE	Acidobacteriaceae bacterium	Bacteria	bacteria>acidobacteriota>terriglobia>terriglobales	Bacteria; Acidobacteriota; Terriglobia; Terriglobales; Acidobacteriaceae; unclassified Acidobacteriaceae; Acidobacteriaceae bacterium	2052142	Acidobacteriota	Terriglobia	Terriglobales	Acidobacteriaceae		Acidobacteriaceae bacterium
GCA_019232935.1	1	0	0	1	0	0	1964179	FALSE	FALSE	Silvibacterium sp.	Bacteria	bacteria>acidobacteriota>terriglobia>terriglobales	Bacteria; Acidobacteriota; Terriglobia; Terriglobales; Acidobacteriaceae; Silvibacterium; unclassified Silvibacterium; Silvibacterium sp.	1964179	Acidobacteriota	Terriglobia	Terriglobales	Acidobacteriaceae		Silvibacterium sp.
GCA_019233375.1	1	0	0	1	0	0	2052142	FALSE	FALSE	Acidobacteriaceae bacterium	Bacteria	bacteria>acidobacteriota>terriglobia>terriglobales	Bacteria; Acidobacteriota; Terriglobia; Terriglobales; Acidobacteriaceae; unclassified Acidobacteriaceae; Acidobacteriaceae bacterium	2052142	Acidobacteriota	Terriglobia	Terriglobales	Acidobacteriaceae		Acidobacteriaceae bacterium
GCA_019233755.1	4	0	0	4	0	0	2052142	FALSE	FALSE	Acidobacteriaceae bacterium	Bacteria	bacteria>acidobacteriota>terriglobia>terriglobales	Bacteria; Acidobacteriota; Terriglobia; Terriglobales; Acidobacteriaceae; unclassified Acidobacteriaceae; Acidobacteriaceae bacterium	2052142	Acidobacteriota	Terriglobia	Terriglobales	Acidobacteriaceae		Acidobacteriaceae bacterium
GCA_019234945.1	1	0	0	1	0	0	1964179	FALSE	FALSE	Silvibacterium sp.	Bacteria	bacteria>acidobacteriota>terriglobia>terriglobales	Bacteria; Acidobacteriota; Terriglobia; Terriglobales; Acidobacteriaceae; Silvibacterium; unclassified Silvibacterium; Silvibacterium sp.	1964179	Acidobacteriota	Terriglobia	Terriglobales	Acidobacteriaceae		Silvibacterium sp.
GCA_019237225.1	1	0	0	1	0	0	1964179	FALSE	FALSE	Silvibacterium sp.	Bacteria	bacteria>acidobacteriota>terriglobia>terriglobales	Bacteria; Acidobacteriota; Terriglobia; Terriglobales; Acidobacteriaceae; Silvibacterium; unclassified Silvibacterium; Silvibacterium sp.	1964179	Acidobacteriota	Terriglobia	Terriglobales	Acidobacteriaceae		Silvibacterium sp.
GCA_019237345.1	1	0	0	1	0	0	2052142	FALSE	FALSE	Acidobacteriaceae bacterium	Bacteria	bacteria>acidobacteriota>terriglobia>terriglobales	Bacteria; Acidobacteriota; Terriglobia; Terriglobales; Acidobacteriaceae; unclassified Acidobacteriaceae; Acidobacteriaceae bacterium	2052142	Acidobacteriota	Terriglobia	Terriglobales	Acidobacteriaceae		Acidobacteriaceae bacterium
GCA_019237515.1	25	0	0	25	0	0	2052142	FALSE	FALSE	Acidobacteriaceae bacterium	Bacteria	bacteria>acidobacteriota>terriglobia>terriglobales	Bacteria; Acidobacteriota; Terriglobia; Terriglobales; Acidobacteriaceae; unclassified Acidobacteriaceae; Acidobacteriaceae bacterium	2052142	Acidobacteriota	Terriglobia	Terriglobales	Acidobacteriaceae		Acidobacteriaceae bacterium
GCA_019239585.1	2	0	0	2	0	0	2052142	FALSE	FALSE	Acidobacteriaceae bacterium	Bacteria	bacteria>acidobacteriota>terriglobia>terriglobales	Bacteria; Acidobacteriota; Terriglobia; Terriglobales; Acidobacteriaceae; unclassified Acidobacteriaceae; Acidobacteriaceae bacterium	2052142	Acidobacteriota	Terriglobia	Terriglobales	Acidobacteriaceae		Acidobacteriaceae bacterium
GCA_019240405.1	1	0	0	1	0	0	2052142	FALSE	FALSE	Acidobacteriaceae bacterium	Bacteria	bacteria>acidobacteriota>terriglobia>terriglobales	Bacteria; Acidobacteriota; Terriglobia; Terriglobales; Acidobacteriaceae; unclassified Acidobacteriaceae; Acidobacteriaceae bacterium	2052142	Acidobacteriota	Terriglobia	Terriglobales	Acidobacteriaceae		Acidobacteriaceae bacterium
GCA_019240475.1	2	0	0	2	0	0	2052142	FALSE	FALSE	Acidobacteriaceae bacterium	Bacteria	bacteria>acidobacteriota>terriglobia>terriglobales	Bacteria; Acidobacteriota; Terriglobia; Terriglobales; Acidobacteriaceae; unclassified Acidobacteriaceae; Acidobacteriaceae bacterium	2052142	Acidobacteriota	Terriglobia	Terriglobales	Acidobacteriaceae		Acidobacteriaceae bacterium
GCA_019240515.1	2	0	0	2	0	0	2052142	FALSE	FALSE	Acidobacteriaceae bacterium	Bacteria	bacteria>acidobacteriota>terriglobia>terriglobales	Bacteria; Acidobacteriota; Terriglobia; Terriglobales; Acidobacteriaceae; unclassified Acidobacteriaceae; Acidobacteriaceae bacterium	2052142	Acidobacteriota	Terriglobia	Terriglobales	Acidobacteriaceae		Acidobacteriaceae bacterium
GCA_019240815.1	2	0	0	2	0	0	2052142	FALSE	FALSE	Acidobacteriaceae bacterium	Bacteria	bacteria>acidobacteriota>terriglobia>terriglobales	Bacteria; Acidobacteriota; Terriglobia; Terriglobales; Acidobacteriaceae; unclassified Acidobacteriaceae; Acidobacteriaceae bacterium	2052142	Acidobacteriota	Terriglobia	Terriglobales	Acidobacteriaceae		Acidobacteriaceae bacterium
GCA_019241615.1	1	0	0	1	0	0	2052142	FALSE	FALSE	Acidobacteriaceae bacterium	Bacteria	bacteria>acidobacteriota>terriglobia>terriglobales	Bacteria; Acidobacteriota; Terriglobia; Terriglobales; Acidobacteriaceae; unclassified Acidobacteriaceae; Acidobacteriaceae bacterium	2052142	Acidobacteriota	Terriglobia	Terriglobales	Acidobacteriaceae		Acidobacteriaceae bacterium
GCA_019242685.1	4	0	0	4	0	0	2052142	FALSE	FALSE	Acidobacteriaceae bacterium	Bacteria	bacteria>acidobacteriota>terriglobia>terriglobales	Bacteria; Acidobacteriota; Terriglobia; Terriglobales; Acidobacteriaceae; unclassified Acidobacteriaceae; Acidobacteriaceae bacterium	2052142	Acidobacteriota	Terriglobia	Terriglobales	Acidobacteriaceae		Acidobacteriaceae bacterium
GCA_019242845.1	3	0	0	3	0	0	2052142	FALSE	FALSE	Acidobacteriaceae bacterium	Bacteria	bacteria>acidobacteriota>terriglobia>terriglobales	Bacteria; Acidobacteriota; Terriglobia; Terriglobales; Acidobacteriaceae; unclassified Acidobacteriaceae; Acidobacteriaceae bacterium	2052142	Acidobacteriota	Terriglobia	Terriglobales	Acidobacteriaceae		Acidobacteriaceae bacterium
GCA_019242855.1	1	0	0	1	0	0	2052142	FALSE	FALSE	Acidobacteriaceae bacterium	Bacteria	bacteria>acidobacteriota>terriglobia>terriglobales	Bacteria; Acidobacteriota; Terriglobia; Terriglobales; Acidobacteriaceae; unclassified Acidobacteriaceae; Acidobacteriaceae bacterium	2052142	Acidobacteriota	Terriglobia	Terriglobales	Acidobacteriaceae		Acidobacteriaceae bacterium
GCA_019242905.1	4	0	0	4	0	0	2052142	FALSE	FALSE	Acidobacteriaceae bacterium	Bacteria	bacteria>acidobacteriota>terriglobia>terriglobales	Bacteria; Acidobacteriota; Terriglobia; Terriglobales; Acidobacteriaceae; unclassified Acidobacteriaceae; Acidobacteriaceae bacterium	2052142	Acidobacteriota	Terriglobia	Terriglobales	Acidobacteriaceae		Acidobacteriaceae bacterium
GCA_019243205.1	4	0	0	4	0	0	2052142	FALSE	FALSE	Acidobacteriaceae bacterium	Bacteria	bacteria>acidobacteriota>terriglobia>terriglobales	Bacteria; Acidobacteriota; Terriglobia; Terriglobales; Acidobacteriaceae; unclassified Acidobacteriaceae; Acidobacteriaceae bacterium	2052142	Acidobacteriota	Terriglobia	Terriglobales	Acidobacteriaceae		Acidobacteriaceae bacterium
GCA_019243795.1	2	0	0	2	0	0	2052142	FALSE	FALSE	Acidobacteriaceae bacterium	Bacteria	bacteria>acidobacteriota>terriglobia>terriglobales	Bacteria; Acidobacteriota; Terriglobia; Terriglobales; Acidobacteriaceae; unclassified Acidobacteriaceae; Acidobacteriaceae bacterium	2052142	Acidobacteriota	Terriglobia	Terriglobales	Acidobacteriaceae		Acidobacteriaceae bacterium
GCA_019244035.1	1	0	0	1	0	0	2052142	FALSE	FALSE	Acidobacteriaceae bacterium	Bacteria	bacteria>acidobacteriota>terriglobia>terriglobales	Bacteria; Acidobacteriota; Terriglobia; Terriglobales; Acidobacteriaceae; unclassified Acidobacteriaceae; Acidobacteriaceae bacterium	2052142	Acidobacteriota	Terriglobia	Terriglobales	Acidobacteriaceae		Acidobacteriaceae bacterium
GCA_019244055.1	3	0	0	3	0	0	2052142	FALSE	FALSE	Acidobacteriaceae bacterium	Bacteria	bacteria>acidobacteriota>terriglobia>terriglobales	Bacteria; Acidobacteriota; Terriglobia; Terriglobales; Acidobacteriaceae; unclassified Acidobacteriaceae; Acidobacteriaceae bacterium	2052142	Acidobacteriota	Terriglobia	Terriglobales	Acidobacteriaceae		Acidobacteriaceae bacterium
GCA_019244805.1	3	0	0	3	0	0	2052142	FALSE	FALSE	Acidobacteriaceae bacterium	Bacteria	bacteria>acidobacteriota>terriglobia>terriglobales	Bacteria; Acidobacteriota; Terriglobia; Terriglobales; Acidobacteriaceae; unclassified Acidobacteriaceae; Acidobacteriaceae bacterium	2052142	Acidobacteriota	Terriglobia	Terriglobales	Acidobacteriaceae		Acidobacteriaceae bacterium
GCA_019244945.1	3	0	0	3	0	0	2052142	FALSE	FALSE	Acidobacteriaceae bacterium	Bacteria	bacteria>acidobacteriota>terriglobia>terriglobales	Bacteria; Acidobacteriota; Terriglobia; Terriglobales; Acidobacteriaceae; unclassified Acidobacteriaceae; Acidobacteriaceae bacterium	2052142	Acidobacteriota	Terriglobia	Terriglobales	Acidobacteriaceae		Acidobacteriaceae bacterium
GCA_019245125.1	1	0	0	1	0	0	2052142	FALSE	FALSE	Acidobacteriaceae bacterium	Bacteria	bacteria>acidobacteriota>terriglobia>terriglobales	Bacteria; Acidobacteriota; Terriglobia; Terriglobales; Acidobacteriaceae; unclassified Acidobacteriaceae; Acidobacteriaceae bacterium	2052142	Acidobacteriota	Terriglobia	Terriglobales	Acidobacteriaceae		Acidobacteriaceae bacterium
GCA_019245255.1	1	0	0	1	0	0	2052142	FALSE	FALSE	Acidobacteriaceae bacterium	Bacteria	bacteria>acidobacteriota>terriglobia>terriglobales	Bacteria; Acidobacteriota; Terriglobia; Terriglobales; Acidobacteriaceae; unclassified Acidobacteriaceae; Acidobacteriaceae bacterium	2052142	Acidobacteriota	Terriglobia	Terriglobales	Acidobacteriaceae		Acidobacteriaceae bacterium
GCA_019245695.1	15	0	0	15	0	0	2052142	FALSE	FALSE	Acidobacteriaceae bacterium	Bacteria	bacteria>acidobacteriota>terriglobia>terriglobales	Bacteria; Acidobacteriota; Terriglobia; Terriglobales; Acidobacteriaceae; unclassified Acidobacteriaceae; Acidobacteriaceae bacterium	2052142	Acidobacteriota	Terriglobia	Terriglobales	Acidobacteriaceae		Acidobacteriaceae bacterium
GCA_019246575.1	2	0	0	2	0	0	2052142	FALSE	FALSE	Acidobacteriaceae bacterium	Bacteria	bacteria>acidobacteriota>terriglobia>terriglobales	Bacteria; Acidobacteriota; Terriglobia; Terriglobales; Acidobacteriaceae; unclassified Acidobacteriaceae; Acidobacteriaceae bacterium	2052142	Acidobacteriota	Terriglobia	Terriglobales	Acidobacteriaceae		Acidobacteriaceae bacterium
GCA_019246615.1	4	0	0	4	0	0	2052142	FALSE	FALSE	Acidobacteriaceae bacterium	Bacteria	bacteria>acidobacteriota>terriglobia>terriglobales	Bacteria; Acidobacteriota; Terriglobia; Terriglobales; Acidobacteriaceae; unclassified Acidobacteriaceae; Acidobacteriaceae bacterium	2052142	Acidobacteriota	Terriglobia	Terriglobales	Acidobacteriaceae		Acidobacteriaceae bacterium
GCA_019247525.1	2	0	0	2	0	0	2052142	FALSE	FALSE	Acidobacteriaceae bacterium	Bacteria	bacteria>acidobacteriota>terriglobia>terriglobales	Bacteria; Acidobacteriota; Terriglobia; Terriglobales; Acidobacteriaceae; unclassified Acidobacteriaceae; Acidobacteriaceae bacterium	2052142	Acidobacteriota	Terriglobia	Terriglobales	Acidobacteriaceae		Acidobacteriaceae bacterium
GCA_019689715.1	1	0	0	1	0	0	1382359	FALSE	FALSE	Pseudacidobacterium ailaaui	Bacteria	bacteria>acidobacteriota>terriglobia>terriglobales	Bacteria; Acidobacteriota; Terriglobia; Terriglobales; Acidobacteriaceae; Pseudacidobacterium; Pseudacidobacterium ailaaui	1382359	Acidobacteriota	Terriglobia	Terriglobales	Acidobacteriaceae		Pseudacidobacterium ailaaui
GCA_020247045.1	3	0	0	3	0	0	2052142	FALSE	FALSE	Acidobacteriaceae bacterium	Bacteria	bacteria>acidobacteriota>terriglobia>terriglobales	Bacteria; Acidobacteriota; Terriglobia; Terriglobales; Acidobacteriaceae; unclassified Acidobacteriaceae; Acidobacteriaceae bacterium	2052142	Acidobacteriota	Terriglobia	Terriglobales	Acidobacteriaceae		Acidobacteriaceae bacterium
GCA_020247055.1	4	0	0	4	0	0	2052142	FALSE	FALSE	Acidobacteriaceae bacterium	Bacteria	bacteria>acidobacteriota>terriglobia>terriglobales	Bacteria; Acidobacteriota; Terriglobia; Terriglobales; Acidobacteriaceae; unclassified Acidobacteriaceae; Acidobacteriaceae bacterium	2052142	Acidobacteriota	Terriglobia	Terriglobales	Acidobacteriaceae		Acidobacteriaceae bacterium
GCA_023511375.1	2	0	0	2	0	0	1382359	FALSE	FALSE	Pseudacidobacterium ailaaui	Bacteria	bacteria>acidobacteriota>terriglobia>terriglobales	Bacteria; Acidobacteriota; Terriglobia; Terriglobales; Acidobacteriaceae; Pseudacidobacterium; Pseudacidobacterium ailaaui	1382359	Acidobacteriota	Terriglobia	Terriglobales	Acidobacteriaceae		Pseudacidobacterium ailaaui
GCF_025264625.1	5	0	0	5	0	0	1002689	TRUE	TRUE	Occallatibacter riparius	Bacteria	bacteria>acidobacteriota>terriglobia>terriglobales	Bacteria; Acidobacteriota; Terriglobia; Terriglobales; Acidobacteriaceae; Occallatibacter; Occallatibacter riparius	1002689	Acidobacteriota	Terriglobia	Terriglobales	Acidobacteriaceae		Occallatibacter riparius
GCF_025264645.1	3	0	0	3	0	0	2051959	TRUE	TRUE	Edaphobacter lichenicola	Bacteria	bacteria>acidobacteriota>terriglobia>terriglobales	Bacteria; Acidobacteriota; Terriglobia; Terriglobales; Acidobacteriaceae; Edaphobacter; Edaphobacter lichenicola	2051959	Acidobacteriota	Terriglobia	Terriglobales	Acidobacteriaceae		Edaphobacter lichenicola
GCF_025264665.1	3	0	0	3	0	0	1933044	TRUE	TRUE	Edaphobacter flagellatus	Bacteria	bacteria>acidobacteriota>terriglobia>terriglobales	Bacteria; Acidobacteriota; Terriglobia; Terriglobales; Acidobacteriaceae; Edaphobacter; Edaphobacter flagellatus	1933044	Acidobacteriota	Terriglobia	Terriglobales	Acidobacteriaceae		Edaphobacter flagellatus
GCA_025462645.1	1	0	0	1	0	0	1934404	FALSE	FALSE	Edaphobacter sp.	Bacteria	bacteria>acidobacteriota>terriglobia>terriglobales	Bacteria; Acidobacteriota; Terriglobia; Terriglobales; Acidobacteriaceae; Edaphobacter; unclassified Edaphobacter; Edaphobacter sp.	1934404	Acidobacteriota	Terriglobia	Terriglobales	Acidobacteriaceae		Edaphobacter sp.
GCA_025462735.1	26	0	0	26	0	0	2052142	FALSE	FALSE	Acidobacteriaceae bacterium	Bacteria	bacteria>acidobacteriota>terriglobia>terriglobales	Bacteria; Acidobacteriota; Terriglobia; Terriglobales; Acidobacteriaceae; unclassified Acidobacteriaceae; Acidobacteriaceae bacterium	2052142	Acidobacteriota	Terriglobia	Terriglobales	Acidobacteriaceae		Acidobacteriaceae bacterium
GCA_025462755.1	4	0	0	4	0	0	1934404	FALSE	FALSE	Edaphobacter sp.	Bacteria	bacteria>acidobacteriota>terriglobia>terriglobales	Bacteria; Acidobacteriota; Terriglobia; Terriglobales; Acidobacteriaceae; Edaphobacter; unclassified Edaphobacter; Edaphobacter sp.	1934404	Acidobacteriota	Terriglobia	Terriglobales	Acidobacteriaceae		Edaphobacter sp.
GCA_025462785.1	24	0	0	24	0	0	2052142	FALSE	FALSE	Acidobacteriaceae bacterium	Bacteria	bacteria>acidobacteriota>terriglobia>terriglobales	Bacteria; Acidobacteriota; Terriglobia; Terriglobales; Acidobacteriaceae; unclassified Acidobacteriaceae; Acidobacteriaceae bacterium	2052142	Acidobacteriota	Terriglobia	Terriglobales	Acidobacteriaceae		Acidobacteriaceae bacterium
GCA_025462805.1	1	0	0	1	0	0	2052142	FALSE	FALSE	Acidobacteriaceae bacterium	Bacteria	bacteria>acidobacteriota>terriglobia>terriglobales	Bacteria; Acidobacteriota; Terriglobia; Terriglobales; Acidobacteriaceae; unclassified Acidobacteriaceae; Acidobacteriaceae bacterium	2052142	Acidobacteriota	Terriglobia	Terriglobales	Acidobacteriaceae		Acidobacteriaceae bacterium
GCA_025462885.1	2	0	0	2	0	0	2052142	FALSE	FALSE	Acidobacteriaceae bacterium	Bacteria	bacteria>acidobacteriota>terriglobia>terriglobales	Bacteria; Acidobacteriota; Terriglobia; Terriglobales; Acidobacteriaceae; unclassified Acidobacteriaceae; Acidobacteriaceae bacterium	2052142	Acidobacteriota	Terriglobia	Terriglobales	Acidobacteriaceae		Acidobacteriaceae bacterium
GCA_025462925.1	14	0	0	13	0	1	2052142	FALSE	FALSE	Acidobacteriaceae bacterium	Bacteria	bacteria>acidobacteriota>terriglobia>terriglobales	Bacteria; Acidobacteriota; Terriglobia; Terriglobales; Acidobacteriaceae; unclassified Acidobacteriaceae; Acidobacteriaceae bacterium	2052142	Acidobacteriota	Terriglobia	Terriglobales	Acidobacteriaceae		Acidobacteriaceae bacterium
GCF_025685395.1	3	0	0	3	0	0	1111115	TRUE	TRUE	Terriglobus tenax	Bacteria	bacteria>acidobacteriota>terriglobia>terriglobales	Bacteria; Acidobacteriota; Terriglobia; Terriglobales; Acidobacteriaceae; Terriglobus; Terriglobus tenax	1111115	Acidobacteriota	Terriglobia	Terriglobales	Acidobacteriaceae		Terriglobus tenax
GCF_025685415.1	3	0	0	3	0	0	940139	TRUE	TRUE	Terriglobus aquaticus	Bacteria	bacteria>acidobacteriota>terriglobia>terriglobales	Bacteria; Acidobacteriota; Terriglobia; Terriglobales; Acidobacteriaceae; Terriglobus; Terriglobus aquaticus	940139	Acidobacteriota	Terriglobia	Terriglobales	Acidobacteriaceae		Terriglobus aquaticus
GCF_025685425.1	2	0	0	2	0	0	1592106	TRUE	TRUE	Terriglobus albidus	Bacteria	bacteria>acidobacteriota>terriglobia>terriglobales	Bacteria; Acidobacteriota; Terriglobia; Terriglobales; Acidobacteriaceae; Terriglobus; Terriglobus albidus	1592106	Acidobacteriota	Terriglobia	Terriglobales	Acidobacteriaceae		Terriglobus albidus
GCF_025685545.1	1	0	0	1	0	0	474951	TRUE	TRUE	Granulicella paludicola	Bacteria	bacteria>acidobacteriota>terriglobia>terriglobales	Bacteria; Acidobacteriota; Terriglobia; Terriglobales; Acidobacteriaceae; Granulicella; Granulicella paludicola	474951	Acidobacteriota	Terriglobia	Terriglobales	Acidobacteriaceae		Granulicella paludicola
GCF_025685565.1	4	0	0	4	0	0	474949	TRUE	TRUE	Granulicella aggregans	Bacteria	bacteria>acidobacteriota>terriglobia>terriglobales	Bacteria; Acidobacteriota; Terriglobia; Terriglobales; Acidobacteriaceae; Granulicella; Granulicella aggregans	474949	Acidobacteriota	Terriglobia	Terriglobales	Acidobacteriaceae		Granulicella aggregans
GCF_025685575.1	2	0	0	2	0	0	741063	TRUE	TRUE	Granulicella cerasi	Bacteria	bacteria>acidobacteriota>terriglobia>terriglobales	Bacteria; Acidobacteriota; Terriglobia; Terriglobales; Acidobacteriaceae; Granulicella; Granulicella cerasi	741063	Acidobacteriota	Terriglobia	Terriglobales	Acidobacteriaceae		Granulicella cerasi
GCF_025685605.1	2	0	0	2	0	0	940613	TRUE	TRUE	Granulicella arctica	Bacteria	bacteria>acidobacteriota>terriglobia>terriglobales	Bacteria; Acidobacteriota; Terriglobia; Terriglobales; Acidobacteriaceae; Granulicella; Granulicella arctica	940613	Acidobacteriota	Terriglobia	Terriglobales	Acidobacteriaceae		Granulicella arctica
GCF_025685625.1	7	0	0	7	0	0	1615681	TRUE	TRUE	Acidicapsa acidisoli	Bacteria	bacteria>acidobacteriota>terriglobia>terriglobales	Bacteria; Acidobacteriota; Terriglobia; Terriglobales; Acidobacteriaceae; Acidicapsa; Acidicapsa acidisoli	1615681	Acidobacteriota	Terriglobia	Terriglobales	Acidobacteriaceae		Acidicapsa acidisoli
GCF_025685645.1	3	0	0	3	0	0	2259016	TRUE	TRUE	Edaphobacter bradus	Bacteria	bacteria>acidobacteriota>terriglobia>terriglobales	Bacteria; Acidobacteriota; Terriglobia; Terriglobales; Acidobacteriaceae; Edaphobacter; Edaphobacter bradus	2259016	Acidobacteriota	Terriglobia	Terriglobales	Acidobacteriaceae		Edaphobacter bradus
GCF_025685655.1	4	0	0	4	0	0	542300	TRUE	TRUE	Acidicapsa ligni	Bacteria	bacteria>acidobacteriota>terriglobia>terriglobales	Bacteria; Acidobacteriota; Terriglobia; Terriglobales; Acidobacteriaceae; Acidicapsa; Acidicapsa ligni	542300	Acidobacteriota	Terriglobia	Terriglobales	Acidobacteriaceae		Acidicapsa ligni
GCF_025685685.1	3	0	0	3	0	0	2218256	TRUE	TRUE	Acidicapsa dinghuensis	Bacteria	bacteria>acidobacteriota>terriglobia>terriglobales	Bacteria; Acidobacteriota; Terriglobia; Terriglobales; Acidobacteriaceae; Acidicapsa; Acidicapsa dinghuensis	2218256	Acidobacteriota	Terriglobia	Terriglobales	Acidobacteriaceae		Acidicapsa dinghuensis
GCF_025685705.1	2	0	0	2	0	0	1560005	TRUE	TRUE	Edaphobacter dinghuensis	Bacteria	bacteria>acidobacteriota>terriglobia>terriglobales	Bacteria; Acidobacteriota; Terriglobia; Terriglobales; Acidobacteriaceae; Edaphobacter; Edaphobacter dinghuensis	1560005	Acidobacteriota	Terriglobia	Terriglobales	Acidobacteriaceae		Edaphobacter dinghuensis
GCF_025685745.1	4	0	0	4	0	0	2040573	TRUE	TRUE	Edaphobacter acidisoli	Bacteria	bacteria>acidobacteriota>terriglobia>terriglobales	Bacteria; Acidobacteriota; Terriglobia; Terriglobales; Acidobacteriaceae; Edaphobacter; Edaphobacter acidisoli	2040573	Acidobacteriota	Terriglobia	Terriglobales	Acidobacteriaceae		Edaphobacter acidisoli
GCA_028283625.1	2	0	0	2	0	0	2052142	FALSE	FALSE	Acidobacteriaceae bacterium	Bacteria	bacteria>acidobacteriota>terriglobia>terriglobales	Bacteria; Acidobacteriota; Terriglobia; Terriglobales; Acidobacteriaceae; unclassified Acidobacteriaceae; Acidobacteriaceae bacterium	2052142	Acidobacteriota	Terriglobia	Terriglobales	Acidobacteriaceae		Acidobacteriaceae bacterium
GCA_028283655.1	2	0	0	2	0	0	2052142	FALSE	FALSE	Acidobacteriaceae bacterium	Bacteria	bacteria>acidobacteriota>terriglobia>terriglobales	Bacteria; Acidobacteriota; Terriglobia; Terriglobales; Acidobacteriaceae; unclassified Acidobacteriaceae; Acidobacteriaceae bacterium	2052142	Acidobacteriota	Terriglobia	Terriglobales	Acidobacteriaceae		Acidobacteriaceae bacterium
GCF_028283685.1	3	0	0	3	0	0	1934404	TRUE	FALSE	Edaphobacter sp.	Bacteria	bacteria>acidobacteriota>terriglobia>terriglobales	Bacteria; Acidobacteriota; Terriglobia; Terriglobales; Acidobacteriaceae; Edaphobacter; unclassified Edaphobacter; Edaphobacter sp.	1934404	Acidobacteriota	Terriglobia	Terriglobales	Acidobacteriaceae		Edaphobacter sp.
GCF_033447085.1	3	0	0	3	0	0	1934404	TRUE	FALSE	Edaphobacter sp.	Bacteria	bacteria>acidobacteriota>terriglobia>terriglobales	Bacteria; Acidobacteriota; Terriglobia; Terriglobales; Acidobacteriaceae; Edaphobacter; unclassified Edaphobacter; Edaphobacter sp.	1934404	Acidobacteriota	Terriglobia	Terriglobales	Acidobacteriaceae		Edaphobacter sp.
GCF_900102185.1	2	0	0	2	0	0	392734	TRUE	TRUE	Terriglobus roseus	Bacteria	bacteria>acidobacteriota>terriglobia>terriglobales	Bacteria; Acidobacteriota; Terriglobia; Terriglobales; Acidobacteriaceae; Terriglobus; Terriglobus roseus	392734	Acidobacteriota	Terriglobia	Terriglobales	Acidobacteriaceae		Terriglobus roseus
GCF_900105625.1	3	0	0	3	0	0	392734	TRUE	TRUE	Terriglobus roseus	Bacteria	bacteria>acidobacteriota>terriglobia>terriglobales	Bacteria; Acidobacteriota; Terriglobia; Terriglobales; Acidobacteriaceae; Terriglobus; Terriglobus roseus	392734	Acidobacteriota	Terriglobia	Terriglobales	Acidobacteriaceae		Terriglobus roseus
GCF_900108185.1	3	0	0	3	0	0	863522	TRUE	TRUE	Bryocella elongata	Bacteria	bacteria>acidobacteriota>terriglobia>terriglobales	Bacteria; Acidobacteriota; Terriglobia; Terriglobales; Acidobacteriaceae; Bryocella; Bryocella elongata	863522	Acidobacteriota	Terriglobia	Terriglobales	Acidobacteriaceae		Bryocella elongata
GCF_900114625.1	3	0	0	3	0	0	474950	TRUE	TRUE	Granulicella pectinivorans	Bacteria	bacteria>acidobacteriota>terriglobia>terriglobales	Bacteria; Acidobacteriota; Terriglobia; Terriglobales; Acidobacteriaceae; Granulicella; Granulicella pectinivorans	474950	Acidobacteriota	Terriglobia	Terriglobales	Acidobacteriaceae		Granulicella pectinivorans
GCF_900188085.1	4	0	0	4	0	0	474952	TRUE	TRUE	Granulicella rosea	Bacteria	bacteria>acidobacteriota>terriglobia>terriglobales	Bacteria; Acidobacteriota; Terriglobia; Terriglobales; Acidobacteriaceae; Granulicella; Granulicella rosea	474952	Acidobacteriota	Terriglobia	Terriglobales	Acidobacteriaceae		Granulicella rosea
GCA_900290245.1	1	0	0	1	0	0	2043161	FALSE	FALSE	Candidatus Sulfotelmatomonas gaucii	Bacteria	bacteria>acidobacteriota>terriglobia>terriglobales	Bacteria; Acidobacteriota; Terriglobia; Terriglobales; Acidobacteriaceae; Candidatus Sulfotelmatomonas; Candidatus Sulfotelmatomonas gaucii	2043161	Acidobacteriota	Terriglobia	Terriglobales	Acidobacteriaceae		Sulfotelmatomonas gaucii
GCF_000014005.1	21	0	0	20	0	1	204669	TRUE	TRUE	Candidatus Koribacter versatilis Ellin345	Bacteria	bacteria>acidobacteriota>terriglobia>terriglobales	Bacteria; Acidobacteriota; Terriglobia; Terriglobales; Candidatus Korobacteraceae; Candidatus Korobacter; Candidatus Korobacter versatilis; Candidatus Koribacter versatilis Ellin345	204669	Acidobacteriota	Terriglobia	Terriglobales	Candidatus Korobacteraceae		Koribacter versatilis
GCA_016179015.1	18	0	0	18	0	0	658062	FALSE	FALSE	Candidatus Korobacter versatilis	Bacteria	bacteria>acidobacteriota>terriglobia>terriglobales	Bacteria; Acidobacteriota; Terriglobia; Terriglobales; Candidatus Korobacteraceae; Candidatus Korobacter; Candidatus Korobacter versatilis	658062	Acidobacteriota	Terriglobia	Terriglobales	Candidatus Korobacteraceae		Korobacter versatilis
GCA_016185395.1	15	0	0	15	0	0	658062	FALSE	FALSE	Candidatus Korobacter versatilis	Bacteria	bacteria>acidobacteriota>terriglobia>terriglobales	Bacteria; Acidobacteriota; Terriglobia; Terriglobales; Candidatus Korobacteraceae; Candidatus Korobacter; Candidatus Korobacter versatilis	658062	Acidobacteriota	Terriglobia	Terriglobales	Candidatus Korobacteraceae		Korobacter versatilis
GCA_025462865.1	33	0	0	33	0	0	2771375	FALSE	FALSE	Candidatus Sulfotelmatobacter sp.	Bacteria	bacteria>acidobacteriota>terriglobia>terriglobales	Bacteria; Acidobacteriota; Terriglobia; Terriglobales; Candidatus Korobacteraceae; Candidatus Sulfotelmatobacter; unclassified Candidatus Sulfotelmatobacter; Candidatus Sulfotelmatobacter sp.	2771375	Acidobacteriota	Terriglobia	Terriglobales	Candidatus Korobacteraceae		Sulfotelmatobacter sp.
GCA_035568275.1	1	0	0	1	0	0	2771375	FALSE	FALSE	Candidatus Sulfotelmatobacter sp.	Bacteria	bacteria>acidobacteriota>terriglobia>terriglobales	Bacteria; Acidobacteriota; Terriglobia; Terriglobales; Candidatus Korobacteraceae; Candidatus Sulfotelmatobacter; unclassified Candidatus Sulfotelmatobacter; Candidatus Sulfotelmatobacter sp.	2771375	Acidobacteriota	Terriglobia	Terriglobales	Candidatus Korobacteraceae		Sulfotelmatobacter sp.
GCA_900290225.1	12	0	0	12	0	0	2043160	FALSE	FALSE	Candidatus Sulfotelmatobacter sp. SbA7	Bacteria	bacteria>acidobacteriota>terriglobia>terriglobales	Bacteria; Acidobacteriota; Terriglobia; Terriglobales; Candidatus Korobacteraceae; Candidatus Sulfotelmatobacter; unclassified Candidatus Sulfotelmatobacter; Candidatus Sulfotelmatobacter sp. SbA7	2043160	Acidobacteriota	Terriglobia	Terriglobales	Candidatus Korobacteraceae		Sulfotelmatobacter sp.
GCA_900290255.1	39	0	0	39	0	0	2042962	FALSE	FALSE	Candidatus Sulfotelmatobacter kueseliae	Bacteria	bacteria>acidobacteriota>terriglobia>terriglobales	Bacteria; Acidobacteriota; Terriglobia; Terriglobales; Candidatus Korobacteraceae; Candidatus Sulfotelmatobacter; Candidatus Sulfotelmatobacter kueseliae	2042962	Acidobacteriota	Terriglobia	Terriglobales	Candidatus Korobacteraceae		Sulfotelmatobacter kueseliae
GCA_001897435.1	1	0	0	1	0	0	1895690	FALSE	FALSE	Acidobacteriales bacterium 59-55	Bacteria	bacteria>acidobacteriota>terriglobia>terriglobales	Bacteria; Acidobacteriota; Terriglobia; Terriglobales; unclassified Terriglobales; Acidobacteriales bacterium 59-55	1895690	Acidobacteriota	Terriglobia	Terriglobales			Acidobacteriales bacterium
GCA_001914815.1	20	0	0	20	0	0	1803470	FALSE	FALSE	Acidobacteriales bacterium 13_2_20CM_55_8	Bacteria	bacteria>acidobacteriota>terriglobia>terriglobales	Bacteria; Acidobacteriota; Terriglobia; Terriglobales; unclassified Terriglobales; Acidobacteriales bacterium 13_2_20CM_55_8	1803470	Acidobacteriota	Terriglobia	Terriglobales			Acidobacteriales bacterium
GCA_001917495.1	9	0	0	9	0	0	1803469	FALSE	FALSE	Acidobacteriales bacterium 13_2_20CM_2_55_5	Bacteria	bacteria>acidobacteriota>terriglobia>terriglobales	Bacteria; Acidobacteriota; Terriglobia; Terriglobales; unclassified Terriglobales; Acidobacteriales bacterium 13_2_20CM_2_55_5	1803469	Acidobacteriota	Terriglobia	Terriglobales			Acidobacteriales bacterium
GCA_001918935.1	18	0	0	18	0	0	1803468	FALSE	FALSE	Acidobacteriales bacterium 13_1_40CM_3_55_5	Bacteria	bacteria>acidobacteriota>terriglobia>terriglobales	Bacteria; Acidobacteriota; Terriglobia; Terriglobales; unclassified Terriglobales; Acidobacteriales bacterium 13_1_40CM_3_55_5	1803468	Acidobacteriota	Terriglobia	Terriglobales			Acidobacteriales bacterium
GCA_003818625.1	5	0	0	5	0	0	2282142	FALSE	FALSE	Terriglobales bacterium	Bacteria	bacteria>acidobacteriota>terriglobia>terriglobales	Bacteria; Acidobacteriota; Terriglobia; Terriglobales; unclassified Terriglobales; Terriglobales bacterium	2282142	Acidobacteriota	Terriglobia	Terriglobales			Terriglobales bacterium
GCA_013821685.1	5	0	0	5	0	0	2282142	FALSE	FALSE	Terriglobales bacterium	Bacteria	bacteria>acidobacteriota>terriglobia>terriglobales	Bacteria; Acidobacteriota; Terriglobia; Terriglobales; unclassified Terriglobales; Terriglobales bacterium	2282142	Acidobacteriota	Terriglobia	Terriglobales			Terriglobales bacterium
GCA_016185365.1	10	0	0	10	0	0	2282142	FALSE	FALSE	Terriglobales bacterium	Bacteria	bacteria>acidobacteriota>terriglobia>terriglobales	Bacteria; Acidobacteriota; Terriglobia; Terriglobales; unclassified Terriglobales; Terriglobales bacterium	2282142	Acidobacteriota	Terriglobia	Terriglobales			Terriglobales bacterium
GCA_016201265.1	20	0	0	20	0	0	2282142	FALSE	FALSE	Terriglobales bacterium	Bacteria	bacteria>acidobacteriota>terriglobia>terriglobales	Bacteria; Acidobacteriota; Terriglobia; Terriglobales; unclassified Terriglobales; Terriglobales bacterium	2282142	Acidobacteriota	Terriglobia	Terriglobales			Terriglobales bacterium
GCA_017307395.1	1	0	0	1	0	0	2282142	FALSE	FALSE	Terriglobales bacterium	Bacteria	bacteria>acidobacteriota>terriglobia>terriglobales	Bacteria; Acidobacteriota; Terriglobia; Terriglobales; unclassified Terriglobales; Terriglobales bacterium	2282142	Acidobacteriota	Terriglobia	Terriglobales			Terriglobales bacterium
GCA_019240945.1	2	0	0	2	0	0	2282142	FALSE	FALSE	Terriglobales bacterium	Bacteria	bacteria>acidobacteriota>terriglobia>terriglobales	Bacteria; Acidobacteriota; Terriglobia; Terriglobales; unclassified Terriglobales; Terriglobales bacterium	2282142	Acidobacteriota	Terriglobia	Terriglobales			Terriglobales bacterium
GCA_019241735.1	16	0	0	16	0	0	2282142	FALSE	FALSE	Terriglobales bacterium	Bacteria	bacteria>acidobacteriota>terriglobia>terriglobales	Bacteria; Acidobacteriota; Terriglobia; Terriglobales; unclassified Terriglobales; Terriglobales bacterium	2282142	Acidobacteriota	Terriglobia	Terriglobales			Terriglobales bacterium
GCA_021372245.1	7	0	0	7	0	0	2282142	FALSE	FALSE	Terriglobales bacterium	Bacteria	bacteria>acidobacteriota>terriglobia>terriglobales	Bacteria; Acidobacteriota; Terriglobia; Terriglobales; unclassified Terriglobales; Terriglobales bacterium	2282142	Acidobacteriota	Terriglobia	Terriglobales			Terriglobales bacterium
GCA_022614745.1	20	0	0	20	0	0	2282142	FALSE	FALSE	Terriglobales bacterium	Bacteria	bacteria>acidobacteriota>terriglobia>terriglobales	Bacteria; Acidobacteriota; Terriglobia; Terriglobales; unclassified Terriglobales; Terriglobales bacterium	2282142	Acidobacteriota	Terriglobia	Terriglobales			Terriglobales bacterium
GCA_025462725.1	13	0	0	12	0	1	2282142	FALSE	FALSE	Terriglobales bacterium	Bacteria	bacteria>acidobacteriota>terriglobia>terriglobales	Bacteria; Acidobacteriota; Terriglobia; Terriglobales; unclassified Terriglobales; Terriglobales bacterium	2282142	Acidobacteriota	Terriglobia	Terriglobales			Terriglobales bacterium
GCA_035272945.1	1	0	0	1	0	0	2282142	FALSE	FALSE	Terriglobales bacterium	Bacteria	bacteria>acidobacteriota>terriglobia>terriglobales	Bacteria; Acidobacteriota; Terriglobia; Terriglobales; unclassified Terriglobales; Terriglobales bacterium	2282142	Acidobacteriota	Terriglobia	Terriglobales			Terriglobales bacterium
GCA_035278565.1	1	0	0	1	0	0	2282142	FALSE	FALSE	Terriglobales bacterium	Bacteria	bacteria>acidobacteriota>terriglobia>terriglobales	Bacteria; Acidobacteriota; Terriglobia; Terriglobales; unclassified Terriglobales; Terriglobales bacterium	2282142	Acidobacteriota	Terriglobia	Terriglobales			Terriglobales bacterium
GCA_035287925.1	7	0	0	7	0	0	2282142	FALSE	FALSE	Terriglobales bacterium	Bacteria	bacteria>acidobacteriota>terriglobia>terriglobales	Bacteria; Acidobacteriota; Terriglobia; Terriglobales; unclassified Terriglobales; Terriglobales bacterium	2282142	Acidobacteriota	Terriglobia	Terriglobales			Terriglobales bacterium
GCA_035488275.1	1	0	0	1	0	0	2282142	FALSE	FALSE	Terriglobales bacterium	Bacteria	bacteria>acidobacteriota>terriglobia>terriglobales	Bacteria; Acidobacteriota; Terriglobia; Terriglobales; unclassified Terriglobales; Terriglobales bacterium	2282142	Acidobacteriota	Terriglobia	Terriglobales			Terriglobales bacterium
GCA_035567895.1	1	0	0	1	0	0	2282142	FALSE	FALSE	Terriglobales bacterium	Bacteria	bacteria>acidobacteriota>terriglobia>terriglobales	Bacteria; Acidobacteriota; Terriglobia; Terriglobales; unclassified Terriglobales; Terriglobales bacterium	2282142	Acidobacteriota	Terriglobia	Terriglobales			Terriglobales bacterium
GCA_035942965.1	1	0	0	1	0	0	2282142	FALSE	FALSE	Terriglobales bacterium	Bacteria	bacteria>acidobacteriota>terriglobia>terriglobales	Bacteria; Acidobacteriota; Terriglobia; Terriglobales; unclassified Terriglobales; Terriglobales bacterium	2282142	Acidobacteriota	Terriglobia	Terriglobales			Terriglobales bacterium
GCA_035943395.1	1	0	0	1	0	0	2282142	FALSE	FALSE	Terriglobales bacterium	Bacteria	bacteria>acidobacteriota>terriglobia>terriglobales	Bacteria; Acidobacteriota; Terriglobia; Terriglobales; unclassified Terriglobales; Terriglobales bacterium	2282142	Acidobacteriota	Terriglobia	Terriglobales			Terriglobales bacterium
GCA_002279415.1	1	0	0	1	0	0	1970571	FALSE	FALSE	Acidobacteriia bacterium 12-62-4	Bacteria	bacteria>acidobacteriota>terriglobia	Bacteria; Acidobacteriota; Terriglobia; unclassified Terriglobia; Acidobacteriia bacterium 12-62-4	1970571	Acidobacteriota	Terriglobia				Acidobacteriia bacterium
GCA_003175985.1	10	0	0	10	0	0	2081523	FALSE	FALSE	Terriglobia bacterium	Bacteria	bacteria>acidobacteriota>terriglobia	Bacteria; Acidobacteriota; Terriglobia; unclassified Terriglobia; Terriglobia bacterium	2081523	Acidobacteriota	Terriglobia				Terriglobia bacterium
GCA_003223515.1	20	0	0	19	0	1	2169412	FALSE	FALSE	Candidatus Angelobacter sp. Gp1-AA117	Bacteria	bacteria>acidobacteriota>terriglobia	Bacteria; Acidobacteriota; Terriglobia; Candidatus Angelobacter; unclassified Candidatus Angelobacter; Candidatus Angelobacter sp. Gp1-AA117	2169412	Acidobacteriota	Terriglobia				Angelobacter sp.
GCA_010084195.1	2	0	0	2	0	0	2081523	FALSE	FALSE	Terriglobia bacterium	Bacteria	bacteria>acidobacteriota>terriglobia	Bacteria; Acidobacteriota; Terriglobia; unclassified Terriglobia; Terriglobia bacterium	2081523	Acidobacteriota	Terriglobia				Terriglobia bacterium
GCA_016650235.1	4	0	0	4	0	0	2081523	FALSE	FALSE	Terriglobia bacterium	Bacteria	bacteria>acidobacteriota>terriglobia	Bacteria; Acidobacteriota; Terriglobia; unclassified Terriglobia; Terriglobia bacterium	2081523	Acidobacteriota	Terriglobia				Terriglobia bacterium
GCA_019237975.1	4	0	0	4	0	0	2081523	FALSE	FALSE	Terriglobia bacterium	Bacteria	bacteria>acidobacteriota>terriglobia	Bacteria; Acidobacteriota; Terriglobia; unclassified Terriglobia; Terriglobia bacterium	2081523	Acidobacteriota	Terriglobia				Terriglobia bacterium
GCA_019240555.1	3	0	0	3	0	0	2081523	FALSE	FALSE	Terriglobia bacterium	Bacteria	bacteria>acidobacteriota>terriglobia	Bacteria; Acidobacteriota; Terriglobia; unclassified Terriglobia; Terriglobia bacterium	2081523	Acidobacteriota	Terriglobia				Terriglobia bacterium
GCA_019242155.1	7	0	0	7	0	0	2081523	FALSE	FALSE	Terriglobia bacterium	Bacteria	bacteria>acidobacteriota>terriglobia	Bacteria; Acidobacteriota; Terriglobia; unclassified Terriglobia; Terriglobia bacterium	2081523	Acidobacteriota	Terriglobia				Terriglobia bacterium
GCA_019244275.1	3	0	0	3	0	0	2081523	FALSE	FALSE	Terriglobia bacterium	Bacteria	bacteria>acidobacteriota>terriglobia	Bacteria; Acidobacteriota; Terriglobia; unclassified Terriglobia; Terriglobia bacterium	2081523	Acidobacteriota	Terriglobia				Terriglobia bacterium
GCA_020072565.1	7	0	0	6	0	1	2081523	FALSE	FALSE	Terriglobia bacterium	Bacteria	bacteria>acidobacteriota>terriglobia	Bacteria; Acidobacteriota; Terriglobia; unclassified Terriglobia; Terriglobia bacterium	2081523	Acidobacteriota	Terriglobia				Terriglobia bacterium
GCA_020072585.1	15	0	0	14	0	1	2081523	FALSE	FALSE	Terriglobia bacterium	Bacteria	bacteria>acidobacteriota>terriglobia	Bacteria; Acidobacteriota; Terriglobia; unclassified Terriglobia; Terriglobia bacterium	2081523	Acidobacteriota	Terriglobia				Terriglobia bacterium
GCA_020072595.1	22	0	0	21	0	1	2081523	FALSE	FALSE	Terriglobia bacterium	Bacteria	bacteria>acidobacteriota>terriglobia	Bacteria; Acidobacteriota; Terriglobia; unclassified Terriglobia; Terriglobia bacterium	2081523	Acidobacteriota	Terriglobia				Terriglobia bacterium
GCA_020072645.1	15	0	0	14	0	1	2081523	FALSE	FALSE	Terriglobia bacterium	Bacteria	bacteria>acidobacteriota>terriglobia	Bacteria; Acidobacteriota; Terriglobia; unclassified Terriglobia; Terriglobia bacterium	2081523	Acidobacteriota	Terriglobia				Terriglobia bacterium
GCA_020072655.1	34	0	0	34	0	0	2081523	FALSE	FALSE	Terriglobia bacterium	Bacteria	bacteria>acidobacteriota>terriglobia	Bacteria; Acidobacteriota; Terriglobia; unclassified Terriglobia; Terriglobia bacterium	2081523	Acidobacteriota	Terriglobia				Terriglobia bacterium
GCA_020072765.1	22	0	0	22	0	0	2081523	FALSE	FALSE	Terriglobia bacterium	Bacteria	bacteria>acidobacteriota>terriglobia	Bacteria; Acidobacteriota; Terriglobia; unclassified Terriglobia; Terriglobia bacterium	2081523	Acidobacteriota	Terriglobia				Terriglobia bacterium
GCA_020072785.1	25	0	0	25	0	0	2081523	FALSE	FALSE	Terriglobia bacterium	Bacteria	bacteria>acidobacteriota>terriglobia	Bacteria; Acidobacteriota; Terriglobia; unclassified Terriglobia; Terriglobia bacterium	2081523	Acidobacteriota	Terriglobia				Terriglobia bacterium
GCA_020072805.1	18	0	0	18	0	0	2081523	FALSE	FALSE	Terriglobia bacterium	Bacteria	bacteria>acidobacteriota>terriglobia	Bacteria; Acidobacteriota; Terriglobia; unclassified Terriglobia; Terriglobia bacterium	2081523	Acidobacteriota	Terriglobia				Terriglobia bacterium
GCA_020072815.1	19	0	0	18	0	1	2081523	FALSE	FALSE	Terriglobia bacterium	Bacteria	bacteria>acidobacteriota>terriglobia	Bacteria; Acidobacteriota; Terriglobia; unclassified Terriglobia; Terriglobia bacterium	2081523	Acidobacteriota	Terriglobia				Terriglobia bacterium
GCA_020072845.1	28	0	0	28	0	0	2081523	FALSE	FALSE	Terriglobia bacterium	Bacteria	bacteria>acidobacteriota>terriglobia	Bacteria; Acidobacteriota; Terriglobia; unclassified Terriglobia; Terriglobia bacterium	2081523	Acidobacteriota	Terriglobia				Terriglobia bacterium
GCA_020072905.1	35	0	0	35	0	0	2081523	FALSE	FALSE	Terriglobia bacterium	Bacteria	bacteria>acidobacteriota>terriglobia	Bacteria; Acidobacteriota; Terriglobia; unclassified Terriglobia; Terriglobia bacterium	2081523	Acidobacteriota	Terriglobia				Terriglobia bacterium
GCA_020072925.1	45	0	0	45	0	0	2081523	FALSE	FALSE	Terriglobia bacterium	Bacteria	bacteria>acidobacteriota>terriglobia	Bacteria; Acidobacteriota; Terriglobia; unclassified Terriglobia; Terriglobia bacterium	2081523	Acidobacteriota	Terriglobia				Terriglobia bacterium
GCA_020072965.1	11	0	0	11	0	0	2081523	FALSE	FALSE	Terriglobia bacterium	Bacteria	bacteria>acidobacteriota>terriglobia	Bacteria; Acidobacteriota; Terriglobia; unclassified Terriglobia; Terriglobia bacterium	2081523	Acidobacteriota	Terriglobia				Terriglobia bacterium
GCA_020073005.1	8	0	0	8	0	0	2081523	FALSE	FALSE	Terriglobia bacterium	Bacteria	bacteria>acidobacteriota>terriglobia	Bacteria; Acidobacteriota; Terriglobia; unclassified Terriglobia; Terriglobia bacterium	2081523	Acidobacteriota	Terriglobia				Terriglobia bacterium
GCA_020073015.1	28	0	0	28	0	0	2081523	FALSE	FALSE	Terriglobia bacterium	Bacteria	bacteria>acidobacteriota>terriglobia	Bacteria; Acidobacteriota; Terriglobia; unclassified Terriglobia; Terriglobia bacterium	2081523	Acidobacteriota	Terriglobia				Terriglobia bacterium
GCA_020073085.1	11	0	0	11	0	0	2081523	FALSE	FALSE	Terriglobia bacterium	Bacteria	bacteria>acidobacteriota>terriglobia	Bacteria; Acidobacteriota; Terriglobia; unclassified Terriglobia; Terriglobia bacterium	2081523	Acidobacteriota	Terriglobia				Terriglobia bacterium
GCA_020073105.1	33	0	0	33	0	0	2081523	FALSE	FALSE	Terriglobia bacterium	Bacteria	bacteria>acidobacteriota>terriglobia	Bacteria; Acidobacteriota; Terriglobia; unclassified Terriglobia; Terriglobia bacterium	2081523	Acidobacteriota	Terriglobia				Terriglobia bacterium
GCA_020073115.1	10	0	0	10	0	0	2081523	FALSE	FALSE	Terriglobia bacterium	Bacteria	bacteria>acidobacteriota>terriglobia	Bacteria; Acidobacteriota; Terriglobia; unclassified Terriglobia; Terriglobia bacterium	2081523	Acidobacteriota	Terriglobia				Terriglobia bacterium
GCA_020073145.1	13	0	0	13	0	0	2081523	FALSE	FALSE	Terriglobia bacterium	Bacteria	bacteria>acidobacteriota>terriglobia	Bacteria; Acidobacteriota; Terriglobia; unclassified Terriglobia; Terriglobia bacterium	2081523	Acidobacteriota	Terriglobia				Terriglobia bacterium
GCA_020073165.1	33	0	0	33	0	0	2081523	FALSE	FALSE	Terriglobia bacterium	Bacteria	bacteria>acidobacteriota>terriglobia	Bacteria; Acidobacteriota; Terriglobia; unclassified Terriglobia; Terriglobia bacterium	2081523	Acidobacteriota	Terriglobia				Terriglobia bacterium
GCA_020073185.1	32	0	0	32	0	0	2081523	FALSE	FALSE	Terriglobia bacterium	Bacteria	bacteria>acidobacteriota>terriglobia	Bacteria; Acidobacteriota; Terriglobia; unclassified Terriglobia; Terriglobia bacterium	2081523	Acidobacteriota	Terriglobia				Terriglobia bacterium
GCA_020073205.1	11	0	0	11	0	0	2081523	FALSE	FALSE	Terriglobia bacterium	Bacteria	bacteria>acidobacteriota>terriglobia	Bacteria; Acidobacteriota; Terriglobia; unclassified Terriglobia; Terriglobia bacterium	2081523	Acidobacteriota	Terriglobia				Terriglobia bacterium
GCA_020073215.1	27	0	0	27	0	0	2081523	FALSE	FALSE	Terriglobia bacterium	Bacteria	bacteria>acidobacteriota>terriglobia	Bacteria; Acidobacteriota; Terriglobia; unclassified Terriglobia; Terriglobia bacterium	2081523	Acidobacteriota	Terriglobia				Terriglobia bacterium
GCA_020073245.1	10	0	0	10	0	0	2081523	FALSE	FALSE	Terriglobia bacterium	Bacteria	bacteria>acidobacteriota>terriglobia	Bacteria; Acidobacteriota; Terriglobia; unclassified Terriglobia; Terriglobia bacterium	2081523	Acidobacteriota	Terriglobia				Terriglobia bacterium
GCA_020073265.1	9	0	0	9	0	0	2081523	FALSE	FALSE	Terriglobia bacterium	Bacteria	bacteria>acidobacteriota>terriglobia	Bacteria; Acidobacteriota; Terriglobia; unclassified Terriglobia; Terriglobia bacterium	2081523	Acidobacteriota	Terriglobia				Terriglobia bacterium
GCA_020073285.1	31	0	0	31	0	0	2081523	FALSE	FALSE	Terriglobia bacterium	Bacteria	bacteria>acidobacteriota>terriglobia	Bacteria; Acidobacteriota; Terriglobia; unclassified Terriglobia; Terriglobia bacterium	2081523	Acidobacteriota	Terriglobia				Terriglobia bacterium
GCA_020073305.1	16	0	0	16	0	0	2081523	FALSE	FALSE	Terriglobia bacterium	Bacteria	bacteria>acidobacteriota>terriglobia	Bacteria; Acidobacteriota; Terriglobia; unclassified Terriglobia; Terriglobia bacterium	2081523	Acidobacteriota	Terriglobia				Terriglobia bacterium
GCA_020073325.1	10	0	0	10	0	0	2081523	FALSE	FALSE	Terriglobia bacterium	Bacteria	bacteria>acidobacteriota>terriglobia	Bacteria; Acidobacteriota; Terriglobia; unclassified Terriglobia; Terriglobia bacterium	2081523	Acidobacteriota	Terriglobia				Terriglobia bacterium
GCA_020073345.1	9	0	0	9	0	0	2081523	FALSE	FALSE	Terriglobia bacterium	Bacteria	bacteria>acidobacteriota>terriglobia	Bacteria; Acidobacteriota; Terriglobia; unclassified Terriglobia; Terriglobia bacterium	2081523	Acidobacteriota	Terriglobia				Terriglobia bacterium
GCA_020073365.1	16	0	0	16	0	0	2081523	FALSE	FALSE	Terriglobia bacterium	Bacteria	bacteria>acidobacteriota>terriglobia	Bacteria; Acidobacteriota; Terriglobia; unclassified Terriglobia; Terriglobia bacterium	2081523	Acidobacteriota	Terriglobia				Terriglobia bacterium
GCA_020073375.1	31	0	0	31	0	0	2081523	FALSE	FALSE	Terriglobia bacterium	Bacteria	bacteria>acidobacteriota>terriglobia	Bacteria; Acidobacteriota; Terriglobia; unclassified Terriglobia; Terriglobia bacterium	2081523	Acidobacteriota	Terriglobia				Terriglobia bacterium
GCA_020073385.1	35	0	0	35	0	0	2081523	FALSE	FALSE	Terriglobia bacterium	Bacteria	bacteria>acidobacteriota>terriglobia	Bacteria; Acidobacteriota; Terriglobia; unclassified Terriglobia; Terriglobia bacterium	2081523	Acidobacteriota	Terriglobia				Terriglobia bacterium
GCA_020073395.1	31	0	0	31	0	0	2081523	FALSE	FALSE	Terriglobia bacterium	Bacteria	bacteria>acidobacteriota>terriglobia	Bacteria; Acidobacteriota; Terriglobia; unclassified Terriglobia; Terriglobia bacterium	2081523	Acidobacteriota	Terriglobia				Terriglobia bacterium
GCA_020073445.1	13	0	0	13	0	0	2081523	FALSE	FALSE	Terriglobia bacterium	Bacteria	bacteria>acidobacteriota>terriglobia	Bacteria; Acidobacteriota; Terriglobia; unclassified Terriglobia; Terriglobia bacterium	2081523	Acidobacteriota	Terriglobia				Terriglobia bacterium
GCA_020073465.1	35	0	0	35	0	0	2081523	FALSE	FALSE	Terriglobia bacterium	Bacteria	bacteria>acidobacteriota>terriglobia	Bacteria; Acidobacteriota; Terriglobia; unclassified Terriglobia; Terriglobia bacterium	2081523	Acidobacteriota	Terriglobia				Terriglobia bacterium
GCA_020073485.1	30	0	0	30	0	0	2081523	FALSE	FALSE	Terriglobia bacterium	Bacteria	bacteria>acidobacteriota>terriglobia	Bacteria; Acidobacteriota; Terriglobia; unclassified Terriglobia; Terriglobia bacterium	2081523	Acidobacteriota	Terriglobia				Terriglobia bacterium
GCA_020073495.1	37	0	0	35	0	2	2081523	FALSE	FALSE	Terriglobia bacterium	Bacteria	bacteria>acidobacteriota>terriglobia	Bacteria; Acidobacteriota; Terriglobia; unclassified Terriglobia; Terriglobia bacterium	2081523	Acidobacteriota	Terriglobia				Terriglobia bacterium
GCA_020073525.1	29	0	0	29	0	0	2081523	FALSE	FALSE	Terriglobia bacterium	Bacteria	bacteria>acidobacteriota>terriglobia	Bacteria; Acidobacteriota; Terriglobia; unclassified Terriglobia; Terriglobia bacterium	2081523	Acidobacteriota	Terriglobia				Terriglobia bacterium
GCA_020073545.1	22	0	0	22	0	0	2081523	FALSE	FALSE	Terriglobia bacterium	Bacteria	bacteria>acidobacteriota>terriglobia	Bacteria; Acidobacteriota; Terriglobia; unclassified Terriglobia; Terriglobia bacterium	2081523	Acidobacteriota	Terriglobia				Terriglobia bacterium
GCA_020073565.1	28	0	0	28	0	0	2081523	FALSE	FALSE	Terriglobia bacterium	Bacteria	bacteria>acidobacteriota>terriglobia	Bacteria; Acidobacteriota; Terriglobia; unclassified Terriglobia; Terriglobia bacterium	2081523	Acidobacteriota	Terriglobia				Terriglobia bacterium
GCA_020073585.1	21	0	0	21	0	0	2081523	FALSE	FALSE	Terriglobia bacterium	Bacteria	bacteria>acidobacteriota>terriglobia	Bacteria; Acidobacteriota; Terriglobia; unclassified Terriglobia; Terriglobia bacterium	2081523	Acidobacteriota	Terriglobia				Terriglobia bacterium
GCA_020073605.1	27	0	0	26	1	0	2081523	FALSE	FALSE	Terriglobia bacterium	Bacteria	bacteria>acidobacteriota>terriglobia	Bacteria; Acidobacteriota; Terriglobia; unclassified Terriglobia; Terriglobia bacterium	2081523	Acidobacteriota	Terriglobia				Terriglobia bacterium
GCA_020073615.1	6	0	0	6	0	0	2081523	FALSE	FALSE	Terriglobia bacterium	Bacteria	bacteria>acidobacteriota>terriglobia	Bacteria; Acidobacteriota; Terriglobia; unclassified Terriglobia; Terriglobia bacterium	2081523	Acidobacteriota	Terriglobia				Terriglobia bacterium
GCA_020073645.1	30	0	0	30	0	0	2081523	FALSE	FALSE	Terriglobia bacterium	Bacteria	bacteria>acidobacteriota>terriglobia	Bacteria; Acidobacteriota; Terriglobia; unclassified Terriglobia; Terriglobia bacterium	2081523	Acidobacteriota	Terriglobia				Terriglobia bacterium
GCA_020073665.1	37	0	0	37	0	0	2081523	FALSE	FALSE	Terriglobia bacterium	Bacteria	bacteria>acidobacteriota>terriglobia	Bacteria; Acidobacteriota; Terriglobia; unclassified Terriglobia; Terriglobia bacterium	2081523	Acidobacteriota	Terriglobia				Terriglobia bacterium
GCA_020073705.1	21	0	0	21	0	0	2081523	FALSE	FALSE	Terriglobia bacterium	Bacteria	bacteria>acidobacteriota>terriglobia	Bacteria; Acidobacteriota; Terriglobia; unclassified Terriglobia; Terriglobia bacterium	2081523	Acidobacteriota	Terriglobia				Terriglobia bacterium
GCA_022866195.1	19	0	0	19	0	0	2081523	FALSE	FALSE	Terriglobia bacterium	Bacteria	bacteria>acidobacteriota>terriglobia	Bacteria; Acidobacteriota; Terriglobia; unclassified Terriglobia; Terriglobia bacterium	2081523	Acidobacteriota	Terriglobia				Terriglobia bacterium
GCA_023512135.1	11	0	0	11	0	0	2081523	FALSE	FALSE	Terriglobia bacterium	Bacteria	bacteria>acidobacteriota>terriglobia	Bacteria; Acidobacteriota; Terriglobia; unclassified Terriglobia; Terriglobia bacterium	2081523	Acidobacteriota	Terriglobia				Terriglobia bacterium
GCA_025462695.1	13	0	0	12	0	1	2976921	FALSE	FALSE	Candidatus Angelobacter sp.	Bacteria	bacteria>acidobacteriota>terriglobia	Bacteria; Acidobacteriota; Terriglobia; Candidatus Angelobacter; unclassified Candidatus Angelobacter; Candidatus Angelobacter sp.	2976921	Acidobacteriota	Terriglobia				Angelobacter sp.
GCA_025462825.1	11	0	0	11	0	0	2976921	FALSE	FALSE	Candidatus Angelobacter sp.	Bacteria	bacteria>acidobacteriota>terriglobia	Bacteria; Acidobacteriota; Terriglobia; Candidatus Angelobacter; unclassified Candidatus Angelobacter; Candidatus Angelobacter sp.	2976921	Acidobacteriota	Terriglobia				Angelobacter sp.
GCA_025462835.1	13	0	0	13	0	0	2976921	FALSE	FALSE	Candidatus Angelobacter sp.	Bacteria	bacteria>acidobacteriota>terriglobia	Bacteria; Acidobacteriota; Terriglobia; Candidatus Angelobacter; unclassified Candidatus Angelobacter; Candidatus Angelobacter sp.	2976921	Acidobacteriota	Terriglobia				Angelobacter sp.
GCA_025462905.1	14	0	0	14	0	0	2976921	FALSE	FALSE	Candidatus Angelobacter sp.	Bacteria	bacteria>acidobacteriota>terriglobia	Bacteria; Acidobacteriota; Terriglobia; Candidatus Angelobacter; unclassified Candidatus Angelobacter; Candidatus Angelobacter sp.	2976921	Acidobacteriota	Terriglobia				Angelobacter sp.
GCA_027717655.1	22	0	0	22	0	0	2935767	FALSE	FALSE	Acidobacteriia bacterium AH_259_A11_L15	Bacteria	bacteria>acidobacteriota>terriglobia	Bacteria; Acidobacteriota; Terriglobia; unclassified Terriglobia; Acidobacteriia bacterium AH_259_A11_L15	2935767	Acidobacteriota	Terriglobia				Acidobacteriia bacterium
GCA_028716525.1	7	0	0	7	0	0	2081523	FALSE	FALSE	Terriglobia bacterium	Bacteria	bacteria>acidobacteriota>terriglobia	Bacteria; Acidobacteriota; Terriglobia; unclassified Terriglobia; Terriglobia bacterium	2081523	Acidobacteriota	Terriglobia				Terriglobia bacterium
GCA_035712805.1	1	0	0	1	0	0	2976921	FALSE	FALSE	Candidatus Angelobacter sp.	Bacteria	bacteria>acidobacteriota>terriglobia	Bacteria; Acidobacteriota; Terriglobia; Candidatus Angelobacter; unclassified Candidatus Angelobacter; Candidatus Angelobacter sp.	2976921	Acidobacteriota	Terriglobia				Angelobacter sp.
GCA_035715685.1	1	0	0	1	0	0	2081523	FALSE	FALSE	Terriglobia bacterium	Bacteria	bacteria>acidobacteriota>terriglobia	Bacteria; Acidobacteriota; Terriglobia; unclassified Terriglobia; Terriglobia bacterium	2081523	Acidobacteriota	Terriglobia				Terriglobia bacterium
GCA_035995565.1	1	0	0	1	0	0	2976921	FALSE	FALSE	Candidatus Angelobacter sp.	Bacteria	bacteria>acidobacteriota>terriglobia	Bacteria; Acidobacteriota; Terriglobia; Candidatus Angelobacter; unclassified Candidatus Angelobacter; Candidatus Angelobacter sp.	2976921	Acidobacteriota	Terriglobia				Angelobacter sp.
GCA_035996325.1	2	0	0	2	0	0	2976921	FALSE	FALSE	Candidatus Angelobacter sp.	Bacteria	bacteria>acidobacteriota>terriglobia	Bacteria; Acidobacteriota; Terriglobia; Candidatus Angelobacter; unclassified Candidatus Angelobacter; Candidatus Angelobacter sp.	2976921	Acidobacteriota	Terriglobia				Angelobacter sp.
GCA_035996465.1	2	0	0	2	0	0	2976921	FALSE	FALSE	Candidatus Angelobacter sp.	Bacteria	bacteria>acidobacteriota>terriglobia	Bacteria; Acidobacteriota; Terriglobia; Candidatus Angelobacter; unclassified Candidatus Angelobacter; Candidatus Angelobacter sp.	2976921	Acidobacteriota	Terriglobia				Angelobacter sp.
GCA_036266355.1	1	0	0	1	0	0	2976921	FALSE	FALSE	Candidatus Angelobacter sp.	Bacteria	bacteria>acidobacteriota>terriglobia	Bacteria; Acidobacteriota; Terriglobia; Candidatus Angelobacter; unclassified Candidatus Angelobacter; Candidatus Angelobacter sp.	2976921	Acidobacteriota	Terriglobia				Angelobacter sp.
GCA_036515395.1	1	0	0	1	0	0	2976921	FALSE	FALSE	Candidatus Angelobacter sp.	Bacteria	bacteria>acidobacteriota>terriglobia	Bacteria; Acidobacteriota; Terriglobia; Candidatus Angelobacter; unclassified Candidatus Angelobacter; Candidatus Angelobacter sp.	2976921	Acidobacteriota	Terriglobia				Angelobacter sp.
GCA_900290345.1	3	0	0	3	0	0	2043162	FALSE	FALSE	Acidobacteriia bacterium SbA2	Bacteria	bacteria>acidobacteriota>terriglobia	Bacteria; Acidobacteriota; Terriglobia; unclassified Terriglobia; Acidobacteriia bacterium SbA2	2043162	Acidobacteriota	Terriglobia				Acidobacteriia bacterium
GCA_014764485.1	3	0	0	3	0	0	2885994	FALSE	FALSE	Candidatus Sulfomarinibacter kjeldsenii	Bacteria	bacteria>acidobacteriota>thermoanaerobaculia>thermoanaerobaculales	Bacteria; Acidobacteriota; Thermoanaerobaculia; Thermoanaerobaculales; Candidatus Sulfomarinibacteraceae; Candidatus Sulfomarinibacter; Candidatus Sulfomarinibacter kjeldsenii	2885994	Acidobacteriota	Thermoanaerobaculia	Thermoanaerobaculales	Candidatus Sulfomarinibacteraceae		Sulfomarinibacter kjeldsenii
GCA_014764495.1	6	0	0	6	0	0	2885994	FALSE	FALSE	Candidatus Sulfomarinibacter kjeldsenii	Bacteria	bacteria>acidobacteriota>thermoanaerobaculia>thermoanaerobaculales	Bacteria; Acidobacteriota; Thermoanaerobaculia; Thermoanaerobaculales; Candidatus Sulfomarinibacteraceae; Candidatus Sulfomarinibacter; Candidatus Sulfomarinibacter kjeldsenii	2885994	Acidobacteriota	Thermoanaerobaculia	Thermoanaerobaculales	Candidatus Sulfomarinibacteraceae		Sulfomarinibacter kjeldsenii
GCA_014764525.1	7	0	0	7	0	0	2885994	FALSE	FALSE	Candidatus Sulfomarinibacter kjeldsenii	Bacteria	bacteria>acidobacteriota>thermoanaerobaculia>thermoanaerobaculales	Bacteria; Acidobacteriota; Thermoanaerobaculia; Thermoanaerobaculales; Candidatus Sulfomarinibacteraceae; Candidatus Sulfomarinibacter; Candidatus Sulfomarinibacter kjeldsenii	2885994	Acidobacteriota	Thermoanaerobaculia	Thermoanaerobaculales	Candidatus Sulfomarinibacteraceae		Sulfomarinibacter kjeldsenii
GCA_014764585.1	1	0	0	1	0	0	2886020	FALSE	FALSE	Candidatus Sulfomarinibacter sp. MAG AM2	Bacteria	bacteria>acidobacteriota>thermoanaerobaculia>thermoanaerobaculales	Bacteria; Acidobacteriota; Thermoanaerobaculia; Thermoanaerobaculales; Candidatus Sulfomarinibacteraceae; Candidatus Sulfomarinibacter; unclassified Candidatus Sulfomarinibacter; Candidatus Sulfomarinibacter sp. MAG AM2	2886020	Acidobacteriota	Thermoanaerobaculia	Thermoanaerobaculales	Candidatus Sulfomarinibacteraceae		Sulfomarinibacter sp.
GCA_014764595.1	4	0	0	4	0	0	2886019	FALSE	FALSE	Candidatus Sulfomarinibacter sp. MAG AM1	Bacteria	bacteria>acidobacteriota>thermoanaerobaculia>thermoanaerobaculales	Bacteria; Acidobacteriota; Thermoanaerobaculia; Thermoanaerobaculales; Candidatus Sulfomarinibacteraceae; Candidatus Sulfomarinibacter; unclassified Candidatus Sulfomarinibacter; Candidatus Sulfomarinibacter sp. MAG AM1	2886019	Acidobacteriota	Thermoanaerobaculia	Thermoanaerobaculales	Candidatus Sulfomarinibacteraceae		Sulfomarinibacter sp.
GCF_000687145.1	2	0	0	2	0	0	1312852	TRUE	TRUE	Thermoanaerobaculum aquaticum	Bacteria	bacteria>acidobacteriota>thermoanaerobaculia>thermoanaerobaculales	Bacteria; Acidobacteriota; Thermoanaerobaculia; Thermoanaerobaculales; Thermoanaerobaculaceae; Thermoanaerobaculum; Thermoanaerobaculum aquaticum	1312852	Acidobacteriota	Thermoanaerobaculia	Thermoanaerobaculales	Thermoanaerobaculaceae		Thermoanaerobaculum aquaticum
GCA_012798145.1	5	0	0	5	0	0	2699758	FALSE	FALSE	Thermoanaerobaculaceae bacterium	Bacteria	bacteria>acidobacteriota>thermoanaerobaculia>thermoanaerobaculales	Bacteria; Acidobacteriota; Thermoanaerobaculia; Thermoanaerobaculales; Thermoanaerobaculaceae; unclassified Thermoanaerobaculaceae; Thermoanaerobaculaceae bacterium	2699758	Acidobacteriota	Thermoanaerobaculia	Thermoanaerobaculales	Thermoanaerobaculaceae		Thermoanaerobaculaceae bacterium
GCA_013388425.1	3	0	0	3	0	0	2699758	FALSE	FALSE	Thermoanaerobaculaceae bacterium	Bacteria	bacteria>acidobacteriota>thermoanaerobaculia>thermoanaerobaculales	Bacteria; Acidobacteriota; Thermoanaerobaculia; Thermoanaerobaculales; Thermoanaerobaculaceae; unclassified Thermoanaerobaculaceae; Thermoanaerobaculaceae bacterium	2699758	Acidobacteriota	Thermoanaerobaculia	Thermoanaerobaculales	Thermoanaerobaculaceae		Thermoanaerobaculaceae bacterium
GCA_018000955.1	6	0	0	6	0	0	2699758	FALSE	FALSE	Thermoanaerobaculaceae bacterium	Bacteria	bacteria>acidobacteriota>thermoanaerobaculia>thermoanaerobaculales	Bacteria; Acidobacteriota; Thermoanaerobaculia; Thermoanaerobaculales; Thermoanaerobaculaceae; unclassified Thermoanaerobaculaceae; Thermoanaerobaculaceae bacterium	2699758	Acidobacteriota	Thermoanaerobaculia	Thermoanaerobaculales	Thermoanaerobaculaceae		Thermoanaerobaculaceae bacterium
GCA_022865555.1	8	0	0	8	0	0	2699758	FALSE	FALSE	Thermoanaerobaculaceae bacterium	Bacteria	bacteria>acidobacteriota>thermoanaerobaculia>thermoanaerobaculales	Bacteria; Acidobacteriota; Thermoanaerobaculia; Thermoanaerobaculales; Thermoanaerobaculaceae; unclassified Thermoanaerobaculaceae; Thermoanaerobaculaceae bacterium	2699758	Acidobacteriota	Thermoanaerobaculia	Thermoanaerobaculales	Thermoanaerobaculaceae		Thermoanaerobaculaceae bacterium
GCA_025060245.1	2	0	0	2	0	0	2510637	FALSE	FALSE	Thermoanaerobaculum sp.	Bacteria	bacteria>acidobacteriota>thermoanaerobaculia>thermoanaerobaculales	Bacteria; Acidobacteriota; Thermoanaerobaculia; Thermoanaerobaculales; Thermoanaerobaculaceae; Thermoanaerobaculum; unclassified Thermoanaerobaculum; Thermoanaerobaculum sp.	2510637	Acidobacteriota	Thermoanaerobaculia	Thermoanaerobaculales	Thermoanaerobaculaceae		Thermoanaerobaculum sp.
GCA_025456225.1	9	0	0	9	0	0	2699758	FALSE	FALSE	Thermoanaerobaculaceae bacterium	Bacteria	bacteria>acidobacteriota>thermoanaerobaculia>thermoanaerobaculales	Bacteria; Acidobacteriota; Thermoanaerobaculia; Thermoanaerobaculales; Thermoanaerobaculaceae; unclassified Thermoanaerobaculaceae; Thermoanaerobaculaceae bacterium	2699758	Acidobacteriota	Thermoanaerobaculia	Thermoanaerobaculales	Thermoanaerobaculaceae		Thermoanaerobaculaceae bacterium
GCA_025998615.1	2	0	0	2	0	0	2510637	FALSE	FALSE	Thermoanaerobaculum sp.	Bacteria	bacteria>acidobacteriota>thermoanaerobaculia>thermoanaerobaculales	Bacteria; Acidobacteriota; Thermoanaerobaculia; Thermoanaerobaculales; Thermoanaerobaculaceae; Thermoanaerobaculum; unclassified Thermoanaerobaculum; Thermoanaerobaculum sp.	2510637	Acidobacteriota	Thermoanaerobaculia	Thermoanaerobaculales	Thermoanaerobaculaceae		Thermoanaerobaculum sp.
GCA_026416995.1	1	0	0	1	0	0	2510637	FALSE	FALSE	Thermoanaerobaculum sp.	Bacteria	bacteria>acidobacteriota>thermoanaerobaculia>thermoanaerobaculales	Bacteria; Acidobacteriota; Thermoanaerobaculia; Thermoanaerobaculales; Thermoanaerobaculaceae; Thermoanaerobaculum; unclassified Thermoanaerobaculum; Thermoanaerobaculum sp.	2510637	Acidobacteriota	Thermoanaerobaculia	Thermoanaerobaculales	Thermoanaerobaculaceae		Thermoanaerobaculum sp.
GCA_028716885.1	8	0	0	8	0	0	2699758	FALSE	FALSE	Thermoanaerobaculaceae bacterium	Bacteria	bacteria>acidobacteriota>thermoanaerobaculia>thermoanaerobaculales	Bacteria; Acidobacteriota; Thermoanaerobaculia; Thermoanaerobaculales; Thermoanaerobaculaceae; unclassified Thermoanaerobaculaceae; Thermoanaerobaculaceae bacterium	2699758	Acidobacteriota	Thermoanaerobaculia	Thermoanaerobaculales	Thermoanaerobaculaceae		Thermoanaerobaculaceae bacterium
GCA_033582435.1	1	0	0	1	0	0	2510637	FALSE	FALSE	Thermoanaerobaculum sp.	Bacteria	bacteria>acidobacteriota>thermoanaerobaculia>thermoanaerobaculales	Bacteria; Acidobacteriota; Thermoanaerobaculia; Thermoanaerobaculales; Thermoanaerobaculaceae; Thermoanaerobaculum; unclassified Thermoanaerobaculum; Thermoanaerobaculum sp.	2510637	Acidobacteriota	Thermoanaerobaculia	Thermoanaerobaculales	Thermoanaerobaculaceae		Thermoanaerobaculum sp.
GCA_035408265.1	6	0	0	6	0	0	2699758	FALSE	FALSE	Thermoanaerobaculaceae bacterium	Bacteria	bacteria>acidobacteriota>thermoanaerobaculia>thermoanaerobaculales	Bacteria; Acidobacteriota; Thermoanaerobaculia; Thermoanaerobaculales; Thermoanaerobaculaceae; unclassified Thermoanaerobaculaceae; Thermoanaerobaculaceae bacterium	2699758	Acidobacteriota	Thermoanaerobaculia	Thermoanaerobaculales	Thermoanaerobaculaceae		Thermoanaerobaculaceae bacterium
GCA_035427465.1	2	0	0	2	0	0	2699758	FALSE	FALSE	Thermoanaerobaculaceae bacterium	Bacteria	bacteria>acidobacteriota>thermoanaerobaculia>thermoanaerobaculales	Bacteria; Acidobacteriota; Thermoanaerobaculia; Thermoanaerobaculales; Thermoanaerobaculaceae; unclassified Thermoanaerobaculaceae; Thermoanaerobaculaceae bacterium	2699758	Acidobacteriota	Thermoanaerobaculia	Thermoanaerobaculales	Thermoanaerobaculaceae		Thermoanaerobaculaceae bacterium
GCA_035427665.1	4	0	0	4	0	0	2699758	FALSE	FALSE	Thermoanaerobaculaceae bacterium	Bacteria	bacteria>acidobacteriota>thermoanaerobaculia>thermoanaerobaculales	Bacteria; Acidobacteriota; Thermoanaerobaculia; Thermoanaerobaculales; Thermoanaerobaculaceae; unclassified Thermoanaerobaculaceae; Thermoanaerobaculaceae bacterium	2699758	Acidobacteriota	Thermoanaerobaculia	Thermoanaerobaculales	Thermoanaerobaculaceae		Thermoanaerobaculaceae bacterium
GCA_021107705.1	10	0	0	10	0	0	2873827	FALSE	FALSE	Thermoanaerobaculales bacterium	Bacteria	bacteria>acidobacteriota>thermoanaerobaculia>thermoanaerobaculales	Bacteria; Acidobacteriota; Thermoanaerobaculia; Thermoanaerobaculales; unclassified Thermoanaerobaculales; Thermoanaerobaculales bacterium	2873827	Acidobacteriota	Thermoanaerobaculia	Thermoanaerobaculales			Thermoanaerobaculales bacterium
GCA_022868145.1	7	0	0	7	0	0	2873827	FALSE	FALSE	Thermoanaerobaculales bacterium	Bacteria	bacteria>acidobacteriota>thermoanaerobaculia>thermoanaerobaculales	Bacteria; Acidobacteriota; Thermoanaerobaculia; Thermoanaerobaculales; unclassified Thermoanaerobaculales; Thermoanaerobaculales bacterium	2873827	Acidobacteriota	Thermoanaerobaculia	Thermoanaerobaculales			Thermoanaerobaculales bacterium
GCA_025456145.1	6	0	0	6	0	0	2873827	FALSE	FALSE	Thermoanaerobaculales bacterium	Bacteria	bacteria>acidobacteriota>thermoanaerobaculia>thermoanaerobaculales	Bacteria; Acidobacteriota; Thermoanaerobaculia; Thermoanaerobaculales; unclassified Thermoanaerobaculales; Thermoanaerobaculales bacterium	2873827	Acidobacteriota	Thermoanaerobaculia	Thermoanaerobaculales			Thermoanaerobaculales bacterium
GCA_025456385.1	5	0	0	5	0	0	2873827	FALSE	FALSE	Thermoanaerobaculales bacterium	Bacteria	bacteria>acidobacteriota>thermoanaerobaculia>thermoanaerobaculales	Bacteria; Acidobacteriota; Thermoanaerobaculia; Thermoanaerobaculales; unclassified Thermoanaerobaculales; Thermoanaerobaculales bacterium	2873827	Acidobacteriota	Thermoanaerobaculia	Thermoanaerobaculales			Thermoanaerobaculales bacterium
GCA_026196355.1	9	0	0	9	0	0	2873827	FALSE	FALSE	Thermoanaerobaculales bacterium	Bacteria	bacteria>acidobacteriota>thermoanaerobaculia>thermoanaerobaculales	Bacteria; Acidobacteriota; Thermoanaerobaculia; Thermoanaerobaculales; unclassified Thermoanaerobaculales; Thermoanaerobaculales bacterium	2873827	Acidobacteriota	Thermoanaerobaculia	Thermoanaerobaculales			Thermoanaerobaculales bacterium
GCA_009026125.1	3	0	0	3	0	0	2651171	FALSE	FALSE	Thermoanaerobaculia bacterium	Bacteria	bacteria>acidobacteriota>thermoanaerobaculia	Bacteria; Acidobacteriota; Thermoanaerobaculia; unclassified Thermoanaerobaculia; Thermoanaerobaculia bacterium	2651171	Acidobacteriota	Thermoanaerobaculia				Thermoanaerobaculia bacterium
GCA_009026165.1	5	0	0	5	0	0	2651171	FALSE	FALSE	Thermoanaerobaculia bacterium	Bacteria	bacteria>acidobacteriota>thermoanaerobaculia	Bacteria; Acidobacteriota; Thermoanaerobaculia; unclassified Thermoanaerobaculia; Thermoanaerobaculia bacterium	2651171	Acidobacteriota	Thermoanaerobaculia				Thermoanaerobaculia bacterium
GCA_012031435.1	3	0	0	3	0	0	2651171	FALSE	FALSE	Thermoanaerobaculia bacterium	Bacteria	bacteria>acidobacteriota>thermoanaerobaculia	Bacteria; Acidobacteriota; Thermoanaerobaculia; unclassified Thermoanaerobaculia; Thermoanaerobaculia bacterium	2651171	Acidobacteriota	Thermoanaerobaculia				Thermoanaerobaculia bacterium
GCA_014385455.1	3	0	0	3	0	0	2651171	FALSE	FALSE	Thermoanaerobaculia bacterium	Bacteria	bacteria>acidobacteriota>thermoanaerobaculia	Bacteria; Acidobacteriota; Thermoanaerobaculia; unclassified Thermoanaerobaculia; Thermoanaerobaculia bacterium	2651171	Acidobacteriota	Thermoanaerobaculia				Thermoanaerobaculia bacterium
GCA_016650215.1	6	0	0	6	0	0	2651171	FALSE	FALSE	Thermoanaerobaculia bacterium	Bacteria	bacteria>acidobacteriota>thermoanaerobaculia	Bacteria; Acidobacteriota; Thermoanaerobaculia; unclassified Thermoanaerobaculia; Thermoanaerobaculia bacterium	2651171	Acidobacteriota	Thermoanaerobaculia				Thermoanaerobaculia bacterium
GCA_017998715.1	4	0	0	4	0	0	2651171	FALSE	FALSE	Thermoanaerobaculia bacterium	Bacteria	bacteria>acidobacteriota>thermoanaerobaculia	Bacteria; Acidobacteriota; Thermoanaerobaculia; unclassified Thermoanaerobaculia; Thermoanaerobaculia bacterium	2651171	Acidobacteriota	Thermoanaerobaculia				Thermoanaerobaculia bacterium
GCA_017999215.1	4	0	0	4	0	0	2651171	FALSE	FALSE	Thermoanaerobaculia bacterium	Bacteria	bacteria>acidobacteriota>thermoanaerobaculia	Bacteria; Acidobacteriota; Thermoanaerobaculia; unclassified Thermoanaerobaculia; Thermoanaerobaculia bacterium	2651171	Acidobacteriota	Thermoanaerobaculia				Thermoanaerobaculia bacterium
GCA_018000195.1	3	0	0	3	0	0	2651171	FALSE	FALSE	Thermoanaerobaculia bacterium	Bacteria	bacteria>acidobacteriota>thermoanaerobaculia	Bacteria; Acidobacteriota; Thermoanaerobaculia; unclassified Thermoanaerobaculia; Thermoanaerobaculia bacterium	2651171	Acidobacteriota	Thermoanaerobaculia				Thermoanaerobaculia bacterium
GCA_018001035.1	3	0	0	3	0	0	2651171	FALSE	FALSE	Thermoanaerobaculia bacterium	Bacteria	bacteria>acidobacteriota>thermoanaerobaculia	Bacteria; Acidobacteriota; Thermoanaerobaculia; unclassified Thermoanaerobaculia; Thermoanaerobaculia bacterium	2651171	Acidobacteriota	Thermoanaerobaculia				Thermoanaerobaculia bacterium
GCA_018055265.1	3	0	0	3	0	0	2651171	FALSE	FALSE	Thermoanaerobaculia bacterium	Bacteria	bacteria>acidobacteriota>thermoanaerobaculia	Bacteria; Acidobacteriota; Thermoanaerobaculia; unclassified Thermoanaerobaculia; Thermoanaerobaculia bacterium	2651171	Acidobacteriota	Thermoanaerobaculia				Thermoanaerobaculia bacterium
GCA_018057705.1	4	0	0	4	0	0	2651171	FALSE	FALSE	Thermoanaerobaculia bacterium	Bacteria	bacteria>acidobacteriota>thermoanaerobaculia	Bacteria; Acidobacteriota; Thermoanaerobaculia; unclassified Thermoanaerobaculia; Thermoanaerobaculia bacterium	2651171	Acidobacteriota	Thermoanaerobaculia				Thermoanaerobaculia bacterium
GCA_018062225.1	3	0	0	3	0	0	2651171	FALSE	FALSE	Thermoanaerobaculia bacterium	Bacteria	bacteria>acidobacteriota>thermoanaerobaculia	Bacteria; Acidobacteriota; Thermoanaerobaculia; unclassified Thermoanaerobaculia; Thermoanaerobaculia bacterium	2651171	Acidobacteriota	Thermoanaerobaculia				Thermoanaerobaculia bacterium
GCA_019911795.1	10	0	0	10	0	0	2651171	FALSE	FALSE	Thermoanaerobaculia bacterium	Bacteria	bacteria>acidobacteriota>thermoanaerobaculia	Bacteria; Acidobacteriota; Thermoanaerobaculia; unclassified Thermoanaerobaculia; Thermoanaerobaculia bacterium	2651171	Acidobacteriota	Thermoanaerobaculia				Thermoanaerobaculia bacterium
GCA_019911865.1	4	0	0	4	0	0	2651171	FALSE	FALSE	Thermoanaerobaculia bacterium	Bacteria	bacteria>acidobacteriota>thermoanaerobaculia	Bacteria; Acidobacteriota; Thermoanaerobaculia; unclassified Thermoanaerobaculia; Thermoanaerobaculia bacterium	2651171	Acidobacteriota	Thermoanaerobaculia				Thermoanaerobaculia bacterium
GCA_019911925.1	2	0	0	2	0	0	2651171	FALSE	FALSE	Thermoanaerobaculia bacterium	Bacteria	bacteria>acidobacteriota>thermoanaerobaculia	Bacteria; Acidobacteriota; Thermoanaerobaculia; unclassified Thermoanaerobaculia; Thermoanaerobaculia bacterium	2651171	Acidobacteriota	Thermoanaerobaculia				Thermoanaerobaculia bacterium
GCA_022071945.1	2	0	0	2	0	0	2651171	FALSE	FALSE	Thermoanaerobaculia bacterium	Bacteria	bacteria>acidobacteriota>thermoanaerobaculia	Bacteria; Acidobacteriota; Thermoanaerobaculia; unclassified Thermoanaerobaculia; Thermoanaerobaculia bacterium	2651171	Acidobacteriota	Thermoanaerobaculia				Thermoanaerobaculia bacterium
GCA_023151375.1	3	0	0	3	0	0	2651171	FALSE	FALSE	Thermoanaerobaculia bacterium	Bacteria	bacteria>acidobacteriota>thermoanaerobaculia	Bacteria; Acidobacteriota; Thermoanaerobaculia; unclassified Thermoanaerobaculia; Thermoanaerobaculia bacterium	2651171	Acidobacteriota	Thermoanaerobaculia				Thermoanaerobaculia bacterium
GCA_023384635.1	3	0	0	3	0	0	2651171	FALSE	FALSE	Thermoanaerobaculia bacterium	Bacteria	bacteria>acidobacteriota>thermoanaerobaculia	Bacteria; Acidobacteriota; Thermoanaerobaculia; unclassified Thermoanaerobaculia; Thermoanaerobaculia bacterium	2651171	Acidobacteriota	Thermoanaerobaculia				Thermoanaerobaculia bacterium
GCA_023384665.1	4	0	0	4	0	0	2651171	FALSE	FALSE	Thermoanaerobaculia bacterium	Bacteria	bacteria>acidobacteriota>thermoanaerobaculia	Bacteria; Acidobacteriota; Thermoanaerobaculia; unclassified Thermoanaerobaculia; Thermoanaerobaculia bacterium	2651171	Acidobacteriota	Thermoanaerobaculia				Thermoanaerobaculia bacterium
GCA_023700825.1	17	0	0	17	0	0	2651171	FALSE	FALSE	Thermoanaerobaculia bacterium	Bacteria	bacteria>acidobacteriota>thermoanaerobaculia	Bacteria; Acidobacteriota; Thermoanaerobaculia; unclassified Thermoanaerobaculia; Thermoanaerobaculia bacterium	2651171	Acidobacteriota	Thermoanaerobaculia				Thermoanaerobaculia bacterium
GCA_023701315.1	4	0	0	4	0	0	2651171	FALSE	FALSE	Thermoanaerobaculia bacterium	Bacteria	bacteria>acidobacteriota>thermoanaerobaculia	Bacteria; Acidobacteriota; Thermoanaerobaculia; unclassified Thermoanaerobaculia; Thermoanaerobaculia bacterium	2651171	Acidobacteriota	Thermoanaerobaculia				Thermoanaerobaculia bacterium
GCA_023717585.1	3	0	0	3	0	0	2651171	FALSE	FALSE	Thermoanaerobaculia bacterium	Bacteria	bacteria>acidobacteriota>thermoanaerobaculia	Bacteria; Acidobacteriota; Thermoanaerobaculia; unclassified Thermoanaerobaculia; Thermoanaerobaculia bacterium	2651171	Acidobacteriota	Thermoanaerobaculia				Thermoanaerobaculia bacterium
GCA_027493395.1	3	0	0	3	0	0	2651171	FALSE	FALSE	Thermoanaerobaculia bacterium	Bacteria	bacteria>acidobacteriota>thermoanaerobaculia	Bacteria; Acidobacteriota; Thermoanaerobaculia; unclassified Thermoanaerobaculia; Thermoanaerobaculia bacterium	2651171	Acidobacteriota	Thermoanaerobaculia				Thermoanaerobaculia bacterium
GCA_028066595.1	7	0	0	7	0	0	2651171	FALSE	FALSE	Thermoanaerobaculia bacterium	Bacteria	bacteria>acidobacteriota>thermoanaerobaculia	Bacteria; Acidobacteriota; Thermoanaerobaculia; unclassified Thermoanaerobaculia; Thermoanaerobaculia bacterium	2651171	Acidobacteriota	Thermoanaerobaculia				Thermoanaerobaculia bacterium
GCA_035386885.1	3	0	0	3	0	0	2651171	FALSE	FALSE	Thermoanaerobaculia bacterium	Bacteria	bacteria>acidobacteriota>thermoanaerobaculia	Bacteria; Acidobacteriota; Thermoanaerobaculia; unclassified Thermoanaerobaculia; Thermoanaerobaculia bacterium	2651171	Acidobacteriota	Thermoanaerobaculia				Thermoanaerobaculia bacterium
GCA_035423345.1	1	0	0	1	0	0	2651171	FALSE	FALSE	Thermoanaerobaculia bacterium	Bacteria	bacteria>acidobacteriota>thermoanaerobaculia	Bacteria; Acidobacteriota; Thermoanaerobaculia; unclassified Thermoanaerobaculia; Thermoanaerobaculia bacterium	2651171	Acidobacteriota	Thermoanaerobaculia				Thermoanaerobaculia bacterium
GCA_035430945.1	3	0	0	3	0	0	2651171	FALSE	FALSE	Thermoanaerobaculia bacterium	Bacteria	bacteria>acidobacteriota>thermoanaerobaculia	Bacteria; Acidobacteriota; Thermoanaerobaculia; unclassified Thermoanaerobaculia; Thermoanaerobaculia bacterium	2651171	Acidobacteriota	Thermoanaerobaculia				Thermoanaerobaculia bacterium
GCA_035449905.1	3	0	0	3	0	0	2651171	FALSE	FALSE	Thermoanaerobaculia bacterium	Bacteria	bacteria>acidobacteriota>thermoanaerobaculia	Bacteria; Acidobacteriota; Thermoanaerobaculia; unclassified Thermoanaerobaculia; Thermoanaerobaculia bacterium	2651171	Acidobacteriota	Thermoanaerobaculia				Thermoanaerobaculia bacterium
GCA_035451225.1	3	0	0	3	0	0	2651171	FALSE	FALSE	Thermoanaerobaculia bacterium	Bacteria	bacteria>acidobacteriota>thermoanaerobaculia	Bacteria; Acidobacteriota; Thermoanaerobaculia; unclassified Thermoanaerobaculia; Thermoanaerobaculia bacterium	2651171	Acidobacteriota	Thermoanaerobaculia				Thermoanaerobaculia bacterium
GCA_035452485.1	3	0	0	3	0	0	2651171	FALSE	FALSE	Thermoanaerobaculia bacterium	Bacteria	bacteria>acidobacteriota>thermoanaerobaculia	Bacteria; Acidobacteriota; Thermoanaerobaculia; unclassified Thermoanaerobaculia; Thermoanaerobaculia bacterium	2651171	Acidobacteriota	Thermoanaerobaculia				Thermoanaerobaculia bacterium
GCF_001618865.1	5	0	0	5	0	0	1855912	TRUE	TRUE	Luteitalea pratensis	Bacteria	bacteria>acidobacteriota>vicinamibacteria>vicinamibacterales	Bacteria; Acidobacteriota; Vicinamibacteria; Vicinamibacterales; Vicinamibacteraceae; Luteitalea; Luteitalea pratensis	1855912	Acidobacteriota	Vicinamibacteria	Vicinamibacterales	Vicinamibacteraceae		Luteitalea pratensis
GCA_009380045.1	5	0	0	5	0	0	2004800	FALSE	FALSE	Luteitalea sp.	Bacteria	bacteria>acidobacteriota>vicinamibacteria>vicinamibacterales	Bacteria; Acidobacteriota; Vicinamibacteria; Vicinamibacterales; Vicinamibacteraceae; Luteitalea; unclassified Luteitalea; Luteitalea sp.	2004800	Acidobacteriota	Vicinamibacteria	Vicinamibacterales	Vicinamibacteraceae		Luteitalea sp.
GCF_016865485.1	5	0	0	5	0	0	2802971	TRUE	TRUE	Luteitalea sp. TBR-22	Bacteria	bacteria>acidobacteriota>vicinamibacteria>vicinamibacterales	Bacteria; Acidobacteriota; Vicinamibacteria; Vicinamibacterales; Vicinamibacteraceae; Luteitalea; unclassified Luteitalea; Luteitalea sp. TBR-22	2802971	Acidobacteriota	Vicinamibacteria	Vicinamibacterales	Vicinamibacteraceae		Luteitalea sp.
GCF_022842525.1	6	0	0	6	0	0	2004800	TRUE	FALSE	Luteitalea sp.	Bacteria	bacteria>acidobacteriota>vicinamibacteria>vicinamibacterales	Bacteria; Acidobacteriota; Vicinamibacteria; Vicinamibacterales; Vicinamibacteraceae; Luteitalea; unclassified Luteitalea; Luteitalea sp.	2004800	Acidobacteriota	Vicinamibacteria	Vicinamibacterales	Vicinamibacteraceae		Luteitalea sp.
GCA_023384595.1	6	0	0	6	0	0	2590576	FALSE	FALSE	Vicinamibacteraceae bacterium	Bacteria	bacteria>acidobacteriota>vicinamibacteria>vicinamibacterales	Bacteria; Acidobacteriota; Vicinamibacteria; Vicinamibacterales; Vicinamibacteraceae; unclassified Vicinamibacteraceae; Vicinamibacteraceae bacterium	2590576	Acidobacteriota	Vicinamibacteria	Vicinamibacterales	Vicinamibacteraceae		Vicinamibacteraceae bacterium
GCA_022448185.1	2	0	0	2	0	0	2910147	FALSE	FALSE	Vicinamibacterales bacterium	Bacteria	bacteria>acidobacteriota>vicinamibacteria>vicinamibacterales	Bacteria; Acidobacteriota; Vicinamibacteria; Vicinamibacterales; unclassified Vicinamibacterales; Vicinamibacterales bacterium	2910147	Acidobacteriota	Vicinamibacteria	Vicinamibacterales			Vicinamibacterales bacterium
GCA_023717525.1	6	0	0	6	0	0	2910147	FALSE	FALSE	Vicinamibacterales bacterium	Bacteria	bacteria>acidobacteriota>vicinamibacteria>vicinamibacterales	Bacteria; Acidobacteriota; Vicinamibacteria; Vicinamibacterales; unclassified Vicinamibacterales; Vicinamibacterales bacterium	2910147	Acidobacteriota	Vicinamibacteria	Vicinamibacterales			Vicinamibacterales bacterium
GCA_024960715.1	1	0	0	1	0	0	2910147	FALSE	FALSE	Vicinamibacterales bacterium	Bacteria	bacteria>acidobacteriota>vicinamibacteria>vicinamibacterales	Bacteria; Acidobacteriota; Vicinamibacteria; Vicinamibacterales; unclassified Vicinamibacterales; Vicinamibacterales bacterium	2910147	Acidobacteriota	Vicinamibacteria	Vicinamibacterales			Vicinamibacterales bacterium
GCA_025456345.1	4	0	0	4	0	0	2910147	FALSE	FALSE	Vicinamibacterales bacterium	Bacteria	bacteria>acidobacteriota>vicinamibacteria>vicinamibacterales	Bacteria; Acidobacteriota; Vicinamibacteria; Vicinamibacterales; unclassified Vicinamibacterales; Vicinamibacterales bacterium	2910147	Acidobacteriota	Vicinamibacteria	Vicinamibacterales			Vicinamibacterales bacterium
GCA_028822635.1	3	0	0	3	0	0	2910147	FALSE	FALSE	Vicinamibacterales bacterium	Bacteria	bacteria>acidobacteriota>vicinamibacteria>vicinamibacterales	Bacteria; Acidobacteriota; Vicinamibacteria; Vicinamibacterales; unclassified Vicinamibacterales; Vicinamibacterales bacterium	2910147	Acidobacteriota	Vicinamibacteria	Vicinamibacterales			Vicinamibacterales bacterium
GCA_030743195.1	4	0	0	4	0	0	2910147	FALSE	FALSE	Vicinamibacterales bacterium	Bacteria	bacteria>acidobacteriota>vicinamibacteria>vicinamibacterales	Bacteria; Acidobacteriota; Vicinamibacteria; Vicinamibacterales; unclassified Vicinamibacterales; Vicinamibacterales bacterium	2910147	Acidobacteriota	Vicinamibacteria	Vicinamibacterales			Vicinamibacterales bacterium
GCA_030745095.1	4	0	0	4	0	0	2910147	FALSE	FALSE	Vicinamibacterales bacterium	Bacteria	bacteria>acidobacteriota>vicinamibacteria>vicinamibacterales	Bacteria; Acidobacteriota; Vicinamibacteria; Vicinamibacterales; unclassified Vicinamibacterales; Vicinamibacterales bacterium	2910147	Acidobacteriota	Vicinamibacteria	Vicinamibacterales			Vicinamibacterales bacterium
GCA_030745255.1	1	0	0	1	0	0	2910147	FALSE	FALSE	Vicinamibacterales bacterium	Bacteria	bacteria>acidobacteriota>vicinamibacteria>vicinamibacterales	Bacteria; Acidobacteriota; Vicinamibacteria; Vicinamibacterales; unclassified Vicinamibacterales; Vicinamibacterales bacterium	2910147	Acidobacteriota	Vicinamibacteria	Vicinamibacterales			Vicinamibacterales bacterium
GCA_030751655.1	1	0	0	1	0	0	2910147	FALSE	FALSE	Vicinamibacterales bacterium	Bacteria	bacteria>acidobacteriota>vicinamibacteria>vicinamibacterales	Bacteria; Acidobacteriota; Vicinamibacteria; Vicinamibacterales; unclassified Vicinamibacterales; Vicinamibacterales bacterium	2910147	Acidobacteriota	Vicinamibacteria	Vicinamibacterales			Vicinamibacterales bacterium
GCA_030751915.1	2	0	0	2	0	0	2910147	FALSE	FALSE	Vicinamibacterales bacterium	Bacteria	bacteria>acidobacteriota>vicinamibacteria>vicinamibacterales	Bacteria; Acidobacteriota; Vicinamibacteria; Vicinamibacterales; unclassified Vicinamibacterales; Vicinamibacterales bacterium	2910147	Acidobacteriota	Vicinamibacteria	Vicinamibacterales			Vicinamibacterales bacterium
GCA_030752655.1	2	0	0	2	0	0	2910147	FALSE	FALSE	Vicinamibacterales bacterium	Bacteria	bacteria>acidobacteriota>vicinamibacteria>vicinamibacterales	Bacteria; Acidobacteriota; Vicinamibacteria; Vicinamibacterales; unclassified Vicinamibacterales; Vicinamibacterales bacterium	2910147	Acidobacteriota	Vicinamibacteria	Vicinamibacterales			Vicinamibacterales bacterium
GCA_030753075.1	3	0	0	3	0	0	2910147	FALSE	FALSE	Vicinamibacterales bacterium	Bacteria	bacteria>acidobacteriota>vicinamibacteria>vicinamibacterales	Bacteria; Acidobacteriota; Vicinamibacteria; Vicinamibacterales; unclassified Vicinamibacterales; Vicinamibacterales bacterium	2910147	Acidobacteriota	Vicinamibacteria	Vicinamibacterales			Vicinamibacterales bacterium
GCA_030754975.1	1	0	0	1	0	0	2910147	FALSE	FALSE	Vicinamibacterales bacterium	Bacteria	bacteria>acidobacteriota>vicinamibacteria>vicinamibacterales	Bacteria; Acidobacteriota; Vicinamibacteria; Vicinamibacterales; unclassified Vicinamibacterales; Vicinamibacterales bacterium	2910147	Acidobacteriota	Vicinamibacteria	Vicinamibacterales			Vicinamibacterales bacterium
GCA_030755035.1	3	0	0	3	0	0	2910147	FALSE	FALSE	Vicinamibacterales bacterium	Bacteria	bacteria>acidobacteriota>vicinamibacteria>vicinamibacterales	Bacteria; Acidobacteriota; Vicinamibacteria; Vicinamibacterales; unclassified Vicinamibacterales; Vicinamibacterales bacterium	2910147	Acidobacteriota	Vicinamibacteria	Vicinamibacterales			Vicinamibacterales bacterium
GCA_035348395.1	1	0	0	1	0	0	2910147	FALSE	FALSE	Vicinamibacterales bacterium	Bacteria	bacteria>acidobacteriota>vicinamibacteria>vicinamibacterales	Bacteria; Acidobacteriota; Vicinamibacteria; Vicinamibacterales; unclassified Vicinamibacterales; Vicinamibacterales bacterium	2910147	Acidobacteriota	Vicinamibacteria	Vicinamibacterales			Vicinamibacterales bacterium
GCA_036011565.1	2	0	0	2	0	0	2910147	FALSE	FALSE	Vicinamibacterales bacterium	Bacteria	bacteria>acidobacteriota>vicinamibacteria>vicinamibacterales	Bacteria; Acidobacteriota; Vicinamibacteria; Vicinamibacterales; unclassified Vicinamibacterales; Vicinamibacterales bacterium	2910147	Acidobacteriota	Vicinamibacteria	Vicinamibacterales			Vicinamibacterales bacterium
GCA_036012905.1	2	0	0	2	0	0	2910147	FALSE	FALSE	Vicinamibacterales bacterium	Bacteria	bacteria>acidobacteriota>vicinamibacteria>vicinamibacterales	Bacteria; Acidobacteriota; Vicinamibacteria; Vicinamibacterales; unclassified Vicinamibacterales; Vicinamibacterales bacterium	2910147	Acidobacteriota	Vicinamibacteria	Vicinamibacterales			Vicinamibacterales bacterium
GCA_016650185.1	3	0	0	3	0	0	2793154	FALSE	FALSE	Vicinamibacteria bacterium	Bacteria	bacteria>acidobacteriota>vicinamibacteria	Bacteria; Acidobacteriota; Vicinamibacteria; unclassified Vicinamibacteria; Vicinamibacteria bacterium	2793154	Acidobacteriota	Vicinamibacteria				Vicinamibacteria bacterium
GCA_016650245.1	3	0	0	3	0	0	2793154	FALSE	FALSE	Vicinamibacteria bacterium	Bacteria	bacteria>acidobacteriota>vicinamibacteria	Bacteria; Acidobacteriota; Vicinamibacteria; unclassified Vicinamibacteria; Vicinamibacteria bacterium	2793154	Acidobacteriota	Vicinamibacteria				Vicinamibacteria bacterium
GCA_016934575.1	26	0	0	26	0	0	2793154	FALSE	FALSE	Vicinamibacteria bacterium	Bacteria	bacteria>acidobacteriota>vicinamibacteria	Bacteria; Acidobacteriota; Vicinamibacteria; unclassified Vicinamibacteria; Vicinamibacteria bacterium	2793154	Acidobacteriota	Vicinamibacteria				Vicinamibacteria bacterium
GCA_017990495.1	4	0	0	4	0	0	2793154	FALSE	FALSE	Vicinamibacteria bacterium	Bacteria	bacteria>acidobacteriota>vicinamibacteria	Bacteria; Acidobacteriota; Vicinamibacteria; unclassified Vicinamibacteria; Vicinamibacteria bacterium	2793154	Acidobacteriota	Vicinamibacteria				Vicinamibacteria bacterium
GCA_018063445.1	3	0	0	3	0	0	2793154	FALSE	FALSE	Vicinamibacteria bacterium	Bacteria	bacteria>acidobacteriota>vicinamibacteria	Bacteria; Acidobacteriota; Vicinamibacteria; unclassified Vicinamibacteria; Vicinamibacteria bacterium	2793154	Acidobacteriota	Vicinamibacteria				Vicinamibacteria bacterium
GCA_019694155.1	4	0	0	4	0	0	2793154	FALSE	FALSE	Vicinamibacteria bacterium	Bacteria	bacteria>acidobacteriota>vicinamibacteria	Bacteria; Acidobacteriota; Vicinamibacteria; unclassified Vicinamibacteria; Vicinamibacteria bacterium	2793154	Acidobacteriota	Vicinamibacteria				Vicinamibacteria bacterium
GCA_023384615.1	15	0	0	15	0	0	2793154	FALSE	FALSE	Vicinamibacteria bacterium	Bacteria	bacteria>acidobacteriota>vicinamibacteria	Bacteria; Acidobacteriota; Vicinamibacteria; unclassified Vicinamibacteria; Vicinamibacteria bacterium	2793154	Acidobacteriota	Vicinamibacteria				Vicinamibacteria bacterium
GCA_023701125.1	15	0	0	15	0	0	2793154	FALSE	FALSE	Vicinamibacteria bacterium	Bacteria	bacteria>acidobacteriota>vicinamibacteria	Bacteria; Acidobacteriota; Vicinamibacteria; unclassified Vicinamibacteria; Vicinamibacteria bacterium	2793154	Acidobacteriota	Vicinamibacteria				Vicinamibacteria bacterium
GCA_025456305.1	14	0	0	14	0	0	2793154	FALSE	FALSE	Vicinamibacteria bacterium	Bacteria	bacteria>acidobacteriota>vicinamibacteria	Bacteria; Acidobacteriota; Vicinamibacteria; unclassified Vicinamibacteria; Vicinamibacteria bacterium	2793154	Acidobacteriota	Vicinamibacteria				Vicinamibacteria bacterium
GCA_035637035.1	1	0	0	1	0	0	2793154	FALSE	FALSE	Vicinamibacteria bacterium	Bacteria	bacteria>acidobacteriota>vicinamibacteria	Bacteria; Acidobacteriota; Vicinamibacteria; unclassified Vicinamibacteria; Vicinamibacteria bacterium	2793154	Acidobacteriota	Vicinamibacteria				Vicinamibacteria bacterium
GCA_035715025.1	1	0	0	1	0	0	2793154	FALSE	FALSE	Vicinamibacteria bacterium	Bacteria	bacteria>acidobacteriota>vicinamibacteria	Bacteria; Acidobacteriota; Vicinamibacteria; unclassified Vicinamibacteria; Vicinamibacteria bacterium	2793154	Acidobacteriota	Vicinamibacteria				Vicinamibacteria bacterium
GCA_001567505.1	6	0	0	6	0	0	1617423	FALSE	FALSE	Acidobacteria bacterium OLB17	Bacteria	bacteria>acidobacteriota	Bacteria; Acidobacteriota; unclassified Acidobacteriota; Acidobacteria bacterium OLB17	1617423	Acidobacteriota					Acidobacteria bacterium
GCA_001644245.1	3	0	0	3	0	0	1803033	FALSE	FALSE	Acidobacteria bacterium SCGC AG-212-P17	Bacteria	bacteria>acidobacteriota	Bacteria; Acidobacteriota; unclassified Acidobacteriota; Acidobacteria bacterium SCGC AG-212-P17	1803033	Acidobacteriota					Acidobacteria bacterium
GCA_001664505.1	9	0	0	9	0	0	1660251	FALSE	FALSE	Acidobacteria bacterium Mor1	Bacteria	bacteria>acidobacteriota	Bacteria; Acidobacteriota; Acidobacteriota incertae sedis; Acidobacteriota subdivision 22; Acidobacteria bacterium Mor1	1660251	Acidobacteriota					Acidobacteria bacterium
GCA_001724025.1	6	0	0	6	0	0	1660160	FALSE	FALSE	Acidobacteria bacterium SCN 69-37	Bacteria	bacteria>acidobacteriota	Bacteria; Acidobacteriota; unclassified Acidobacteriota; Acidobacteria bacterium SCN 69-37	1660160	Acidobacteriota					Acidobacteria bacterium
GCA_001766905.1	8	0	0	8	0	0	1797171	FALSE	FALSE	Acidobacteria bacterium RBG_13_68_16	Bacteria	bacteria>acidobacteriota	Bacteria; Acidobacteriota; unclassified Acidobacteriota; Acidobacteria bacterium RBG_13_68_16	1797171	Acidobacteriota					Acidobacteria bacterium
GCA_001766955.1	12	0	0	12	0	0	1797174	FALSE	FALSE	Acidobacteria bacterium RBG_16_70_10	Bacteria	bacteria>acidobacteriota	Bacteria; Acidobacteriota; unclassified Acidobacteriota; Acidobacteria bacterium RBG_16_70_10	1797174	Acidobacteriota					Acidobacteria bacterium
GCA_001766965.1	14	0	0	14	0	0	1797175	FALSE	FALSE	Acidobacteria bacterium RIFCSPHIGHO2_01_FULL_67_28	Bacteria	bacteria>acidobacteriota	Bacteria; Acidobacteriota; unclassified Acidobacteriota; Acidobacteria bacterium RIFCSPHIGHO2_01_FULL_67_28	1797175	Acidobacteriota					Acidobacteria bacterium
GCA_001766975.1	10	0	0	10	0	0	1797176	FALSE	FALSE	Acidobacteria bacterium RIFCSPHIGHO2_02_FULL_67_57	Bacteria	bacteria>acidobacteriota	Bacteria; Acidobacteriota; unclassified Acidobacteriota; Acidobacteria bacterium RIFCSPHIGHO2_02_FULL_67_57	1797176	Acidobacteriota					Acidobacteria bacterium
GCA_001766985.1	12	0	0	12	0	0	1797177	FALSE	FALSE	Acidobacteria bacterium RIFCSPHIGHO2_12_FULL_67_30	Bacteria	bacteria>acidobacteriota	Bacteria; Acidobacteriota; unclassified Acidobacteriota; Acidobacteria bacterium RIFCSPHIGHO2_12_FULL_67_30	1797177	Acidobacteriota					Acidobacteria bacterium
GCA_001767035.1	11	0	0	11	0	0	1797180	FALSE	FALSE	Acidobacteria bacterium RIFCSPLOWO2_02_FULL_61_28	Bacteria	bacteria>acidobacteriota	Bacteria; Acidobacteriota; unclassified Acidobacteriota; Acidobacteria bacterium RIFCSPLOWO2_02_FULL_61_28	1797180	Acidobacteriota					Acidobacteria bacterium
GCA_001767055.1	6	0	0	6	0	0	1797184	FALSE	FALSE	Acidobacteria bacterium RIFCSPLOWO2_02_FULL_67_36	Bacteria	bacteria>acidobacteriota	Bacteria; Acidobacteriota; unclassified Acidobacteriota; Acidobacteria bacterium RIFCSPLOWO2_02_FULL_67_36	1797184	Acidobacteriota					Acidobacteria bacterium
GCA_001767065.1	4	0	0	4	0	0	1797185	FALSE	FALSE	Acidobacteria bacterium RIFCSPLOWO2_02_FULL_68_18	Bacteria	bacteria>acidobacteriota	Bacteria; Acidobacteriota; unclassified Acidobacteriota; Acidobacteria bacterium RIFCSPLOWO2_02_FULL_68_18	1797185	Acidobacteriota					Acidobacteria bacterium
GCA_001767075.1	18	0	0	18	0	0	1797186	FALSE	FALSE	Acidobacteria bacterium RIFCSPLOWO2_12_FULL_54_10	Bacteria	bacteria>acidobacteriota	Bacteria; Acidobacteriota; unclassified Acidobacteriota; Acidobacteria bacterium RIFCSPLOWO2_12_FULL_54_10	1797186	Acidobacteriota					Acidobacteria bacterium
GCA_001767115.1	9	0	0	9	0	0	1797187	FALSE	FALSE	Acidobacteria bacterium RIFCSPLOWO2_12_FULL_59_11	Bacteria	bacteria>acidobacteriota	Bacteria; Acidobacteriota; unclassified Acidobacteriota; Acidobacteria bacterium RIFCSPLOWO2_12_FULL_59_11	1797187	Acidobacteriota					Acidobacteria bacterium
GCA_001767135.1	3	0	0	3	0	0	1797190	FALSE	FALSE	Acidobacteria bacterium RIFCSPLOWO2_12_FULL_66_10	Bacteria	bacteria>acidobacteriota	Bacteria; Acidobacteriota; unclassified Acidobacteriota; Acidobacteria bacterium RIFCSPLOWO2_12_FULL_66_10	1797190	Acidobacteriota					Acidobacteria bacterium
GCA_001767145.1	8	0	0	8	0	0	1797179	FALSE	FALSE	Acidobacteria bacterium RIFCSPLOWO2_02_FULL_60_20	Bacteria	bacteria>acidobacteriota	Bacteria; Acidobacteriota; unclassified Acidobacteriota; Acidobacteria bacterium RIFCSPLOWO2_02_FULL_60_20	1797179	Acidobacteriota					Acidobacteria bacterium
GCA_001767165.1	3	0	0	3	0	0	1797181	FALSE	FALSE	Acidobacteria bacterium RIFCSPLOWO2_02_FULL_64_15	Bacteria	bacteria>acidobacteriota	Bacteria; Acidobacteriota; unclassified Acidobacteriota; Acidobacteria bacterium RIFCSPLOWO2_02_FULL_64_15	1797181	Acidobacteriota					Acidobacteria bacterium
GCA_001767195.1	6	0	0	6	0	0	1797183	FALSE	FALSE	Acidobacteria bacterium RIFCSPLOWO2_02_FULL_67_21	Bacteria	bacteria>acidobacteriota	Bacteria; Acidobacteriota; unclassified Acidobacteriota; Acidobacteria bacterium RIFCSPLOWO2_02_FULL_67_21	1797183	Acidobacteriota					Acidobacteria bacterium
GCA_001767435.1	8	0	0	8	0	0	1797182	FALSE	FALSE	Acidobacteria bacterium RIFCSPLOWO2_02_FULL_65_29	Bacteria	bacteria>acidobacteriota	Bacteria; Acidobacteriota; unclassified Acidobacteriota; Acidobacteria bacterium RIFCSPLOWO2_02_FULL_65_29	1797182	Acidobacteriota					Acidobacteria bacterium
GCA_001767445.1	9	0	0	9	0	0	1797188	FALSE	FALSE	Acidobacteria bacterium RIFCSPLOWO2_12_FULL_60_22	Bacteria	bacteria>acidobacteriota	Bacteria; Acidobacteriota; unclassified Acidobacteriota; Acidobacteria bacterium RIFCSPLOWO2_12_FULL_60_22	1797188	Acidobacteriota					Acidobacteria bacterium
GCA_001767455.1	6	0	0	6	0	0	1797191	FALSE	FALSE	Acidobacteria bacterium RIFCSPLOWO2_12_FULL_66_21	Bacteria	bacteria>acidobacteriota	Bacteria; Acidobacteriota; unclassified Acidobacteriota; Acidobacteria bacterium RIFCSPLOWO2_12_FULL_66_21	1797191	Acidobacteriota					Acidobacteria bacterium
GCA_001767495.1	4	0	0	4	0	0	1797189	FALSE	FALSE	Acidobacteria bacterium RIFCSPLOWO2_12_FULL_65_11	Bacteria	bacteria>acidobacteriota	Bacteria; Acidobacteriota; unclassified Acidobacteriota; Acidobacteria bacterium RIFCSPLOWO2_12_FULL_65_11	1797189	Acidobacteriota					Acidobacteria bacterium
GCA_001767515.1	6	0	0	6	0	0	1797192	FALSE	FALSE	Acidobacteria bacterium RIFCSPLOWO2_12_FULL_67_14	Bacteria	bacteria>acidobacteriota	Bacteria; Acidobacteriota; unclassified Acidobacteriota; Acidobacteria bacterium RIFCSPLOWO2_12_FULL_67_14	1797192	Acidobacteriota					Acidobacteria bacterium
GCA_001767525.1	4	0	0	4	0	0	1797194	FALSE	FALSE	Acidobacteria bacterium RIFCSPLOWO2_12_FULL_68_19	Bacteria	bacteria>acidobacteriota	Bacteria; Acidobacteriota; unclassified Acidobacteriota; Acidobacteria bacterium RIFCSPLOWO2_12_FULL_68_19	1797194	Acidobacteriota					Acidobacteria bacterium
GCA_001768595.1	8	0	0	8	0	0	1797178	FALSE	FALSE	Acidobacteria bacterium RIFCSPLOWO2_02_FULL_59_13	Bacteria	bacteria>acidobacteriota	Bacteria; Acidobacteriota; unclassified Acidobacteriota; Acidobacteria bacterium RIFCSPLOWO2_02_FULL_59_13	1797178	Acidobacteriota					Acidobacteria bacterium
GCA_001768615.1	2	0	0	2	0	0	1797193	FALSE	FALSE	Acidobacteria bacterium RIFCSPLOWO2_12_FULL_67_14b	Bacteria	bacteria>acidobacteriota	Bacteria; Acidobacteriota; unclassified Acidobacteriota; Acidobacteria bacterium RIFCSPLOWO2_12_FULL_67_14b	1797193	Acidobacteriota					Acidobacteria bacterium
GCA_001914735.1	40	0	0	39	0	1	1803466	FALSE	FALSE	Acidobacteria bacterium 13_2_20CM_58_27	Bacteria	bacteria>acidobacteriota	Bacteria; Acidobacteriota; unclassified Acidobacteriota; Acidobacteria bacterium 13_2_20CM_58_27	1803466	Acidobacteriota					Acidobacteria bacterium
GCA_001914775.1	26	0	0	26	0	0	1803465	FALSE	FALSE	Acidobacteria bacterium 13_2_20CM_57_7	Bacteria	bacteria>acidobacteriota	Bacteria; Acidobacteriota; unclassified Acidobacteriota; Acidobacteria bacterium 13_2_20CM_57_7	1803465	Acidobacteriota					Acidobacteria bacterium
GCA_001914785.1	41	0	0	40	0	1	1803464	FALSE	FALSE	Acidobacteria bacterium 13_2_20CM_57_17	Bacteria	bacteria>acidobacteriota	Bacteria; Acidobacteriota; unclassified Acidobacteriota; Acidobacteria bacterium 13_2_20CM_57_17	1803464	Acidobacteriota					Acidobacteria bacterium
GCA_001914795.1	5	0	0	5	0	0	1803463	FALSE	FALSE	Acidobacteria bacterium 13_2_20CM_56_17	Bacteria	bacteria>acidobacteriota	Bacteria; Acidobacteriota; unclassified Acidobacteriota; Acidobacteria bacterium 13_2_20CM_56_17	1803463	Acidobacteriota					Acidobacteria bacterium
GCA_001915135.1	5	0	0	5	0	0	1803462	FALSE	FALSE	Acidobacteria bacterium 13_2_20CM_2_66_4	Bacteria	bacteria>acidobacteriota	Bacteria; Acidobacteriota; unclassified Acidobacteriota; Acidobacteria bacterium 13_2_20CM_2_66_4	1803462	Acidobacteriota					Acidobacteria bacterium
GCA_001917435.1	38	0	0	37	0	1	1803461	FALSE	FALSE	Acidobacteria bacterium 13_2_20CM_2_57_6	Bacteria	bacteria>acidobacteriota	Bacteria; Acidobacteriota; unclassified Acidobacteriota; Acidobacteria bacterium 13_2_20CM_2_57_6	1803461	Acidobacteriota					Acidobacteria bacterium
GCA_001917455.1	14	0	0	14	0	0	1803460	FALSE	FALSE	Acidobacteria bacterium 13_2_20CM_2_57_12	Bacteria	bacteria>acidobacteriota	Bacteria; Acidobacteriota; unclassified Acidobacteriota; Acidobacteria bacterium 13_2_20CM_2_57_12	1803460	Acidobacteriota					Acidobacteria bacterium
GCA_001917905.1	7	0	0	7	0	0	1803459	FALSE	FALSE	Acidobacteria bacterium 13_1_40CM_65_14	Bacteria	bacteria>acidobacteriota	Bacteria; Acidobacteriota; unclassified Acidobacteriota; Acidobacteria bacterium 13_1_40CM_65_14	1803459	Acidobacteriota					Acidobacteria bacterium
GCA_001917925.1	2	0	0	2	0	0	1803458	FALSE	FALSE	Acidobacteria bacterium 13_1_40CM_56_16	Bacteria	bacteria>acidobacteriota	Bacteria; Acidobacteriota; unclassified Acidobacteriota; Acidobacteria bacterium 13_1_40CM_56_16	1803458	Acidobacteriota					Acidobacteria bacterium
GCA_001918335.1	1	0	0	1	0	0	1803457	FALSE	FALSE	Acidobacteria bacterium 13_1_40CM_4_69_4	Bacteria	bacteria>acidobacteriota	Bacteria; Acidobacteriota; unclassified Acidobacteriota; Acidobacteria bacterium 13_1_40CM_4_69_4	1803457	Acidobacteriota					Acidobacteria bacterium
GCA_001918375.1	4	0	0	4	0	0	1803456	FALSE	FALSE	Acidobacteria bacterium 13_1_40CM_4_65_8	Bacteria	bacteria>acidobacteriota	Bacteria; Acidobacteriota; unclassified Acidobacteriota; Acidobacteria bacterium 13_1_40CM_4_65_8	1803456	Acidobacteriota					Acidobacteria bacterium
GCA_001918395.1	11	0	0	11	0	0	1803455	FALSE	FALSE	Acidobacteria bacterium 13_1_40CM_4_61_5	Bacteria	bacteria>acidobacteriota	Bacteria; Acidobacteriota; unclassified Acidobacteriota; Acidobacteria bacterium 13_1_40CM_4_61_5	1803455	Acidobacteriota					Acidobacteria bacterium
GCA_001918405.1	41	0	0	40	0	1	1803453	FALSE	FALSE	Acidobacteria bacterium 13_1_40CM_4_58_4	Bacteria	bacteria>acidobacteriota	Bacteria; Acidobacteriota; unclassified Acidobacteriota; Acidobacteria bacterium 13_1_40CM_4_58_4	1803453	Acidobacteriota					Acidobacteria bacterium
GCA_001918415.1	4	0	0	4	0	0	1803452	FALSE	FALSE	Acidobacteria bacterium 13_1_40CM_4_57_6	Bacteria	bacteria>acidobacteriota	Bacteria; Acidobacteriota; unclassified Acidobacteriota; Acidobacteria bacterium 13_1_40CM_4_57_6	1803452	Acidobacteriota					Acidobacteria bacterium
GCA_001918865.1	1	0	0	1	0	0	1803450	FALSE	FALSE	Acidobacteria bacterium 13_1_40CM_3_65_5	Bacteria	bacteria>acidobacteriota	Bacteria; Acidobacteriota; unclassified Acidobacteriota; Acidobacteria bacterium 13_1_40CM_3_65_5	1803450	Acidobacteriota					Acidobacteria bacterium
GCA_001918885.1	3	0	0	3	0	0	1803448	FALSE	FALSE	Acidobacteria bacterium 13_1_40CM_3_56_11	Bacteria	bacteria>acidobacteriota	Bacteria; Acidobacteriota; unclassified Acidobacteriota; Acidobacteria bacterium 13_1_40CM_3_56_11	1803448	Acidobacteriota					Acidobacteria bacterium
GCA_001918905.1	4	0	0	4	0	0	1803447	FALSE	FALSE	Acidobacteria bacterium 13_1_40CM_3_55_6	Bacteria	bacteria>acidobacteriota	Bacteria; Acidobacteriota; unclassified Acidobacteriota; Acidobacteria bacterium 13_1_40CM_3_55_6	1803447	Acidobacteriota					Acidobacteria bacterium
GCA_001919365.1	8	0	0	8	0	0	1803446	FALSE	FALSE	Acidobacteria bacterium 13_1_40CM_2_68_5	Bacteria	bacteria>acidobacteriota	Bacteria; Acidobacteriota; unclassified Acidobacteriota; Acidobacteria bacterium 13_1_40CM_2_68_5	1803446	Acidobacteriota					Acidobacteria bacterium
GCA_001919375.1	6	0	0	6	0	0	1803445	FALSE	FALSE	Acidobacteria bacterium 13_1_40CM_2_68_10	Bacteria	bacteria>acidobacteriota	Bacteria; Acidobacteriota; unclassified Acidobacteriota; Acidobacteria bacterium 13_1_40CM_2_68_10	1803445	Acidobacteriota					Acidobacteria bacterium
GCA_001919385.1	2	0	0	2	0	0	1803444	FALSE	FALSE	Acidobacteria bacterium 13_1_40CM_2_64_6	Bacteria	bacteria>acidobacteriota	Bacteria; Acidobacteriota; unclassified Acidobacteriota; Acidobacteria bacterium 13_1_40CM_2_64_6	1803444	Acidobacteriota					Acidobacteria bacterium
GCA_001919435.1	1	0	0	1	0	0	1803441	FALSE	FALSE	Acidobacteria bacterium 13_1_40CM_2_56_5	Bacteria	bacteria>acidobacteriota	Bacteria; Acidobacteriota; unclassified Acidobacteriota; Acidobacteria bacterium 13_1_40CM_2_56_5	1803441	Acidobacteriota					Acidobacteria bacterium
GCA_001919445.1	11	0	0	11	0	0	1803443	FALSE	FALSE	Acidobacteria bacterium 13_1_40CM_2_60_7	Bacteria	bacteria>acidobacteriota	Bacteria; Acidobacteriota; unclassified Acidobacteriota; Acidobacteria bacterium 13_1_40CM_2_60_7	1803443	Acidobacteriota					Acidobacteria bacterium
GCA_001919715.1	25	0	0	24	0	1	1803438	FALSE	FALSE	Acidobacteria bacterium 13_1_20CM_58_21	Bacteria	bacteria>acidobacteriota	Bacteria; Acidobacteriota; unclassified Acidobacteriota; Acidobacteria bacterium 13_1_20CM_58_21	1803438	Acidobacteriota					Acidobacteria bacterium
GCA_001920155.1	12	0	0	12	0	0	1803435	FALSE	FALSE	Acidobacteria bacterium 13_1_20CM_4_57_11	Bacteria	bacteria>acidobacteriota	Bacteria; Acidobacteriota; unclassified Acidobacteriota; Acidobacteria bacterium 13_1_20CM_4_57_11	1803435	Acidobacteriota					Acidobacteria bacterium
GCA_001920165.1	19	0	0	19	0	0	1803434	FALSE	FALSE	Acidobacteria bacterium 13_1_20CM_4_56_7	Bacteria	bacteria>acidobacteriota	Bacteria; Acidobacteriota; unclassified Acidobacteriota; Acidobacteria bacterium 13_1_20CM_4_56_7	1803434	Acidobacteriota					Acidobacteria bacterium
GCA_001920375.1	14	0	0	13	0	1	1803432	FALSE	FALSE	Acidobacteria bacterium 13_1_20CM_3_58_11	Bacteria	bacteria>acidobacteriota	Bacteria; Acidobacteriota; unclassified Acidobacteriota; Acidobacteria bacterium 13_1_20CM_3_58_11	1803432	Acidobacteriota					Acidobacteria bacterium
GCA_001920415.1	14	0	0	14	0	0	1803431	FALSE	FALSE	Acidobacteria bacterium 13_1_20CM_3_53_8	Bacteria	bacteria>acidobacteriota	Bacteria; Acidobacteriota; unclassified Acidobacteriota; Acidobacteria bacterium 13_1_20CM_3_53_8	1803431	Acidobacteriota					Acidobacteria bacterium
GCA_001920755.1	5	0	0	5	0	0	1803430	FALSE	FALSE	Acidobacteria bacterium 13_1_20CM_2_68_7	Bacteria	bacteria>acidobacteriota	Bacteria; Acidobacteriota; unclassified Acidobacteriota; Acidobacteria bacterium 13_1_20CM_2_68_7	1803430	Acidobacteriota					Acidobacteria bacterium
GCA_001920795.1	3	0	0	3	0	0	1803429	FALSE	FALSE	Acidobacteria bacterium 13_1_20CM_2_68_14	Bacteria	bacteria>acidobacteriota	Bacteria; Acidobacteriota; unclassified Acidobacteriota; Acidobacteria bacterium 13_1_20CM_2_68_14	1803429	Acidobacteriota					Acidobacteria bacterium
GCA_001920805.1	4	0	0	4	0	0	1803428	FALSE	FALSE	Acidobacteria bacterium 13_1_20CM_2_65_9	Bacteria	bacteria>acidobacteriota	Bacteria; Acidobacteriota; unclassified Acidobacteriota; Acidobacteria bacterium 13_1_20CM_2_65_9	1803428	Acidobacteriota					Acidobacteria bacterium
GCA_001920815.1	16	0	0	16	0	0	1803427	FALSE	FALSE	Acidobacteria bacterium 13_1_20CM_2_60_10	Bacteria	bacteria>acidobacteriota	Bacteria; Acidobacteriota; unclassified Acidobacteriota; Acidobacteria bacterium 13_1_20CM_2_60_10	1803427	Acidobacteriota					Acidobacteria bacterium
GCA_001920875.1	1	0	0	1	0	0	1803424	FALSE	FALSE	Acidobacteria bacterium 13_1_20CM_2_55_15	Bacteria	bacteria>acidobacteriota	Bacteria; Acidobacteriota; unclassified Acidobacteriota; Acidobacteria bacterium 13_1_20CM_2_55_15	1803424	Acidobacteriota					Acidobacteria bacterium
GCA_002068835.1	7	0	0	6	0	1	1852787	FALSE	FALSE	Acidobacteria bacterium ADurb.Bin340	Bacteria	bacteria>acidobacteriota	Bacteria; Acidobacteriota; unclassified Acidobacteriota; Acidobacteria bacterium ADurb.Bin340	1852787	Acidobacteriota					Acidobacteria bacterium
GCA_002071135.1	2	0	0	2	0	0	1852786	FALSE	FALSE	Acidobacteria bacterium ADurb.Bin051	Bacteria	bacteria>acidobacteriota	Bacteria; Acidobacteriota; unclassified Acidobacteriota; Acidobacteria bacterium ADurb.Bin051	1852786	Acidobacteriota					Acidobacteria bacterium
GCA_002279205.1	6	0	0	6	0	0	1970485	FALSE	FALSE	Acidobacteria bacterium 21-70-11	Bacteria	bacteria>acidobacteriota	Bacteria; Acidobacteriota; unclassified Acidobacteriota; Acidobacteria bacterium 21-70-11	1970485	Acidobacteriota					Acidobacteria bacterium
GCA_002279285.1	8	0	0	8	0	0	1970487	FALSE	FALSE	Acidobacteria bacterium 37-71-11	Bacteria	bacteria>acidobacteriota	Bacteria; Acidobacteriota; unclassified Acidobacteriota; Acidobacteria bacterium 37-71-11	1970487	Acidobacteriota					Acidobacteria bacterium
GCA_002687695.1	7	0	0	7	0	0	1978231	FALSE	FALSE	Acidobacteriota bacterium	Bacteria	bacteria>acidobacteriota	Bacteria; Acidobacteriota; unclassified Acidobacteriota; Acidobacteriota bacterium	1978231	Acidobacteriota					Acidobacteriota bacterium
GCA_002712885.1	2	0	0	2	0	0	1978231	FALSE	FALSE	Acidobacteriota bacterium	Bacteria	bacteria>acidobacteriota	Bacteria; Acidobacteriota; unclassified Acidobacteriota; Acidobacteriota bacterium	1978231	Acidobacteriota					Acidobacteriota bacterium
GCA_002713265.1	1	0	0	1	0	0	1978231	FALSE	FALSE	Acidobacteriota bacterium	Bacteria	bacteria>acidobacteriota	Bacteria; Acidobacteriota; unclassified Acidobacteriota; Acidobacteriota bacterium	1978231	Acidobacteriota					Acidobacteriota bacterium
GCA_002717745.1	1	0	0	1	0	0	1978231	FALSE	FALSE	Acidobacteriota bacterium	Bacteria	bacteria>acidobacteriota	Bacteria; Acidobacteriota; unclassified Acidobacteriota; Acidobacteriota bacterium	1978231	Acidobacteriota					Acidobacteriota bacterium
GCA_002722875.1	1	0	0	1	0	0	1978231	FALSE	FALSE	Acidobacteriota bacterium	Bacteria	bacteria>acidobacteriota	Bacteria; Acidobacteriota; unclassified Acidobacteriota; Acidobacteriota bacterium	1978231	Acidobacteriota					Acidobacteriota bacterium
GCA_002722915.1	1	0	0	1	0	0	1978231	FALSE	FALSE	Acidobacteriota bacterium	Bacteria	bacteria>acidobacteriota	Bacteria; Acidobacteriota; unclassified Acidobacteriota; Acidobacteriota bacterium	1978231	Acidobacteriota					Acidobacteriota bacterium
GCA_002726085.1	3	0	0	3	0	0	1978231	FALSE	FALSE	Acidobacteriota bacterium	Bacteria	bacteria>acidobacteriota	Bacteria; Acidobacteriota; unclassified Acidobacteriota; Acidobacteriota bacterium	1978231	Acidobacteriota					Acidobacteriota bacterium
GCA_002730525.1	4	0	0	4	0	0	1978231	FALSE	FALSE	Acidobacteriota bacterium	Bacteria	bacteria>acidobacteriota	Bacteria; Acidobacteriota; unclassified Acidobacteriota; Acidobacteriota bacterium	1978231	Acidobacteriota					Acidobacteriota bacterium
GCA_002747255.1	11	0	0	9	0	2	1978231	FALSE	FALSE	Acidobacteriota bacterium	Bacteria	bacteria>acidobacteriota	Bacteria; Acidobacteriota; unclassified Acidobacteriota; Acidobacteriota bacterium	1978231	Acidobacteriota					Acidobacteriota bacterium
GCA_002748205.1	10	0	0	7	0	3	1978231	FALSE	FALSE	Acidobacteriota bacterium	Bacteria	bacteria>acidobacteriota	Bacteria; Acidobacteriota; unclassified Acidobacteriota; Acidobacteriota bacterium	1978231	Acidobacteriota					Acidobacteriota bacterium
GCA_002789615.1	3	0	0	3	0	0	1973888	FALSE	FALSE	Acidobacteria bacterium CG_4_9_14_3_um_filter_49_7	Bacteria	bacteria>acidobacteriota	Bacteria; Acidobacteriota; unclassified Acidobacteriota; Acidobacteria bacterium CG_4_9_14_3_um_filter_49_7	1973888	Acidobacteriota					Acidobacteria bacterium
GCA_003010405.1	5	0	0	5	0	0	1978231	FALSE	FALSE	Acidobacteriota bacterium	Bacteria	bacteria>acidobacteriota	Bacteria; Acidobacteriota; unclassified Acidobacteriota; Acidobacteriota bacterium	1978231	Acidobacteriota					Acidobacteriota bacterium
GCA_003175705.1	4	0	0	4	0	0	1978231	FALSE	FALSE	Acidobacteriota bacterium	Bacteria	bacteria>acidobacteriota	Bacteria; Acidobacteriota; unclassified Acidobacteriota; Acidobacteriota bacterium	1978231	Acidobacteriota					Acidobacteriota bacterium
GCA_003175925.1	4	0	0	4	0	0	1978231	FALSE	FALSE	Acidobacteriota bacterium	Bacteria	bacteria>acidobacteriota	Bacteria; Acidobacteriota; unclassified Acidobacteriota; Acidobacteriota bacterium	1978231	Acidobacteriota					Acidobacteriota bacterium
GCA_003222275.1	24	0	0	24	0	0	1978231	FALSE	FALSE	Acidobacteriota bacterium	Bacteria	bacteria>acidobacteriota	Bacteria; Acidobacteriota; unclassified Acidobacteriota; Acidobacteriota bacterium	1978231	Acidobacteriota					Acidobacteriota bacterium
GCA_003222285.1	18	0	0	18	0	0	1978231	FALSE	FALSE	Acidobacteriota bacterium	Bacteria	bacteria>acidobacteriota	Bacteria; Acidobacteriota; unclassified Acidobacteriota; Acidobacteriota bacterium	1978231	Acidobacteriota					Acidobacteriota bacterium
GCA_003222295.1	20	0	0	20	0	0	1978231	FALSE	FALSE	Acidobacteriota bacterium	Bacteria	bacteria>acidobacteriota	Bacteria; Acidobacteriota; unclassified Acidobacteriota; Acidobacteriota bacterium	1978231	Acidobacteriota					Acidobacteriota bacterium
GCA_003222305.1	6	0	0	6	0	0	1978231	FALSE	FALSE	Acidobacteriota bacterium	Bacteria	bacteria>acidobacteriota	Bacteria; Acidobacteriota; unclassified Acidobacteriota; Acidobacteriota bacterium	1978231	Acidobacteriota					Acidobacteriota bacterium
GCA_003222355.1	1	0	0	1	0	0	1978231	FALSE	FALSE	Acidobacteriota bacterium	Bacteria	bacteria>acidobacteriota	Bacteria; Acidobacteriota; unclassified Acidobacteriota; Acidobacteriota bacterium	1978231	Acidobacteriota					Acidobacteriota bacterium
GCA_003222375.1	10	0	0	10	0	0	1978231	FALSE	FALSE	Acidobacteriota bacterium	Bacteria	bacteria>acidobacteriota	Bacteria; Acidobacteriota; unclassified Acidobacteriota; Acidobacteriota bacterium	1978231	Acidobacteriota					Acidobacteriota bacterium
GCA_003222385.1	3	0	0	3	0	0	1978231	FALSE	FALSE	Acidobacteriota bacterium	Bacteria	bacteria>acidobacteriota	Bacteria; Acidobacteriota; unclassified Acidobacteriota; Acidobacteriota bacterium	1978231	Acidobacteriota					Acidobacteriota bacterium
GCA_003222395.1	10	0	0	10	0	0	1978231	FALSE	FALSE	Acidobacteriota bacterium	Bacteria	bacteria>acidobacteriota	Bacteria; Acidobacteriota; unclassified Acidobacteriota; Acidobacteriota bacterium	1978231	Acidobacteriota					Acidobacteriota bacterium
GCA_003222435.1	8	0	0	8	0	0	1978231	FALSE	FALSE	Acidobacteriota bacterium	Bacteria	bacteria>acidobacteriota	Bacteria; Acidobacteriota; unclassified Acidobacteriota; Acidobacteriota bacterium	1978231	Acidobacteriota					Acidobacteriota bacterium
GCA_003222455.1	7	0	0	7	0	0	1978231	FALSE	FALSE	Acidobacteriota bacterium	Bacteria	bacteria>acidobacteriota	Bacteria; Acidobacteriota; unclassified Acidobacteriota; Acidobacteriota bacterium	1978231	Acidobacteriota					Acidobacteriota bacterium
GCA_003222465.1	10	0	0	10	0	0	1978231	FALSE	FALSE	Acidobacteriota bacterium	Bacteria	bacteria>acidobacteriota	Bacteria; Acidobacteriota; unclassified Acidobacteriota; Acidobacteriota bacterium	1978231	Acidobacteriota					Acidobacteriota bacterium
GCA_003222475.1	8	0	0	8	0	0	1978231	FALSE	FALSE	Acidobacteriota bacterium	Bacteria	bacteria>acidobacteriota	Bacteria; Acidobacteriota; unclassified Acidobacteriota; Acidobacteriota bacterium	1978231	Acidobacteriota					Acidobacteriota bacterium
GCA_003222505.1	11	0	0	11	0	0	1978231	FALSE	FALSE	Acidobacteriota bacterium	Bacteria	bacteria>acidobacteriota	Bacteria; Acidobacteriota; unclassified Acidobacteriota; Acidobacteriota bacterium	1978231	Acidobacteriota					Acidobacteriota bacterium
GCA_003222535.1	12	0	0	12	0	0	1978231	FALSE	FALSE	Acidobacteriota bacterium	Bacteria	bacteria>acidobacteriota	Bacteria; Acidobacteriota; unclassified Acidobacteriota; Acidobacteriota bacterium	1978231	Acidobacteriota					Acidobacteriota bacterium
GCA_003222555.1	8	0	0	8	0	0	1978231	FALSE	FALSE	Acidobacteriota bacterium	Bacteria	bacteria>acidobacteriota	Bacteria; Acidobacteriota; unclassified Acidobacteriota; Acidobacteriota bacterium	1978231	Acidobacteriota					Acidobacteriota bacterium
GCA_003222575.1	9	0	0	9	0	0	1978231	FALSE	FALSE	Acidobacteriota bacterium	Bacteria	bacteria>acidobacteriota	Bacteria; Acidobacteriota; unclassified Acidobacteriota; Acidobacteriota bacterium	1978231	Acidobacteriota					Acidobacteriota bacterium
GCA_003222585.1	8	0	0	8	0	0	1978231	FALSE	FALSE	Acidobacteriota bacterium	Bacteria	bacteria>acidobacteriota	Bacteria; Acidobacteriota; unclassified Acidobacteriota; Acidobacteriota bacterium	1978231	Acidobacteriota					Acidobacteriota bacterium
GCA_003222595.1	9	0	0	9	0	0	1978231	FALSE	FALSE	Acidobacteriota bacterium	Bacteria	bacteria>acidobacteriota	Bacteria; Acidobacteriota; unclassified Acidobacteriota; Acidobacteriota bacterium	1978231	Acidobacteriota					Acidobacteriota bacterium
GCA_003222635.1	3	0	0	3	0	0	1978231	FALSE	FALSE	Acidobacteriota bacterium	Bacteria	bacteria>acidobacteriota	Bacteria; Acidobacteriota; unclassified Acidobacteriota; Acidobacteriota bacterium	1978231	Acidobacteriota					Acidobacteriota bacterium
GCA_003222655.1	1	0	0	1	0	0	1978231	FALSE	FALSE	Acidobacteriota bacterium	Bacteria	bacteria>acidobacteriota	Bacteria; Acidobacteriota; unclassified Acidobacteriota; Acidobacteriota bacterium	1978231	Acidobacteriota					Acidobacteriota bacterium
GCA_003222675.1	3	0	0	3	0	0	1978231	FALSE	FALSE	Acidobacteriota bacterium	Bacteria	bacteria>acidobacteriota	Bacteria; Acidobacteriota; unclassified Acidobacteriota; Acidobacteriota bacterium	1978231	Acidobacteriota					Acidobacteriota bacterium
GCA_003222685.1	1	0	0	1	0	0	1978231	FALSE	FALSE	Acidobacteriota bacterium	Bacteria	bacteria>acidobacteriota	Bacteria; Acidobacteriota; unclassified Acidobacteriota; Acidobacteriota bacterium	1978231	Acidobacteriota					Acidobacteriota bacterium
GCA_003222695.1	1	0	0	1	0	0	1978231	FALSE	FALSE	Acidobacteriota bacterium	Bacteria	bacteria>acidobacteriota	Bacteria; Acidobacteriota; unclassified Acidobacteriota; Acidobacteriota bacterium	1978231	Acidobacteriota					Acidobacteriota bacterium
GCA_003222765.1	3	0	0	3	0	0	1978231	FALSE	FALSE	Acidobacteriota bacterium	Bacteria	bacteria>acidobacteriota	Bacteria; Acidobacteriota; unclassified Acidobacteriota; Acidobacteriota bacterium	1978231	Acidobacteriota					Acidobacteriota bacterium
GCA_003222775.1	1	0	0	1	0	0	1978231	FALSE	FALSE	Acidobacteriota bacterium	Bacteria	bacteria>acidobacteriota	Bacteria; Acidobacteriota; unclassified Acidobacteriota; Acidobacteriota bacterium	1978231	Acidobacteriota					Acidobacteriota bacterium
GCA_003222815.1	3	0	0	3	0	0	1978231	FALSE	FALSE	Acidobacteriota bacterium	Bacteria	bacteria>acidobacteriota	Bacteria; Acidobacteriota; unclassified Acidobacteriota; Acidobacteriota bacterium	1978231	Acidobacteriota					Acidobacteriota bacterium
GCA_003222835.1	7	0	0	7	0	0	1978231	FALSE	FALSE	Acidobacteriota bacterium	Bacteria	bacteria>acidobacteriota	Bacteria; Acidobacteriota; unclassified Acidobacteriota; Acidobacteriota bacterium	1978231	Acidobacteriota					Acidobacteriota bacterium
GCA_003222845.1	9	0	0	9	0	0	1978231	FALSE	FALSE	Acidobacteriota bacterium	Bacteria	bacteria>acidobacteriota	Bacteria; Acidobacteriota; unclassified Acidobacteriota; Acidobacteriota bacterium	1978231	Acidobacteriota					Acidobacteriota bacterium
GCA_003222855.1	6	0	0	6	0	0	1978231	FALSE	FALSE	Acidobacteriota bacterium	Bacteria	bacteria>acidobacteriota	Bacteria; Acidobacteriota; unclassified Acidobacteriota; Acidobacteriota bacterium	1978231	Acidobacteriota					Acidobacteriota bacterium
GCA_003222895.1	8	0	0	8	0	0	1978231	FALSE	FALSE	Acidobacteriota bacterium	Bacteria	bacteria>acidobacteriota	Bacteria; Acidobacteriota; unclassified Acidobacteriota; Acidobacteriota bacterium	1978231	Acidobacteriota					Acidobacteriota bacterium
GCA_003222915.1	8	0	0	8	0	0	1978231	FALSE	FALSE	Acidobacteriota bacterium	Bacteria	bacteria>acidobacteriota	Bacteria; Acidobacteriota; unclassified Acidobacteriota; Acidobacteriota bacterium	1978231	Acidobacteriota					Acidobacteriota bacterium
GCA_003222935.1	7	0	0	7	0	0	1978231	FALSE	FALSE	Acidobacteriota bacterium	Bacteria	bacteria>acidobacteriota	Bacteria; Acidobacteriota; unclassified Acidobacteriota; Acidobacteriota bacterium	1978231	Acidobacteriota					Acidobacteriota bacterium
GCA_003222945.1	13	0	0	13	0	0	1978231	FALSE	FALSE	Acidobacteriota bacterium	Bacteria	bacteria>acidobacteriota	Bacteria; Acidobacteriota; unclassified Acidobacteriota; Acidobacteriota bacterium	1978231	Acidobacteriota					Acidobacteriota bacterium
GCA_003222975.1	11	0	0	11	0	0	1978231	FALSE	FALSE	Acidobacteriota bacterium	Bacteria	bacteria>acidobacteriota	Bacteria; Acidobacteriota; unclassified Acidobacteriota; Acidobacteriota bacterium	1978231	Acidobacteriota					Acidobacteriota bacterium
GCA_003222995.1	7	0	0	7	0	0	1978231	FALSE	FALSE	Acidobacteriota bacterium	Bacteria	bacteria>acidobacteriota	Bacteria; Acidobacteriota; unclassified Acidobacteriota; Acidobacteriota bacterium	1978231	Acidobacteriota					Acidobacteriota bacterium
GCA_003223015.1	10	0	0	10	0	0	1978231	FALSE	FALSE	Acidobacteriota bacterium	Bacteria	bacteria>acidobacteriota	Bacteria; Acidobacteriota; unclassified Acidobacteriota; Acidobacteriota bacterium	1978231	Acidobacteriota					Acidobacteriota bacterium
GCA_003223025.1	7	0	0	7	0	0	1978231	FALSE	FALSE	Acidobacteriota bacterium	Bacteria	bacteria>acidobacteriota	Bacteria; Acidobacteriota; unclassified Acidobacteriota; Acidobacteriota bacterium	1978231	Acidobacteriota					Acidobacteriota bacterium
GCA_003223045.1	7	0	0	7	0	0	1978231	FALSE	FALSE	Acidobacteriota bacterium	Bacteria	bacteria>acidobacteriota	Bacteria; Acidobacteriota; unclassified Acidobacteriota; Acidobacteriota bacterium	1978231	Acidobacteriota					Acidobacteriota bacterium
GCA_003223065.1	5	0	0	5	0	0	1978231	FALSE	FALSE	Acidobacteriota bacterium	Bacteria	bacteria>acidobacteriota	Bacteria; Acidobacteriota; unclassified Acidobacteriota; Acidobacteriota bacterium	1978231	Acidobacteriota					Acidobacteriota bacterium
GCA_003223075.1	22	0	0	22	0	0	1978231	FALSE	FALSE	Acidobacteriota bacterium	Bacteria	bacteria>acidobacteriota	Bacteria; Acidobacteriota; unclassified Acidobacteriota; Acidobacteriota bacterium	1978231	Acidobacteriota					Acidobacteriota bacterium
GCA_003223115.1	9	0	0	9	0	0	1978231	FALSE	FALSE	Acidobacteriota bacterium	Bacteria	bacteria>acidobacteriota	Bacteria; Acidobacteriota; unclassified Acidobacteriota; Acidobacteriota bacterium	1978231	Acidobacteriota					Acidobacteriota bacterium
GCA_003223135.1	11	0	0	11	0	0	1978231	FALSE	FALSE	Acidobacteriota bacterium	Bacteria	bacteria>acidobacteriota	Bacteria; Acidobacteriota; unclassified Acidobacteriota; Acidobacteriota bacterium	1978231	Acidobacteriota					Acidobacteriota bacterium
GCA_003223145.1	9	0	0	9	0	0	1978231	FALSE	FALSE	Acidobacteriota bacterium	Bacteria	bacteria>acidobacteriota	Bacteria; Acidobacteriota; unclassified Acidobacteriota; Acidobacteriota bacterium	1978231	Acidobacteriota					Acidobacteriota bacterium
GCA_003223165.1	12	0	0	12	0	0	1978231	FALSE	FALSE	Acidobacteriota bacterium	Bacteria	bacteria>acidobacteriota	Bacteria; Acidobacteriota; unclassified Acidobacteriota; Acidobacteriota bacterium	1978231	Acidobacteriota					Acidobacteriota bacterium
GCA_003223195.1	56	0	0	55	0	1	1978231	FALSE	FALSE	Acidobacteriota bacterium	Bacteria	bacteria>acidobacteriota	Bacteria; Acidobacteriota; unclassified Acidobacteriota; Acidobacteriota bacterium	1978231	Acidobacteriota					Acidobacteriota bacterium
GCA_003223215.1	55	0	0	54	0	1	1978231	FALSE	FALSE	Acidobacteriota bacterium	Bacteria	bacteria>acidobacteriota	Bacteria; Acidobacteriota; unclassified Acidobacteriota; Acidobacteriota bacterium	1978231	Acidobacteriota					Acidobacteriota bacterium
GCA_003223225.1	51	0	0	50	0	1	1978231	FALSE	FALSE	Acidobacteriota bacterium	Bacteria	bacteria>acidobacteriota	Bacteria; Acidobacteriota; unclassified Acidobacteriota; Acidobacteriota bacterium	1978231	Acidobacteriota					Acidobacteriota bacterium
GCA_003223245.1	53	0	0	52	0	1	1978231	FALSE	FALSE	Acidobacteriota bacterium	Bacteria	bacteria>acidobacteriota	Bacteria; Acidobacteriota; unclassified Acidobacteriota; Acidobacteriota bacterium	1978231	Acidobacteriota					Acidobacteriota bacterium
GCA_003223255.1	51	0	0	50	0	1	1978231	FALSE	FALSE	Acidobacteriota bacterium	Bacteria	bacteria>acidobacteriota	Bacteria; Acidobacteriota; unclassified Acidobacteriota; Acidobacteriota bacterium	1978231	Acidobacteriota					Acidobacteriota bacterium
GCA_003223295.1	50	0	0	49	0	1	1978231	FALSE	FALSE	Acidobacteriota bacterium	Bacteria	bacteria>acidobacteriota	Bacteria; Acidobacteriota; unclassified Acidobacteriota; Acidobacteriota bacterium	1978231	Acidobacteriota					Acidobacteriota bacterium
GCA_003223315.1	37	0	0	37	0	0	1978231	FALSE	FALSE	Acidobacteriota bacterium	Bacteria	bacteria>acidobacteriota	Bacteria; Acidobacteriota; unclassified Acidobacteriota; Acidobacteriota bacterium	1978231	Acidobacteriota					Acidobacteriota bacterium
GCA_003223325.1	61	0	0	61	0	0	1978231	FALSE	FALSE	Acidobacteriota bacterium	Bacteria	bacteria>acidobacteriota	Bacteria; Acidobacteriota; unclassified Acidobacteriota; Acidobacteriota bacterium	1978231	Acidobacteriota					Acidobacteriota bacterium
GCA_003223345.1	27	0	0	27	0	0	1978231	FALSE	FALSE	Acidobacteriota bacterium	Bacteria	bacteria>acidobacteriota	Bacteria; Acidobacteriota; unclassified Acidobacteriota; Acidobacteriota bacterium	1978231	Acidobacteriota					Acidobacteriota bacterium
GCA_003223535.1	20	0	0	20	0	0	1978231	FALSE	FALSE	Acidobacteriota bacterium	Bacteria	bacteria>acidobacteriota	Bacteria; Acidobacteriota; unclassified Acidobacteriota; Acidobacteriota bacterium	1978231	Acidobacteriota					Acidobacteriota bacterium
GCA_003223555.1	24	0	0	24	0	0	1978231	FALSE	FALSE	Acidobacteriota bacterium	Bacteria	bacteria>acidobacteriota	Bacteria; Acidobacteriota; unclassified Acidobacteriota; Acidobacteriota bacterium	1978231	Acidobacteriota					Acidobacteriota bacterium
GCA_003223575.1	17	0	0	17	0	0	1978231	FALSE	FALSE	Acidobacteriota bacterium	Bacteria	bacteria>acidobacteriota	Bacteria; Acidobacteriota; unclassified Acidobacteriota; Acidobacteriota bacterium	1978231	Acidobacteriota					Acidobacteriota bacterium
GCA_003223595.1	31	0	0	31	0	0	1978231	FALSE	FALSE	Acidobacteriota bacterium	Bacteria	bacteria>acidobacteriota	Bacteria; Acidobacteriota; unclassified Acidobacteriota; Acidobacteriota bacterium	1978231	Acidobacteriota					Acidobacteriota bacterium
GCA_003223615.1	19	0	0	19	0	0	1978231	FALSE	FALSE	Acidobacteriota bacterium	Bacteria	bacteria>acidobacteriota	Bacteria; Acidobacteriota; unclassified Acidobacteriota; Acidobacteriota bacterium	1978231	Acidobacteriota					Acidobacteriota bacterium
GCA_003223635.1	9	0	0	9	0	0	1978231	FALSE	FALSE	Acidobacteriota bacterium	Bacteria	bacteria>acidobacteriota	Bacteria; Acidobacteriota; unclassified Acidobacteriota; Acidobacteriota bacterium	1978231	Acidobacteriota					Acidobacteriota bacterium
GCA_003223645.1	5	0	0	5	0	0	1978231	FALSE	FALSE	Acidobacteriota bacterium	Bacteria	bacteria>acidobacteriota	Bacteria; Acidobacteriota; unclassified Acidobacteriota; Acidobacteriota bacterium	1978231	Acidobacteriota					Acidobacteriota bacterium
GCA_003223675.1	4	0	0	4	0	0	1978231	FALSE	FALSE	Acidobacteriota bacterium	Bacteria	bacteria>acidobacteriota	Bacteria; Acidobacteriota; unclassified Acidobacteriota; Acidobacteriota bacterium	1978231	Acidobacteriota					Acidobacteriota bacterium
GCA_003223695.1	14	0	0	14	0	0	1978231	FALSE	FALSE	Acidobacteriota bacterium	Bacteria	bacteria>acidobacteriota	Bacteria; Acidobacteriota; unclassified Acidobacteriota; Acidobacteriota bacterium	1978231	Acidobacteriota					Acidobacteriota bacterium
GCA_003223715.1	9	0	0	9	0	0	1978231	FALSE	FALSE	Acidobacteriota bacterium	Bacteria	bacteria>acidobacteriota	Bacteria; Acidobacteriota; unclassified Acidobacteriota; Acidobacteriota bacterium	1978231	Acidobacteriota					Acidobacteriota bacterium
GCA_003223735.1	10	0	0	10	0	0	1978231	FALSE	FALSE	Acidobacteriota bacterium	Bacteria	bacteria>acidobacteriota	Bacteria; Acidobacteriota; unclassified Acidobacteriota; Acidobacteriota bacterium	1978231	Acidobacteriota					Acidobacteriota bacterium
GCA_003223755.1	11	0	0	11	0	0	1978231	FALSE	FALSE	Acidobacteriota bacterium	Bacteria	bacteria>acidobacteriota	Bacteria; Acidobacteriota; unclassified Acidobacteriota; Acidobacteriota bacterium	1978231	Acidobacteriota					Acidobacteriota bacterium
GCA_003223775.1	6	0	0	6	0	0	1978231	FALSE	FALSE	Acidobacteriota bacterium	Bacteria	bacteria>acidobacteriota	Bacteria; Acidobacteriota; unclassified Acidobacteriota; Acidobacteriota bacterium	1978231	Acidobacteriota					Acidobacteriota bacterium
GCA_003223785.1	8	0	0	8	0	0	1978231	FALSE	FALSE	Acidobacteriota bacterium	Bacteria	bacteria>acidobacteriota	Bacteria; Acidobacteriota; unclassified Acidobacteriota; Acidobacteriota bacterium	1978231	Acidobacteriota					Acidobacteriota bacterium
GCA_003223815.1	3	0	0	3	0	0	1978231	FALSE	FALSE	Acidobacteriota bacterium	Bacteria	bacteria>acidobacteriota	Bacteria; Acidobacteriota; unclassified Acidobacteriota; Acidobacteriota bacterium	1978231	Acidobacteriota					Acidobacteriota bacterium
GCA_003223835.1	4	0	0	4	0	0	1978231	FALSE	FALSE	Acidobacteriota bacterium	Bacteria	bacteria>acidobacteriota	Bacteria; Acidobacteriota; unclassified Acidobacteriota; Acidobacteriota bacterium	1978231	Acidobacteriota					Acidobacteriota bacterium
GCA_003223855.1	4	0	0	4	0	0	1978231	FALSE	FALSE	Acidobacteriota bacterium	Bacteria	bacteria>acidobacteriota	Bacteria; Acidobacteriota; unclassified Acidobacteriota; Acidobacteriota bacterium	1978231	Acidobacteriota					Acidobacteriota bacterium
GCA_003223875.1	3	0	0	3	0	0	1978231	FALSE	FALSE	Acidobacteriota bacterium	Bacteria	bacteria>acidobacteriota	Bacteria; Acidobacteriota; unclassified Acidobacteriota; Acidobacteriota bacterium	1978231	Acidobacteriota					Acidobacteriota bacterium
GCA_003223895.1	5	0	0	5	0	0	1978231	FALSE	FALSE	Acidobacteriota bacterium	Bacteria	bacteria>acidobacteriota	Bacteria; Acidobacteriota; unclassified Acidobacteriota; Acidobacteriota bacterium	1978231	Acidobacteriota					Acidobacteriota bacterium
GCA_003223915.1	7	0	0	7	0	0	1978231	FALSE	FALSE	Acidobacteriota bacterium	Bacteria	bacteria>acidobacteriota	Bacteria; Acidobacteriota; unclassified Acidobacteriota; Acidobacteriota bacterium	1978231	Acidobacteriota					Acidobacteriota bacterium
GCA_003223925.1	6	0	0	6	0	0	1978231	FALSE	FALSE	Acidobacteriota bacterium	Bacteria	bacteria>acidobacteriota	Bacteria; Acidobacteriota; unclassified Acidobacteriota; Acidobacteriota bacterium	1978231	Acidobacteriota					Acidobacteriota bacterium
GCA_003223935.1	11	0	0	11	0	0	1978231	FALSE	FALSE	Acidobacteriota bacterium	Bacteria	bacteria>acidobacteriota	Bacteria; Acidobacteriota; unclassified Acidobacteriota; Acidobacteriota bacterium	1978231	Acidobacteriota					Acidobacteriota bacterium
GCA_003223975.1	5	0	0	5	0	0	1978231	FALSE	FALSE	Acidobacteriota bacterium	Bacteria	bacteria>acidobacteriota	Bacteria; Acidobacteriota; unclassified Acidobacteriota; Acidobacteriota bacterium	1978231	Acidobacteriota					Acidobacteriota bacterium
GCA_003223995.1	8	0	0	8	0	0	1978231	FALSE	FALSE	Acidobacteriota bacterium	Bacteria	bacteria>acidobacteriota	Bacteria; Acidobacteriota; unclassified Acidobacteriota; Acidobacteriota bacterium	1978231	Acidobacteriota					Acidobacteriota bacterium
GCA_003224015.1	45	0	0	45	0	0	1978231	FALSE	FALSE	Acidobacteriota bacterium	Bacteria	bacteria>acidobacteriota	Bacteria; Acidobacteriota; unclassified Acidobacteriota; Acidobacteriota bacterium	1978231	Acidobacteriota					Acidobacteriota bacterium
GCA_003224025.1	49	0	0	48	0	1	1978231	FALSE	FALSE	Acidobacteriota bacterium	Bacteria	bacteria>acidobacteriota	Bacteria; Acidobacteriota; unclassified Acidobacteriota; Acidobacteriota bacterium	1978231	Acidobacteriota					Acidobacteriota bacterium
GCA_003224055.1	51	0	0	50	0	1	1978231	FALSE	FALSE	Acidobacteriota bacterium	Bacteria	bacteria>acidobacteriota	Bacteria; Acidobacteriota; unclassified Acidobacteriota; Acidobacteriota bacterium	1978231	Acidobacteriota					Acidobacteriota bacterium
GCA_003224075.1	29	0	0	28	0	1	1978231	FALSE	FALSE	Acidobacteriota bacterium	Bacteria	bacteria>acidobacteriota	Bacteria; Acidobacteriota; unclassified Acidobacteriota; Acidobacteriota bacterium	1978231	Acidobacteriota					Acidobacteriota bacterium
GCA_003224085.1	51	0	0	50	0	1	1978231	FALSE	FALSE	Acidobacteriota bacterium	Bacteria	bacteria>acidobacteriota	Bacteria; Acidobacteriota; unclassified Acidobacteriota; Acidobacteriota bacterium	1978231	Acidobacteriota					Acidobacteriota bacterium
GCA_003224105.1	41	0	0	40	0	1	1978231	FALSE	FALSE	Acidobacteriota bacterium	Bacteria	bacteria>acidobacteriota	Bacteria; Acidobacteriota; unclassified Acidobacteriota; Acidobacteriota bacterium	1978231	Acidobacteriota					Acidobacteriota bacterium
GCA_003224135.1	23	0	0	22	0	1	1978231	FALSE	FALSE	Acidobacteriota bacterium	Bacteria	bacteria>acidobacteriota	Bacteria; Acidobacteriota; unclassified Acidobacteriota; Acidobacteriota bacterium	1978231	Acidobacteriota					Acidobacteriota bacterium
GCA_003224145.1	39	0	0	38	0	1	1978231	FALSE	FALSE	Acidobacteriota bacterium	Bacteria	bacteria>acidobacteriota	Bacteria; Acidobacteriota; unclassified Acidobacteriota; Acidobacteriota bacterium	1978231	Acidobacteriota					Acidobacteriota bacterium
GCA_003224175.1	50	0	0	50	0	0	1978231	FALSE	FALSE	Acidobacteriota bacterium	Bacteria	bacteria>acidobacteriota	Bacteria; Acidobacteriota; unclassified Acidobacteriota; Acidobacteriota bacterium	1978231	Acidobacteriota					Acidobacteriota bacterium
GCA_003224195.1	29	0	0	29	0	0	1978231	FALSE	FALSE	Acidobacteriota bacterium	Bacteria	bacteria>acidobacteriota	Bacteria; Acidobacteriota; unclassified Acidobacteriota; Acidobacteriota bacterium	1978231	Acidobacteriota					Acidobacteriota bacterium
GCA_003224235.1	28	0	0	28	0	0	1978231	FALSE	FALSE	Acidobacteriota bacterium	Bacteria	bacteria>acidobacteriota	Bacteria; Acidobacteriota; unclassified Acidobacteriota; Acidobacteriota bacterium	1978231	Acidobacteriota					Acidobacteriota bacterium
GCA_003224475.1	53	0	0	52	0	1	1978231	FALSE	FALSE	Acidobacteriota bacterium	Bacteria	bacteria>acidobacteriota	Bacteria; Acidobacteriota; unclassified Acidobacteriota; Acidobacteriota bacterium	1978231	Acidobacteriota					Acidobacteriota bacterium
GCA_003224495.1	19	0	0	18	0	1	1978231	FALSE	FALSE	Acidobacteriota bacterium	Bacteria	bacteria>acidobacteriota	Bacteria; Acidobacteriota; unclassified Acidobacteriota; Acidobacteriota bacterium	1978231	Acidobacteriota					Acidobacteriota bacterium
GCA_003224515.1	43	0	0	42	0	1	1978231	FALSE	FALSE	Acidobacteriota bacterium	Bacteria	bacteria>acidobacteriota	Bacteria; Acidobacteriota; unclassified Acidobacteriota; Acidobacteriota bacterium	1978231	Acidobacteriota					Acidobacteriota bacterium
GCA_003224525.1	45	0	0	44	0	1	1978231	FALSE	FALSE	Acidobacteriota bacterium	Bacteria	bacteria>acidobacteriota	Bacteria; Acidobacteriota; unclassified Acidobacteriota; Acidobacteriota bacterium	1978231	Acidobacteriota					Acidobacteriota bacterium
GCA_003224555.1	12	0	0	12	0	0	1978231	FALSE	FALSE	Acidobacteriota bacterium	Bacteria	bacteria>acidobacteriota	Bacteria; Acidobacteriota; unclassified Acidobacteriota; Acidobacteriota bacterium	1978231	Acidobacteriota					Acidobacteriota bacterium
GCA_003224575.1	2	0	0	2	0	0	1978231	FALSE	FALSE	Acidobacteriota bacterium	Bacteria	bacteria>acidobacteriota	Bacteria; Acidobacteriota; unclassified Acidobacteriota; Acidobacteriota bacterium	1978231	Acidobacteriota					Acidobacteriota bacterium
GCA_003224585.1	5	0	0	5	0	0	1978231	FALSE	FALSE	Acidobacteriota bacterium	Bacteria	bacteria>acidobacteriota	Bacteria; Acidobacteriota; unclassified Acidobacteriota; Acidobacteriota bacterium	1978231	Acidobacteriota					Acidobacteriota bacterium
GCA_003224615.1	1	0	0	1	0	0	1978231	FALSE	FALSE	Acidobacteriota bacterium	Bacteria	bacteria>acidobacteriota	Bacteria; Acidobacteriota; unclassified Acidobacteriota; Acidobacteriota bacterium	1978231	Acidobacteriota					Acidobacteriota bacterium
GCA_003224635.1	4	0	0	4	0	0	1978231	FALSE	FALSE	Acidobacteriota bacterium	Bacteria	bacteria>acidobacteriota	Bacteria; Acidobacteriota; unclassified Acidobacteriota; Acidobacteriota bacterium	1978231	Acidobacteriota					Acidobacteriota bacterium
GCA_003224655.1	2	0	0	2	0	0	1978231	FALSE	FALSE	Acidobacteriota bacterium	Bacteria	bacteria>acidobacteriota	Bacteria; Acidobacteriota; unclassified Acidobacteriota; Acidobacteriota bacterium	1978231	Acidobacteriota					Acidobacteriota bacterium
GCA_003224665.1	26	0	0	26	0	0	1978231	FALSE	FALSE	Acidobacteriota bacterium	Bacteria	bacteria>acidobacteriota	Bacteria; Acidobacteriota; unclassified Acidobacteriota; Acidobacteriota bacterium	1978231	Acidobacteriota					Acidobacteriota bacterium
GCA_003224695.1	22	0	0	22	0	0	1978231	FALSE	FALSE	Acidobacteriota bacterium	Bacteria	bacteria>acidobacteriota	Bacteria; Acidobacteriota; unclassified Acidobacteriota; Acidobacteriota bacterium	1978231	Acidobacteriota					Acidobacteriota bacterium
GCA_003224715.1	14	0	0	14	0	0	1978231	FALSE	FALSE	Acidobacteriota bacterium	Bacteria	bacteria>acidobacteriota	Bacteria; Acidobacteriota; unclassified Acidobacteriota; Acidobacteriota bacterium	1978231	Acidobacteriota					Acidobacteriota bacterium
GCA_003224725.1	19	0	0	18	0	1	1978231	FALSE	FALSE	Acidobacteriota bacterium	Bacteria	bacteria>acidobacteriota	Bacteria; Acidobacteriota; unclassified Acidobacteriota; Acidobacteriota bacterium	1978231	Acidobacteriota					Acidobacteriota bacterium
GCA_003224755.1	24	0	0	24	0	0	1978231	FALSE	FALSE	Acidobacteriota bacterium	Bacteria	bacteria>acidobacteriota	Bacteria; Acidobacteriota; unclassified Acidobacteriota; Acidobacteriota bacterium	1978231	Acidobacteriota					Acidobacteriota bacterium
GCA_003224775.1	33	0	0	33	0	0	1978231	FALSE	FALSE	Acidobacteriota bacterium	Bacteria	bacteria>acidobacteriota	Bacteria; Acidobacteriota; unclassified Acidobacteriota; Acidobacteriota bacterium	1978231	Acidobacteriota					Acidobacteriota bacterium
GCA_003224785.1	11	0	0	11	0	0	1978231	FALSE	FALSE	Acidobacteriota bacterium	Bacteria	bacteria>acidobacteriota	Bacteria; Acidobacteriota; unclassified Acidobacteriota; Acidobacteriota bacterium	1978231	Acidobacteriota					Acidobacteriota bacterium
GCA_003224815.1	20	0	0	20	0	0	1978231	FALSE	FALSE	Acidobacteriota bacterium	Bacteria	bacteria>acidobacteriota	Bacteria; Acidobacteriota; unclassified Acidobacteriota; Acidobacteriota bacterium	1978231	Acidobacteriota					Acidobacteriota bacterium
GCA_003224835.1	24	0	0	24	0	0	1978231	FALSE	FALSE	Acidobacteriota bacterium	Bacteria	bacteria>acidobacteriota	Bacteria; Acidobacteriota; unclassified Acidobacteriota; Acidobacteriota bacterium	1978231	Acidobacteriota					Acidobacteriota bacterium
GCA_003224855.1	28	0	0	28	0	0	1978231	FALSE	FALSE	Acidobacteriota bacterium	Bacteria	bacteria>acidobacteriota	Bacteria; Acidobacteriota; unclassified Acidobacteriota; Acidobacteriota bacterium	1978231	Acidobacteriota					Acidobacteriota bacterium
GCA_003224875.1	34	0	0	34	0	0	1978231	FALSE	FALSE	Acidobacteriota bacterium	Bacteria	bacteria>acidobacteriota	Bacteria; Acidobacteriota; unclassified Acidobacteriota; Acidobacteriota bacterium	1978231	Acidobacteriota					Acidobacteriota bacterium
GCA_003224895.1	36	0	0	36	0	0	1978231	FALSE	FALSE	Acidobacteriota bacterium	Bacteria	bacteria>acidobacteriota	Bacteria; Acidobacteriota; unclassified Acidobacteriota; Acidobacteriota bacterium	1978231	Acidobacteriota					Acidobacteriota bacterium
GCA_003224905.1	31	0	0	31	0	0	1978231	FALSE	FALSE	Acidobacteriota bacterium	Bacteria	bacteria>acidobacteriota	Bacteria; Acidobacteriota; unclassified Acidobacteriota; Acidobacteriota bacterium	1978231	Acidobacteriota					Acidobacteriota bacterium
GCA_003224935.1	26	0	0	26	0	0	1978231	FALSE	FALSE	Acidobacteriota bacterium	Bacteria	bacteria>acidobacteriota	Bacteria; Acidobacteriota; unclassified Acidobacteriota; Acidobacteriota bacterium	1978231	Acidobacteriota					Acidobacteriota bacterium
GCA_003224955.1	33	0	0	33	0	0	1978231	FALSE	FALSE	Acidobacteriota bacterium	Bacteria	bacteria>acidobacteriota	Bacteria; Acidobacteriota; unclassified Acidobacteriota; Acidobacteriota bacterium	1978231	Acidobacteriota					Acidobacteriota bacterium
GCA_003224975.1	39	0	0	39	0	0	1978231	FALSE	FALSE	Acidobacteriota bacterium	Bacteria	bacteria>acidobacteriota	Bacteria; Acidobacteriota; unclassified Acidobacteriota; Acidobacteriota bacterium	1978231	Acidobacteriota					Acidobacteriota bacterium
GCA_003224995.1	24	0	0	24	0	0	1978231	FALSE	FALSE	Acidobacteriota bacterium	Bacteria	bacteria>acidobacteriota	Bacteria; Acidobacteriota; unclassified Acidobacteriota; Acidobacteriota bacterium	1978231	Acidobacteriota					Acidobacteriota bacterium
GCA_003225005.1	46	0	0	46	0	0	1978231	FALSE	FALSE	Acidobacteriota bacterium	Bacteria	bacteria>acidobacteriota	Bacteria; Acidobacteriota; unclassified Acidobacteriota; Acidobacteriota bacterium	1978231	Acidobacteriota					Acidobacteriota bacterium
GCA_003225035.1	30	0	0	30	0	0	1978231	FALSE	FALSE	Acidobacteriota bacterium	Bacteria	bacteria>acidobacteriota	Bacteria; Acidobacteriota; unclassified Acidobacteriota; Acidobacteriota bacterium	1978231	Acidobacteriota					Acidobacteriota bacterium
GCA_003225055.1	43	0	0	43	0	0	1978231	FALSE	FALSE	Acidobacteriota bacterium	Bacteria	bacteria>acidobacteriota	Bacteria; Acidobacteriota; unclassified Acidobacteriota; Acidobacteriota bacterium	1978231	Acidobacteriota					Acidobacteriota bacterium
GCA_003225075.1	35	0	0	35	0	0	1978231	FALSE	FALSE	Acidobacteriota bacterium	Bacteria	bacteria>acidobacteriota	Bacteria; Acidobacteriota; unclassified Acidobacteriota; Acidobacteriota bacterium	1978231	Acidobacteriota					Acidobacteriota bacterium
GCA_003225095.1	28	0	0	28	0	0	1978231	FALSE	FALSE	Acidobacteriota bacterium	Bacteria	bacteria>acidobacteriota	Bacteria; Acidobacteriota; unclassified Acidobacteriota; Acidobacteriota bacterium	1978231	Acidobacteriota					Acidobacteriota bacterium
GCA_003225115.1	27	0	0	26	0	1	1978231	FALSE	FALSE	Acidobacteriota bacterium	Bacteria	bacteria>acidobacteriota	Bacteria; Acidobacteriota; unclassified Acidobacteriota; Acidobacteriota bacterium	1978231	Acidobacteriota					Acidobacteriota bacterium
GCA_003225135.1	12	0	0	11	0	1	1978231	FALSE	FALSE	Acidobacteriota bacterium	Bacteria	bacteria>acidobacteriota	Bacteria; Acidobacteriota; unclassified Acidobacteriota; Acidobacteriota bacterium	1978231	Acidobacteriota					Acidobacteriota bacterium
GCA_003225155.1	22	0	0	22	0	0	1978231	FALSE	FALSE	Acidobacteriota bacterium	Bacteria	bacteria>acidobacteriota	Bacteria; Acidobacteriota; unclassified Acidobacteriota; Acidobacteriota bacterium	1978231	Acidobacteriota					Acidobacteriota bacterium
GCA_003225175.1	34	0	0	33	0	1	1978231	FALSE	FALSE	Acidobacteriota bacterium	Bacteria	bacteria>acidobacteriota	Bacteria; Acidobacteriota; unclassified Acidobacteriota; Acidobacteriota bacterium	1978231	Acidobacteriota					Acidobacteriota bacterium
GCA_003225195.1	39	0	0	38	0	1	1978231	FALSE	FALSE	Acidobacteriota bacterium	Bacteria	bacteria>acidobacteriota	Bacteria; Acidobacteriota; unclassified Acidobacteriota; Acidobacteriota bacterium	1978231	Acidobacteriota					Acidobacteriota bacterium
GCA_003225215.1	42	0	0	41	0	1	1978231	FALSE	FALSE	Acidobacteriota bacterium	Bacteria	bacteria>acidobacteriota	Bacteria; Acidobacteriota; unclassified Acidobacteriota; Acidobacteriota bacterium	1978231	Acidobacteriota					Acidobacteriota bacterium
GCA_003225235.1	30	0	0	29	0	1	1978231	FALSE	FALSE	Acidobacteriota bacterium	Bacteria	bacteria>acidobacteriota	Bacteria; Acidobacteriota; unclassified Acidobacteriota; Acidobacteriota bacterium	1978231	Acidobacteriota					Acidobacteriota bacterium
GCA_003225255.1	47	0	0	47	0	0	1978231	FALSE	FALSE	Acidobacteriota bacterium	Bacteria	bacteria>acidobacteriota	Bacteria; Acidobacteriota; unclassified Acidobacteriota; Acidobacteriota bacterium	1978231	Acidobacteriota					Acidobacteriota bacterium
GCA_003225275.1	43	0	0	42	0	1	1978231	FALSE	FALSE	Acidobacteriota bacterium	Bacteria	bacteria>acidobacteriota	Bacteria; Acidobacteriota; unclassified Acidobacteriota; Acidobacteriota bacterium	1978231	Acidobacteriota					Acidobacteriota bacterium
GCA_003225295.1	48	0	0	47	0	1	1978231	FALSE	FALSE	Acidobacteriota bacterium	Bacteria	bacteria>acidobacteriota	Bacteria; Acidobacteriota; unclassified Acidobacteriota; Acidobacteriota bacterium	1978231	Acidobacteriota					Acidobacteriota bacterium
GCA_003225315.1	46	0	0	45	0	1	1978231	FALSE	FALSE	Acidobacteriota bacterium	Bacteria	bacteria>acidobacteriota	Bacteria; Acidobacteriota; unclassified Acidobacteriota; Acidobacteriota bacterium	1978231	Acidobacteriota					Acidobacteriota bacterium
GCA_003225335.1	11	0	0	11	0	0	1978231	FALSE	FALSE	Acidobacteriota bacterium	Bacteria	bacteria>acidobacteriota	Bacteria; Acidobacteriota; unclassified Acidobacteriota; Acidobacteriota bacterium	1978231	Acidobacteriota					Acidobacteriota bacterium
GCA_003225355.1	11	0	0	11	0	0	1978231	FALSE	FALSE	Acidobacteriota bacterium	Bacteria	bacteria>acidobacteriota	Bacteria; Acidobacteriota; unclassified Acidobacteriota; Acidobacteriota bacterium	1978231	Acidobacteriota					Acidobacteriota bacterium
GCA_003225365.1	30	0	0	30	0	0	1978231	FALSE	FALSE	Acidobacteriota bacterium	Bacteria	bacteria>acidobacteriota	Bacteria; Acidobacteriota; unclassified Acidobacteriota; Acidobacteriota bacterium	1978231	Acidobacteriota					Acidobacteriota bacterium
GCA_003225375.1	28	0	0	28	0	0	1978231	FALSE	FALSE	Acidobacteriota bacterium	Bacteria	bacteria>acidobacteriota	Bacteria; Acidobacteriota; unclassified Acidobacteriota; Acidobacteriota bacterium	1978231	Acidobacteriota					Acidobacteriota bacterium
GCA_003225415.1	14	0	0	14	0	0	1978231	FALSE	FALSE	Acidobacteriota bacterium	Bacteria	bacteria>acidobacteriota	Bacteria; Acidobacteriota; unclassified Acidobacteriota; Acidobacteriota bacterium	1978231	Acidobacteriota					Acidobacteriota bacterium
GCA_003225435.1	26	0	0	26	0	0	1978231	FALSE	FALSE	Acidobacteriota bacterium	Bacteria	bacteria>acidobacteriota	Bacteria; Acidobacteriota; unclassified Acidobacteriota; Acidobacteriota bacterium	1978231	Acidobacteriota					Acidobacteriota bacterium
GCA_003225455.1	33	0	0	33	0	0	1978231	FALSE	FALSE	Acidobacteriota bacterium	Bacteria	bacteria>acidobacteriota	Bacteria; Acidobacteriota; unclassified Acidobacteriota; Acidobacteriota bacterium	1978231	Acidobacteriota					Acidobacteriota bacterium
GCA_003225465.1	36	0	0	36	0	0	1978231	FALSE	FALSE	Acidobacteriota bacterium	Bacteria	bacteria>acidobacteriota	Bacteria; Acidobacteriota; unclassified Acidobacteriota; Acidobacteriota bacterium	1978231	Acidobacteriota					Acidobacteriota bacterium
GCA_003225495.1	24	0	0	24	0	0	1978231	FALSE	FALSE	Acidobacteriota bacterium	Bacteria	bacteria>acidobacteriota	Bacteria; Acidobacteriota; unclassified Acidobacteriota; Acidobacteriota bacterium	1978231	Acidobacteriota					Acidobacteriota bacterium
GCA_003225515.1	27	0	0	27	0	0	1978231	FALSE	FALSE	Acidobacteriota bacterium	Bacteria	bacteria>acidobacteriota	Bacteria; Acidobacteriota; unclassified Acidobacteriota; Acidobacteriota bacterium	1978231	Acidobacteriota					Acidobacteriota bacterium
GCA_003225535.1	30	0	0	30	0	0	1978231	FALSE	FALSE	Acidobacteriota bacterium	Bacteria	bacteria>acidobacteriota	Bacteria; Acidobacteriota; unclassified Acidobacteriota; Acidobacteriota bacterium	1978231	Acidobacteriota					Acidobacteriota bacterium
GCA_003225555.1	25	0	0	25	0	0	1978231	FALSE	FALSE	Acidobacteriota bacterium	Bacteria	bacteria>acidobacteriota	Bacteria; Acidobacteriota; unclassified Acidobacteriota; Acidobacteriota bacterium	1978231	Acidobacteriota					Acidobacteriota bacterium
GCA_003225565.1	37	0	0	37	0	0	1978231	FALSE	FALSE	Acidobacteriota bacterium	Bacteria	bacteria>acidobacteriota	Bacteria; Acidobacteriota; unclassified Acidobacteriota; Acidobacteriota bacterium	1978231	Acidobacteriota					Acidobacteriota bacterium
GCA_003225595.1	35	0	0	34	1	0	1978231	FALSE	FALSE	Acidobacteriota bacterium	Bacteria	bacteria>acidobacteriota	Bacteria; Acidobacteriota; unclassified Acidobacteriota; Acidobacteriota bacterium	1978231	Acidobacteriota					Acidobacteriota bacterium
GCA_003225615.1	33	0	0	33	0	0	1978231	FALSE	FALSE	Acidobacteriota bacterium	Bacteria	bacteria>acidobacteriota	Bacteria; Acidobacteriota; unclassified Acidobacteriota; Acidobacteriota bacterium	1978231	Acidobacteriota					Acidobacteriota bacterium
GCA_003225635.1	42	0	0	42	0	0	1978231	FALSE	FALSE	Acidobacteriota bacterium	Bacteria	bacteria>acidobacteriota	Bacteria; Acidobacteriota; unclassified Acidobacteriota; Acidobacteriota bacterium	1978231	Acidobacteriota					Acidobacteriota bacterium
GCA_003225655.1	11	0	0	11	0	0	1978231	FALSE	FALSE	Acidobacteriota bacterium	Bacteria	bacteria>acidobacteriota	Bacteria; Acidobacteriota; unclassified Acidobacteriota; Acidobacteriota bacterium	1978231	Acidobacteriota					Acidobacteriota bacterium
GCA_003242705.1	6	0	0	6	0	0	1978231	FALSE	FALSE	Acidobacteriota bacterium	Bacteria	bacteria>acidobacteriota	Bacteria; Acidobacteriota; unclassified Acidobacteriota; Acidobacteriota bacterium	1978231	Acidobacteriota					Acidobacteriota bacterium
GCA_003385575.1	6	0	0	6	0	0	1978231	FALSE	FALSE	Acidobacteriota bacterium	Bacteria	bacteria>acidobacteriota	Bacteria; Acidobacteriota; unclassified Acidobacteriota; Acidobacteriota bacterium	1978231	Acidobacteriota					Acidobacteriota bacterium
GCA_003385625.1	6	0	0	6	0	0	1978231	FALSE	FALSE	Acidobacteriota bacterium	Bacteria	bacteria>acidobacteriota	Bacteria; Acidobacteriota; unclassified Acidobacteriota; Acidobacteriota bacterium	1978231	Acidobacteriota					Acidobacteriota bacterium
GCA_003385635.1	6	0	0	6	0	0	1978231	FALSE	FALSE	Acidobacteriota bacterium	Bacteria	bacteria>acidobacteriota	Bacteria; Acidobacteriota; unclassified Acidobacteriota; Acidobacteriota bacterium	1978231	Acidobacteriota					Acidobacteriota bacterium
GCA_003385675.1	8	0	0	8	0	0	1978231	FALSE	FALSE	Acidobacteriota bacterium	Bacteria	bacteria>acidobacteriota	Bacteria; Acidobacteriota; unclassified Acidobacteriota; Acidobacteriota bacterium	1978231	Acidobacteriota					Acidobacteriota bacterium
GCA_003388555.1	8	0	0	8	0	0	1978231	FALSE	FALSE	Acidobacteriota bacterium	Bacteria	bacteria>acidobacteriota	Bacteria; Acidobacteriota; unclassified Acidobacteriota; Acidobacteriota bacterium	1978231	Acidobacteriota					Acidobacteriota bacterium
GCA_003389245.1	6	0	0	6	0	0	1978231	FALSE	FALSE	Acidobacteriota bacterium	Bacteria	bacteria>acidobacteriota	Bacteria; Acidobacteriota; unclassified Acidobacteriota; Acidobacteriota bacterium	1978231	Acidobacteriota					Acidobacteriota bacterium
GCA_003453375.1	7	0	0	7	0	0	1978231	FALSE	FALSE	Acidobacteriota bacterium	Bacteria	bacteria>acidobacteriota	Bacteria; Acidobacteriota; unclassified Acidobacteriota; Acidobacteriota bacterium	1978231	Acidobacteriota					Acidobacteriota bacterium
GCA_003476685.1	4	0	0	4	0	0	1978231	FALSE	FALSE	Acidobacteriota bacterium	Bacteria	bacteria>acidobacteriota	Bacteria; Acidobacteriota; unclassified Acidobacteriota; Acidobacteriota bacterium	1978231	Acidobacteriota					Acidobacteriota bacterium
GCA_003485065.1	1	0	0	1	0	0	1978231	FALSE	FALSE	Acidobacteriota bacterium	Bacteria	bacteria>acidobacteriota	Bacteria; Acidobacteriota; unclassified Acidobacteriota; Acidobacteriota bacterium	1978231	Acidobacteriota					Acidobacteriota bacterium
GCA_003504885.1	5	0	0	5	0	0	1978231	FALSE	FALSE	Acidobacteriota bacterium	Bacteria	bacteria>acidobacteriota	Bacteria; Acidobacteriota; unclassified Acidobacteriota; Acidobacteriota bacterium	1978231	Acidobacteriota					Acidobacteriota bacterium
GCA_003517065.1	1	0	0	1	0	0	1978231	FALSE	FALSE	Acidobacteriota bacterium	Bacteria	bacteria>acidobacteriota	Bacteria; Acidobacteriota; unclassified Acidobacteriota; Acidobacteriota bacterium	1978231	Acidobacteriota					Acidobacteriota bacterium
GCA_003523355.1	1	0	0	1	0	0	1978231	FALSE	FALSE	Acidobacteriota bacterium	Bacteria	bacteria>acidobacteriota	Bacteria; Acidobacteriota; unclassified Acidobacteriota; Acidobacteriota bacterium	1978231	Acidobacteriota					Acidobacteriota bacterium
GCA_003577445.1	7	0	0	7	0	0	1978231	FALSE	FALSE	Acidobacteriota bacterium	Bacteria	bacteria>acidobacteriota	Bacteria; Acidobacteriota; unclassified Acidobacteriota; Acidobacteriota bacterium	1978231	Acidobacteriota					Acidobacteriota bacterium
GCA_003648915.1	8	0	0	8	0	0	1978231	FALSE	FALSE	Acidobacteriota bacterium	Bacteria	bacteria>acidobacteriota	Bacteria; Acidobacteriota; unclassified Acidobacteriota; Acidobacteriota bacterium	1978231	Acidobacteriota					Acidobacteriota bacterium
GCA_003650445.1	2	0	0	2	0	0	1978231	FALSE	FALSE	Acidobacteriota bacterium	Bacteria	bacteria>acidobacteriota	Bacteria; Acidobacteriota; unclassified Acidobacteriota; Acidobacteriota bacterium	1978231	Acidobacteriota					Acidobacteriota bacterium
GCA_003650455.1	1	0	0	1	0	0	1978231	FALSE	FALSE	Acidobacteriota bacterium	Bacteria	bacteria>acidobacteriota	Bacteria; Acidobacteriota; unclassified Acidobacteriota; Acidobacteriota bacterium	1978231	Acidobacteriota					Acidobacteriota bacterium
GCA_003650485.1	6	0	0	6	0	0	1978231	FALSE	FALSE	Acidobacteriota bacterium	Bacteria	bacteria>acidobacteriota	Bacteria; Acidobacteriota; unclassified Acidobacteriota; Acidobacteriota bacterium	1978231	Acidobacteriota					Acidobacteriota bacterium
GCA_003695625.1	5	0	0	5	0	0	1978231	FALSE	FALSE	Acidobacteriota bacterium	Bacteria	bacteria>acidobacteriota	Bacteria; Acidobacteriota; unclassified Acidobacteriota; Acidobacteriota bacterium	1978231	Acidobacteriota					Acidobacteriota bacterium
GCA_003695645.1	4	0	0	4	0	0	1978231	FALSE	FALSE	Acidobacteriota bacterium	Bacteria	bacteria>acidobacteriota	Bacteria; Acidobacteriota; unclassified Acidobacteriota; Acidobacteriota bacterium	1978231	Acidobacteriota					Acidobacteriota bacterium
GCA_003696075.1	5	0	0	5	0	0	1978231	FALSE	FALSE	Acidobacteriota bacterium	Bacteria	bacteria>acidobacteriota	Bacteria; Acidobacteriota; unclassified Acidobacteriota; Acidobacteriota bacterium	1978231	Acidobacteriota					Acidobacteriota bacterium
GCA_003696155.1	3	0	1	0	0	2	1978231	FALSE	FALSE	Acidobacteriota bacterium	Bacteria	bacteria>acidobacteriota	Bacteria; Acidobacteriota; unclassified Acidobacteriota; Acidobacteriota bacterium	1978231	Acidobacteriota					Acidobacteriota bacterium
GCA_003697015.1	4	0	0	4	0	0	1978231	FALSE	FALSE	Acidobacteriota bacterium	Bacteria	bacteria>acidobacteriota	Bacteria; Acidobacteriota; unclassified Acidobacteriota; Acidobacteriota bacterium	1978231	Acidobacteriota					Acidobacteriota bacterium
GCA_003697135.1	2	0	0	2	0	0	1978231	FALSE	FALSE	Acidobacteriota bacterium	Bacteria	bacteria>acidobacteriota	Bacteria; Acidobacteriota; unclassified Acidobacteriota; Acidobacteriota bacterium	1978231	Acidobacteriota					Acidobacteriota bacterium
GCA_003818475.1	8	0	0	8	0	0	1978231	FALSE	FALSE	Acidobacteriota bacterium	Bacteria	bacteria>acidobacteriota	Bacteria; Acidobacteriota; unclassified Acidobacteriota; Acidobacteriota bacterium	1978231	Acidobacteriota					Acidobacteriota bacterium
GCA_003819755.1	1	0	0	1	0	0	1978231	FALSE	FALSE	Acidobacteriota bacterium	Bacteria	bacteria>acidobacteriota	Bacteria; Acidobacteriota; unclassified Acidobacteriota; Acidobacteriota bacterium	1978231	Acidobacteriota					Acidobacteriota bacterium
GCA_003820235.1	6	0	0	6	0	0	1978231	FALSE	FALSE	Acidobacteriota bacterium	Bacteria	bacteria>acidobacteriota	Bacteria; Acidobacteriota; unclassified Acidobacteriota; Acidobacteriota bacterium	1978231	Acidobacteriota					Acidobacteriota bacterium
GCA_003820245.1	2	0	0	2	0	0	1978231	FALSE	FALSE	Acidobacteriota bacterium	Bacteria	bacteria>acidobacteriota	Bacteria; Acidobacteriota; unclassified Acidobacteriota; Acidobacteriota bacterium	1978231	Acidobacteriota					Acidobacteriota bacterium
GCA_003820335.1	2	0	0	2	0	0	1978231	FALSE	FALSE	Acidobacteriota bacterium	Bacteria	bacteria>acidobacteriota	Bacteria; Acidobacteriota; unclassified Acidobacteriota; Acidobacteriota bacterium	1978231	Acidobacteriota					Acidobacteriota bacterium
GCA_003820405.1	8	0	0	8	0	0	1978231	FALSE	FALSE	Acidobacteriota bacterium	Bacteria	bacteria>acidobacteriota	Bacteria; Acidobacteriota; unclassified Acidobacteriota; Acidobacteriota bacterium	1978231	Acidobacteriota					Acidobacteriota bacterium
GCA_004297655.1	1	0	0	1	0	0	1978231	FALSE	FALSE	Acidobacteriota bacterium	Bacteria	bacteria>acidobacteriota	Bacteria; Acidobacteriota; unclassified Acidobacteriota; Acidobacteriota bacterium	1978231	Acidobacteriota					Acidobacteriota bacterium
GCA_004298115.1	8	0	0	8	0	0	1978231	FALSE	FALSE	Acidobacteriota bacterium	Bacteria	bacteria>acidobacteriota	Bacteria; Acidobacteriota; unclassified Acidobacteriota; Acidobacteriota bacterium	1978231	Acidobacteriota					Acidobacteriota bacterium
GCA_004298155.1	3	0	0	3	0	0	1978231	FALSE	FALSE	Acidobacteriota bacterium	Bacteria	bacteria>acidobacteriota	Bacteria; Acidobacteriota; unclassified Acidobacteriota; Acidobacteriota bacterium	1978231	Acidobacteriota					Acidobacteriota bacterium
GCA_004356005.1	4	0	0	4	0	0	1978231	FALSE	FALSE	Acidobacteriota bacterium	Bacteria	bacteria>acidobacteriota	Bacteria; Acidobacteriota; unclassified Acidobacteriota; Acidobacteriota bacterium	1978231	Acidobacteriota					Acidobacteriota bacterium
GCA_004356015.1	5	0	0	5	0	0	1978231	FALSE	FALSE	Acidobacteriota bacterium	Bacteria	bacteria>acidobacteriota	Bacteria; Acidobacteriota; unclassified Acidobacteriota; Acidobacteriota bacterium	1978231	Acidobacteriota					Acidobacteriota bacterium
GCA_004356045.1	9	0	0	9	0	0	1978231	FALSE	FALSE	Acidobacteriota bacterium	Bacteria	bacteria>acidobacteriota	Bacteria; Acidobacteriota; unclassified Acidobacteriota; Acidobacteriota bacterium	1978231	Acidobacteriota					Acidobacteriota bacterium
GCA_004356055.1	10	0	0	5	0	5	1978231	FALSE	FALSE	Acidobacteriota bacterium	Bacteria	bacteria>acidobacteriota	Bacteria; Acidobacteriota; unclassified Acidobacteriota; Acidobacteriota bacterium	1978231	Acidobacteriota					Acidobacteriota bacterium
GCA_004356095.1	9	0	0	6	0	3	1978231	FALSE	FALSE	Acidobacteriota bacterium	Bacteria	bacteria>acidobacteriota	Bacteria; Acidobacteriota; unclassified Acidobacteriota; Acidobacteriota bacterium	1978231	Acidobacteriota					Acidobacteriota bacterium
GCA_004356105.1	29	0	0	29	0	0	1978231	FALSE	FALSE	Acidobacteriota bacterium	Bacteria	bacteria>acidobacteriota	Bacteria; Acidobacteriota; unclassified Acidobacteriota; Acidobacteriota bacterium	1978231	Acidobacteriota					Acidobacteriota bacterium
GCA_004356115.1	5	0	0	5	0	0	1978231	FALSE	FALSE	Acidobacteriota bacterium	Bacteria	bacteria>acidobacteriota	Bacteria; Acidobacteriota; unclassified Acidobacteriota; Acidobacteriota bacterium	1978231	Acidobacteriota					Acidobacteriota bacterium
GCA_004356235.1	2	0	0	2	0	0	1978231	FALSE	FALSE	Acidobacteriota bacterium	Bacteria	bacteria>acidobacteriota	Bacteria; Acidobacteriota; unclassified Acidobacteriota; Acidobacteriota bacterium	1978231	Acidobacteriota					Acidobacteriota bacterium
GCA_004356905.1	9	0	0	4	0	5	1978231	FALSE	FALSE	Acidobacteriota bacterium	Bacteria	bacteria>acidobacteriota	Bacteria; Acidobacteriota; unclassified Acidobacteriota; Acidobacteriota bacterium	1978231	Acidobacteriota					Acidobacteriota bacterium
GCA_006227875.1	12	0	0	12	0	0	1978231	FALSE	FALSE	Acidobacteriota bacterium	Bacteria	bacteria>acidobacteriota	Bacteria; Acidobacteriota; unclassified Acidobacteriota; Acidobacteriota bacterium	1978231	Acidobacteriota					Acidobacteriota bacterium
GCA_008363385.1	6	0	0	6	0	0	1978231	FALSE	FALSE	Acidobacteriota bacterium	Bacteria	bacteria>acidobacteriota	Bacteria; Acidobacteriota; unclassified Acidobacteriota; Acidobacteriota bacterium	1978231	Acidobacteriota					Acidobacteriota bacterium
GCA_008682415.1	8	0	0	8	0	0	1230846	FALSE	FALSE	Acidobacteria bacterium AB60	Bacteria	bacteria>acidobacteriota	Bacteria; Acidobacteriota; unclassified Acidobacteriota; Acidobacteria bacterium AB60	1230846	Acidobacteriota					Acidobacteria bacterium
GCA_009691225.1	1	0	0	1	0	0	1978231	FALSE	FALSE	Acidobacteriota bacterium	Bacteria	bacteria>acidobacteriota	Bacteria; Acidobacteriota; unclassified Acidobacteriota; Acidobacteriota bacterium	1978231	Acidobacteriota					Acidobacteriota bacterium
GCA_009691245.1	8	0	0	8	0	0	1978231	FALSE	FALSE	Acidobacteriota bacterium	Bacteria	bacteria>acidobacteriota	Bacteria; Acidobacteriota; unclassified Acidobacteriota; Acidobacteriota bacterium	1978231	Acidobacteriota					Acidobacteriota bacterium
GCA_009691265.1	2	0	0	2	0	0	1978231	FALSE	FALSE	Acidobacteriota bacterium	Bacteria	bacteria>acidobacteriota	Bacteria; Acidobacteriota; unclassified Acidobacteriota; Acidobacteriota bacterium	1978231	Acidobacteriota					Acidobacteriota bacterium
GCA_009694605.1	1	0	0	1	0	0	1978231	FALSE	FALSE	Acidobacteriota bacterium	Bacteria	bacteria>acidobacteriota	Bacteria; Acidobacteriota; unclassified Acidobacteriota; Acidobacteriota bacterium	1978231	Acidobacteriota					Acidobacteriota bacterium
GCA_009694615.1	5	0	0	5	0	0	1978231	FALSE	FALSE	Acidobacteriota bacterium	Bacteria	bacteria>acidobacteriota	Bacteria; Acidobacteriota; unclassified Acidobacteriota; Acidobacteriota bacterium	1978231	Acidobacteriota					Acidobacteriota bacterium
GCA_009694625.1	2	0	0	2	0	0	1978231	FALSE	FALSE	Acidobacteriota bacterium	Bacteria	bacteria>acidobacteriota	Bacteria; Acidobacteriota; unclassified Acidobacteriota; Acidobacteriota bacterium	1978231	Acidobacteriota					Acidobacteriota bacterium
GCA_009694685.1	1	0	0	1	0	0	1978231	FALSE	FALSE	Acidobacteriota bacterium	Bacteria	bacteria>acidobacteriota	Bacteria; Acidobacteriota; unclassified Acidobacteriota; Acidobacteriota bacterium	1978231	Acidobacteriota					Acidobacteriota bacterium
GCA_009694735.1	2	0	0	2	0	0	1978231	FALSE	FALSE	Acidobacteriota bacterium	Bacteria	bacteria>acidobacteriota	Bacteria; Acidobacteriota; unclassified Acidobacteriota; Acidobacteriota bacterium	1978231	Acidobacteriota					Acidobacteriota bacterium
GCA_009694745.1	1	0	0	1	0	0	1978231	FALSE	FALSE	Acidobacteriota bacterium	Bacteria	bacteria>acidobacteriota	Bacteria; Acidobacteriota; unclassified Acidobacteriota; Acidobacteriota bacterium	1978231	Acidobacteriota					Acidobacteriota bacterium
GCA_009779365.1	4	0	0	3	0	1	1978231	FALSE	FALSE	Acidobacteriota bacterium	Bacteria	bacteria>acidobacteriota	Bacteria; Acidobacteriota; unclassified Acidobacteriota; Acidobacteriota bacterium	1978231	Acidobacteriota					Acidobacteriota bacterium
GCA_009837385.1	1	0	0	1	0	0	1978231	FALSE	FALSE	Acidobacteriota bacterium	Bacteria	bacteria>acidobacteriota	Bacteria; Acidobacteriota; unclassified Acidobacteriota; Acidobacteriota bacterium	1978231	Acidobacteriota					Acidobacteriota bacterium
GCA_009838525.1	1	0	0	1	0	0	1978231	FALSE	FALSE	Acidobacteriota bacterium	Bacteria	bacteria>acidobacteriota	Bacteria; Acidobacteriota; unclassified Acidobacteriota; Acidobacteriota bacterium	1978231	Acidobacteriota					Acidobacteriota bacterium
GCA_009839145.1	1	0	0	1	0	0	1978231	FALSE	FALSE	Acidobacteriota bacterium	Bacteria	bacteria>acidobacteriota	Bacteria; Acidobacteriota; unclassified Acidobacteriota; Acidobacteriota bacterium	1978231	Acidobacteriota					Acidobacteriota bacterium
GCA_009841675.1	1	0	0	1	0	0	1978231	FALSE	FALSE	Acidobacteriota bacterium	Bacteria	bacteria>acidobacteriota	Bacteria; Acidobacteriota; unclassified Acidobacteriota; Acidobacteriota bacterium	1978231	Acidobacteriota					Acidobacteriota bacterium
GCA_009843885.1	1	0	0	1	0	0	1978231	FALSE	FALSE	Acidobacteriota bacterium	Bacteria	bacteria>acidobacteriota	Bacteria; Acidobacteriota; unclassified Acidobacteriota; Acidobacteriota bacterium	1978231	Acidobacteriota					Acidobacteriota bacterium
GCA_009845395.1	1	0	0	1	0	0	1978231	FALSE	FALSE	Acidobacteriota bacterium	Bacteria	bacteria>acidobacteriota	Bacteria; Acidobacteriota; unclassified Acidobacteriota; Acidobacteriota bacterium	1978231	Acidobacteriota					Acidobacteriota bacterium
GCA_009846235.1	1	0	0	1	0	0	1978231	FALSE	FALSE	Acidobacteriota bacterium	Bacteria	bacteria>acidobacteriota	Bacteria; Acidobacteriota; unclassified Acidobacteriota; Acidobacteriota bacterium	1978231	Acidobacteriota					Acidobacteriota bacterium
GCA_009861545.1	1	0	0	1	0	0	1978231	FALSE	FALSE	Acidobacteriota bacterium	Bacteria	bacteria>acidobacteriota	Bacteria; Acidobacteriota; unclassified Acidobacteriota; Acidobacteriota bacterium	1978231	Acidobacteriota					Acidobacteriota bacterium
GCA_009918885.1	1	0	0	1	0	0	1978231	FALSE	FALSE	Acidobacteriota bacterium	Bacteria	bacteria>acidobacteriota	Bacteria; Acidobacteriota; unclassified Acidobacteriota; Acidobacteriota bacterium	1978231	Acidobacteriota					Acidobacteriota bacterium
GCA_009993175.1	2	0	0	2	0	0	1978231	FALSE	FALSE	Acidobacteriota bacterium	Bacteria	bacteria>acidobacteriota	Bacteria; Acidobacteriota; unclassified Acidobacteriota; Acidobacteriota bacterium	1978231	Acidobacteriota					Acidobacteriota bacterium
GCA_011374785.1	4	0	0	4	0	0	1978231	FALSE	FALSE	Acidobacteriota bacterium	Bacteria	bacteria>acidobacteriota	Bacteria; Acidobacteriota; unclassified Acidobacteriota; Acidobacteriota bacterium	1978231	Acidobacteriota					Acidobacteriota bacterium
GCA_011380605.1	3	0	0	3	0	0	1978231	FALSE	FALSE	Acidobacteriota bacterium	Bacteria	bacteria>acidobacteriota	Bacteria; Acidobacteriota; unclassified Acidobacteriota; Acidobacteriota bacterium	1978231	Acidobacteriota					Acidobacteriota bacterium
GCA_011771415.1	8	0	0	8	0	0	1978231	FALSE	FALSE	Acidobacteriota bacterium	Bacteria	bacteria>acidobacteriota	Bacteria; Acidobacteriota; unclassified Acidobacteriota; Acidobacteriota bacterium	1978231	Acidobacteriota					Acidobacteriota bacterium
GCA_011772155.1	9	0	0	9	0	0	1978231	FALSE	FALSE	Acidobacteriota bacterium	Bacteria	bacteria>acidobacteriota	Bacteria; Acidobacteriota; unclassified Acidobacteriota; Acidobacteriota bacterium	1978231	Acidobacteriota					Acidobacteriota bacterium
GCA_011772225.1	11	0	0	11	0	0	1978231	FALSE	FALSE	Acidobacteriota bacterium	Bacteria	bacteria>acidobacteriota	Bacteria; Acidobacteriota; unclassified Acidobacteriota; Acidobacteriota bacterium	1978231	Acidobacteriota					Acidobacteriota bacterium
GCA_011773095.1	10	0	0	10	0	0	1978231	FALSE	FALSE	Acidobacteriota bacterium	Bacteria	bacteria>acidobacteriota	Bacteria; Acidobacteriota; unclassified Acidobacteriota; Acidobacteriota bacterium	1978231	Acidobacteriota					Acidobacteriota bacterium
GCA_011773205.1	11	0	0	11	0	0	1978231	FALSE	FALSE	Acidobacteriota bacterium	Bacteria	bacteria>acidobacteriota	Bacteria; Acidobacteriota; unclassified Acidobacteriota; Acidobacteriota bacterium	1978231	Acidobacteriota					Acidobacteriota bacterium
GCA_011773795.1	8	0	0	8	0	0	1978231	FALSE	FALSE	Acidobacteriota bacterium	Bacteria	bacteria>acidobacteriota	Bacteria; Acidobacteriota; unclassified Acidobacteriota; Acidobacteriota bacterium	1978231	Acidobacteriota					Acidobacteriota bacterium
GCA_012103255.1	2	0	0	2	0	0	1978231	FALSE	FALSE	Acidobacteriota bacterium	Bacteria	bacteria>acidobacteriota	Bacteria; Acidobacteriota; unclassified Acidobacteriota; Acidobacteriota bacterium	1978231	Acidobacteriota					Acidobacteriota bacterium
GCA_012516875.1	9	0	0	9	0	0	1978231	FALSE	FALSE	Acidobacteriota bacterium	Bacteria	bacteria>acidobacteriota	Bacteria; Acidobacteriota; unclassified Acidobacteriota; Acidobacteriota bacterium	1978231	Acidobacteriota					Acidobacteriota bacterium
GCA_012517875.1	7	0	0	7	0	0	1978231	FALSE	FALSE	Acidobacteriota bacterium	Bacteria	bacteria>acidobacteriota	Bacteria; Acidobacteriota; unclassified Acidobacteriota; Acidobacteriota bacterium	1978231	Acidobacteriota					Acidobacteriota bacterium
GCA_012521815.1	3	0	0	3	0	0	1978231	FALSE	FALSE	Acidobacteriota bacterium	Bacteria	bacteria>acidobacteriota	Bacteria; Acidobacteriota; unclassified Acidobacteriota; Acidobacteriota bacterium	1978231	Acidobacteriota					Acidobacteriota bacterium
GCA_012719355.1	11	0	0	9	0	2	1978231	FALSE	FALSE	Acidobacteriota bacterium	Bacteria	bacteria>acidobacteriota	Bacteria; Acidobacteriota; unclassified Acidobacteriota; Acidobacteriota bacterium	1978231	Acidobacteriota					Acidobacteriota bacterium
GCA_012719455.1	3	0	0	3	0	0	1978231	FALSE	FALSE	Acidobacteriota bacterium	Bacteria	bacteria>acidobacteriota	Bacteria; Acidobacteriota; unclassified Acidobacteriota; Acidobacteriota bacterium	1978231	Acidobacteriota					Acidobacteriota bacterium
GCA_012729555.1	4	0	0	4	0	0	1978231	FALSE	FALSE	Acidobacteriota bacterium	Bacteria	bacteria>acidobacteriota	Bacteria; Acidobacteriota; unclassified Acidobacteriota; Acidobacteriota bacterium	1978231	Acidobacteriota					Acidobacteriota bacterium
GCA_012797375.1	6	0	0	6	0	0	1978231	FALSE	FALSE	Acidobacteriota bacterium	Bacteria	bacteria>acidobacteriota	Bacteria; Acidobacteriota; unclassified Acidobacteriota; Acidobacteriota bacterium	1978231	Acidobacteriota					Acidobacteriota bacterium
GCA_012797795.1	4	0	0	4	0	0	1978231	FALSE	FALSE	Acidobacteriota bacterium	Bacteria	bacteria>acidobacteriota	Bacteria; Acidobacteriota; unclassified Acidobacteriota; Acidobacteriota bacterium	1978231	Acidobacteriota					Acidobacteriota bacterium
GCA_012959325.1	2	0	0	2	0	0	1978231	FALSE	FALSE	Acidobacteriota bacterium	Bacteria	bacteria>acidobacteriota	Bacteria; Acidobacteriota; unclassified Acidobacteriota; Acidobacteriota bacterium	1978231	Acidobacteriota					Acidobacteriota bacterium
GCA_012965555.1	1	0	0	1	0	0	1978231	FALSE	FALSE	Acidobacteriota bacterium	Bacteria	bacteria>acidobacteriota	Bacteria; Acidobacteriota; unclassified Acidobacteriota; Acidobacteriota bacterium	1978231	Acidobacteriota					Acidobacteriota bacterium
GCA_013140775.1	7	0	0	7	0	0	1978231	FALSE	FALSE	Acidobacteriota bacterium	Bacteria	bacteria>acidobacteriota	Bacteria; Acidobacteriota; unclassified Acidobacteriota; Acidobacteriota bacterium	1978231	Acidobacteriota					Acidobacteriota bacterium
GCA_013140875.1	3	0	0	3	0	0	1978231	FALSE	FALSE	Acidobacteriota bacterium	Bacteria	bacteria>acidobacteriota	Bacteria; Acidobacteriota; unclassified Acidobacteriota; Acidobacteriota bacterium	1978231	Acidobacteriota					Acidobacteriota bacterium
GCA_013140955.1	3	0	0	3	0	0	1978231	FALSE	FALSE	Acidobacteriota bacterium	Bacteria	bacteria>acidobacteriota	Bacteria; Acidobacteriota; unclassified Acidobacteriota; Acidobacteriota bacterium	1978231	Acidobacteriota					Acidobacteriota bacterium
GCA_013151025.1	4	0	0	4	0	0	1978231	FALSE	FALSE	Acidobacteriota bacterium	Bacteria	bacteria>acidobacteriota	Bacteria; Acidobacteriota; unclassified Acidobacteriota; Acidobacteriota bacterium	1978231	Acidobacteriota					Acidobacteriota bacterium
GCA_013152385.1	4	0	0	4	0	0	1978231	FALSE	FALSE	Acidobacteriota bacterium	Bacteria	bacteria>acidobacteriota	Bacteria; Acidobacteriota; unclassified Acidobacteriota; Acidobacteriota bacterium	1978231	Acidobacteriota					Acidobacteriota bacterium
GCA_013152895.1	5	0	0	5	0	0	1978231	FALSE	FALSE	Acidobacteriota bacterium	Bacteria	bacteria>acidobacteriota	Bacteria; Acidobacteriota; unclassified Acidobacteriota; Acidobacteriota bacterium	1978231	Acidobacteriota					Acidobacteriota bacterium
GCA_013152925.1	7	0	0	7	0	0	1978231	FALSE	FALSE	Acidobacteriota bacterium	Bacteria	bacteria>acidobacteriota	Bacteria; Acidobacteriota; unclassified Acidobacteriota; Acidobacteriota bacterium	1978231	Acidobacteriota					Acidobacteriota bacterium
GCA_013203475.1	1	0	0	1	0	0	1978231	FALSE	FALSE	Acidobacteriota bacterium	Bacteria	bacteria>acidobacteriota	Bacteria; Acidobacteriota; unclassified Acidobacteriota; Acidobacteriota bacterium	1978231	Acidobacteriota					Acidobacteriota bacterium
GCA_013362195.1	2	0	0	2	0	0	1978231	FALSE	FALSE	Acidobacteriota bacterium	Bacteria	bacteria>acidobacteriota	Bacteria; Acidobacteriota; unclassified Acidobacteriota; Acidobacteriota bacterium	1978231	Acidobacteriota					Acidobacteriota bacterium
GCA_013388445.1	1	0	0	1	0	0	1978231	FALSE	FALSE	Acidobacteriota bacterium	Bacteria	bacteria>acidobacteriota	Bacteria; Acidobacteriota; unclassified Acidobacteriota; Acidobacteriota bacterium	1978231	Acidobacteriota					Acidobacteriota bacterium
GCA_013694635.1	5	0	0	5	0	0	1978231	FALSE	FALSE	Acidobacteriota bacterium	Bacteria	bacteria>acidobacteriota	Bacteria; Acidobacteriota; unclassified Acidobacteriota; Acidobacteriota bacterium	1978231	Acidobacteriota					Acidobacteriota bacterium
GCA_013694845.1	7	0	0	7	0	0	1978231	FALSE	FALSE	Acidobacteriota bacterium	Bacteria	bacteria>acidobacteriota	Bacteria; Acidobacteriota; unclassified Acidobacteriota; Acidobacteriota bacterium	1978231	Acidobacteriota					Acidobacteriota bacterium
GCA_013695405.1	5	0	0	5	0	0	1978231	FALSE	FALSE	Acidobacteriota bacterium	Bacteria	bacteria>acidobacteriota	Bacteria; Acidobacteriota; unclassified Acidobacteriota; Acidobacteriota bacterium	1978231	Acidobacteriota					Acidobacteriota bacterium
GCA_013697195.1	1	0	0	1	0	0	1978231	FALSE	FALSE	Acidobacteriota bacterium	Bacteria	bacteria>acidobacteriota	Bacteria; Acidobacteriota; unclassified Acidobacteriota; Acidobacteriota bacterium	1978231	Acidobacteriota					Acidobacteriota bacterium
GCA_013697225.1	2	0	0	2	0	0	1978231	FALSE	FALSE	Acidobacteriota bacterium	Bacteria	bacteria>acidobacteriota	Bacteria; Acidobacteriota; unclassified Acidobacteriota; Acidobacteriota bacterium	1978231	Acidobacteriota					Acidobacteriota bacterium
GCA_013697385.1	2	0	0	2	0	0	1978231	FALSE	FALSE	Acidobacteriota bacterium	Bacteria	bacteria>acidobacteriota	Bacteria; Acidobacteriota; unclassified Acidobacteriota; Acidobacteriota bacterium	1978231	Acidobacteriota					Acidobacteriota bacterium
GCA_013698055.1	12	0	0	12	0	0	1978231	FALSE	FALSE	Acidobacteriota bacterium	Bacteria	bacteria>acidobacteriota	Bacteria; Acidobacteriota; unclassified Acidobacteriota; Acidobacteriota bacterium	1978231	Acidobacteriota					Acidobacteriota bacterium
GCA_013811885.1	5	0	0	5	0	0	1978231	FALSE	FALSE	Acidobacteriota bacterium	Bacteria	bacteria>acidobacteriota	Bacteria; Acidobacteriota; unclassified Acidobacteriota; Acidobacteriota bacterium	1978231	Acidobacteriota					Acidobacteriota bacterium
GCA_013813075.1	2	0	0	2	0	0	1978231	FALSE	FALSE	Acidobacteriota bacterium	Bacteria	bacteria>acidobacteriota	Bacteria; Acidobacteriota; unclassified Acidobacteriota; Acidobacteriota bacterium	1978231	Acidobacteriota					Acidobacteriota bacterium
GCA_013813375.1	7	0	0	7	0	0	1978231	FALSE	FALSE	Acidobacteriota bacterium	Bacteria	bacteria>acidobacteriota	Bacteria; Acidobacteriota; unclassified Acidobacteriota; Acidobacteriota bacterium	1978231	Acidobacteriota					Acidobacteriota bacterium
GCA_013815665.1	1	0	0	1	0	0	1978231	FALSE	FALSE	Acidobacteriota bacterium	Bacteria	bacteria>acidobacteriota	Bacteria; Acidobacteriota; unclassified Acidobacteriota; Acidobacteriota bacterium	1978231	Acidobacteriota					Acidobacteriota bacterium
GCA_013815675.1	1	0	0	1	0	0	1978231	FALSE	FALSE	Acidobacteriota bacterium	Bacteria	bacteria>acidobacteriota	Bacteria; Acidobacteriota; unclassified Acidobacteriota; Acidobacteriota bacterium	1978231	Acidobacteriota					Acidobacteriota bacterium
GCA_013815985.1	9	0	0	9	0	0	1978231	FALSE	FALSE	Acidobacteriota bacterium	Bacteria	bacteria>acidobacteriota	Bacteria; Acidobacteriota; unclassified Acidobacteriota; Acidobacteriota bacterium	1978231	Acidobacteriota					Acidobacteriota bacterium
GCA_013817065.1	8	0	0	8	0	0	1978231	FALSE	FALSE	Acidobacteriota bacterium	Bacteria	bacteria>acidobacteriota	Bacteria; Acidobacteriota; unclassified Acidobacteriota; Acidobacteriota bacterium	1978231	Acidobacteriota					Acidobacteriota bacterium
GCA_013817235.1	1	0	0	1	0	0	1978231	FALSE	FALSE	Acidobacteriota bacterium	Bacteria	bacteria>acidobacteriota	Bacteria; Acidobacteriota; unclassified Acidobacteriota; Acidobacteriota bacterium	1978231	Acidobacteriota					Acidobacteriota bacterium
GCA_013820745.1	1	0	0	1	0	0	1978231	FALSE	FALSE	Acidobacteriota bacterium	Bacteria	bacteria>acidobacteriota	Bacteria; Acidobacteriota; unclassified Acidobacteriota; Acidobacteriota bacterium	1978231	Acidobacteriota					Acidobacteriota bacterium
GCA_013820885.1	6	0	0	6	0	0	1978231	FALSE	FALSE	Acidobacteriota bacterium	Bacteria	bacteria>acidobacteriota	Bacteria; Acidobacteriota; unclassified Acidobacteriota; Acidobacteriota bacterium	1978231	Acidobacteriota					Acidobacteriota bacterium
GCA_013821465.1	1	0	0	1	0	0	1978231	FALSE	FALSE	Acidobacteriota bacterium	Bacteria	bacteria>acidobacteriota	Bacteria; Acidobacteriota; unclassified Acidobacteriota; Acidobacteriota bacterium	1978231	Acidobacteriota					Acidobacteriota bacterium
GCA_014894185.1	2	0	0	2	0	0	1978231	FALSE	FALSE	Acidobacteriota bacterium	Bacteria	bacteria>acidobacteriota	Bacteria; Acidobacteriota; unclassified Acidobacteriota; Acidobacteriota bacterium	1978231	Acidobacteriota					Acidobacteriota bacterium
GCA_014894415.1	4	0	1	3	0	0	1978231	FALSE	FALSE	Acidobacteriota bacterium	Bacteria	bacteria>acidobacteriota	Bacteria; Acidobacteriota; unclassified Acidobacteriota; Acidobacteriota bacterium	1978231	Acidobacteriota					Acidobacteriota bacterium
GCA_014894455.1	10	0	0	10	0	0	1978231	FALSE	FALSE	Acidobacteriota bacterium	Bacteria	bacteria>acidobacteriota	Bacteria; Acidobacteriota; unclassified Acidobacteriota; Acidobacteriota bacterium	1978231	Acidobacteriota					Acidobacteriota bacterium
GCA_014894465.1	8	0	0	8	0	0	1978231	FALSE	FALSE	Acidobacteriota bacterium	Bacteria	bacteria>acidobacteriota	Bacteria; Acidobacteriota; unclassified Acidobacteriota; Acidobacteriota bacterium	1978231	Acidobacteriota					Acidobacteriota bacterium
GCA_014894605.1	10	0	0	10	0	0	1978231	FALSE	FALSE	Acidobacteriota bacterium	Bacteria	bacteria>acidobacteriota	Bacteria; Acidobacteriota; unclassified Acidobacteriota; Acidobacteriota bacterium	1978231	Acidobacteriota					Acidobacteriota bacterium
GCA_015658415.1	1	0	0	1	0	0	1978231	FALSE	FALSE	Acidobacteriota bacterium	Bacteria	bacteria>acidobacteriota	Bacteria; Acidobacteriota; unclassified Acidobacteriota; Acidobacteriota bacterium	1978231	Acidobacteriota					Acidobacteriota bacterium
GCA_015659035.1	1	0	0	1	0	0	1978231	FALSE	FALSE	Acidobacteriota bacterium	Bacteria	bacteria>acidobacteriota	Bacteria; Acidobacteriota; unclassified Acidobacteriota; Acidobacteriota bacterium	1978231	Acidobacteriota					Acidobacteriota bacterium
GCA_015659165.1	1	0	0	1	0	0	1978231	FALSE	FALSE	Acidobacteriota bacterium	Bacteria	bacteria>acidobacteriota	Bacteria; Acidobacteriota; unclassified Acidobacteriota; Acidobacteriota bacterium	1978231	Acidobacteriota					Acidobacteriota bacterium
GCA_015661295.1	3	0	0	3	0	0	1978231	FALSE	FALSE	Acidobacteriota bacterium	Bacteria	bacteria>acidobacteriota	Bacteria; Acidobacteriota; unclassified Acidobacteriota; Acidobacteriota bacterium	1978231	Acidobacteriota					Acidobacteriota bacterium
GCA_016125275.1	9	0	0	9	0	0	1978231	FALSE	FALSE	Acidobacteriota bacterium	Bacteria	bacteria>acidobacteriota	Bacteria; Acidobacteriota; unclassified Acidobacteriota; Acidobacteriota bacterium	1978231	Acidobacteriota					Acidobacteriota bacterium
GCA_016177045.1	15	0	0	15	0	0	1978231	FALSE	FALSE	Acidobacteriota bacterium	Bacteria	bacteria>acidobacteriota	Bacteria; Acidobacteriota; unclassified Acidobacteriota; Acidobacteriota bacterium	1978231	Acidobacteriota					Acidobacteriota bacterium
GCA_016177505.1	7	0	0	7	0	0	1978231	FALSE	FALSE	Acidobacteriota bacterium	Bacteria	bacteria>acidobacteriota	Bacteria; Acidobacteriota; unclassified Acidobacteriota; Acidobacteriota bacterium	1978231	Acidobacteriota					Acidobacteriota bacterium
GCA_016177515.1	7	0	0	7	0	0	1978231	FALSE	FALSE	Acidobacteriota bacterium	Bacteria	bacteria>acidobacteriota	Bacteria; Acidobacteriota; unclassified Acidobacteriota; Acidobacteriota bacterium	1978231	Acidobacteriota					Acidobacteriota bacterium
GCA_016177605.1	16	0	0	16	0	0	1978231	FALSE	FALSE	Acidobacteriota bacterium	Bacteria	bacteria>acidobacteriota	Bacteria; Acidobacteriota; unclassified Acidobacteriota; Acidobacteriota bacterium	1978231	Acidobacteriota					Acidobacteriota bacterium
GCA_016178075.1	4	0	0	4	0	0	1978231	FALSE	FALSE	Acidobacteriota bacterium	Bacteria	bacteria>acidobacteriota	Bacteria; Acidobacteriota; unclassified Acidobacteriota; Acidobacteriota bacterium	1978231	Acidobacteriota					Acidobacteriota bacterium
GCA_016178155.1	2	0	0	2	0	0	1978231	FALSE	FALSE	Acidobacteriota bacterium	Bacteria	bacteria>acidobacteriota	Bacteria; Acidobacteriota; unclassified Acidobacteriota; Acidobacteriota bacterium	1978231	Acidobacteriota					Acidobacteriota bacterium
GCA_016178945.1	4	0	0	4	0	0	1978231	FALSE	FALSE	Acidobacteriota bacterium	Bacteria	bacteria>acidobacteriota	Bacteria; Acidobacteriota; unclassified Acidobacteriota; Acidobacteriota bacterium	1978231	Acidobacteriota					Acidobacteriota bacterium
GCA_016178955.1	7	0	0	5	0	2	1978231	FALSE	FALSE	Acidobacteriota bacterium	Bacteria	bacteria>acidobacteriota	Bacteria; Acidobacteriota; unclassified Acidobacteriota; Acidobacteriota bacterium	1978231	Acidobacteriota					Acidobacteriota bacterium
GCA_016178975.1	15	0	0	15	0	0	1978231	FALSE	FALSE	Acidobacteriota bacterium	Bacteria	bacteria>acidobacteriota	Bacteria; Acidobacteriota; unclassified Acidobacteriota; Acidobacteriota bacterium	1978231	Acidobacteriota					Acidobacteriota bacterium
GCA_016179005.1	8	0	0	8	0	0	1978231	FALSE	FALSE	Acidobacteriota bacterium	Bacteria	bacteria>acidobacteriota	Bacteria; Acidobacteriota; unclassified Acidobacteriota; Acidobacteriota bacterium	1978231	Acidobacteriota					Acidobacteriota bacterium
GCA_016179055.1	6	0	0	6	0	0	1978231	FALSE	FALSE	Acidobacteriota bacterium	Bacteria	bacteria>acidobacteriota	Bacteria; Acidobacteriota; unclassified Acidobacteriota; Acidobacteriota bacterium	1978231	Acidobacteriota					Acidobacteriota bacterium
GCA_016184105.1	5	0	0	5	0	0	1978231	FALSE	FALSE	Acidobacteriota bacterium	Bacteria	bacteria>acidobacteriota	Bacteria; Acidobacteriota; unclassified Acidobacteriota; Acidobacteriota bacterium	1978231	Acidobacteriota					Acidobacteriota bacterium
GCA_016184115.1	17	0	0	17	0	0	1978231	FALSE	FALSE	Acidobacteriota bacterium	Bacteria	bacteria>acidobacteriota	Bacteria; Acidobacteriota; unclassified Acidobacteriota; Acidobacteriota bacterium	1978231	Acidobacteriota					Acidobacteriota bacterium
GCA_016184455.1	5	0	0	5	0	0	1978231	FALSE	FALSE	Acidobacteriota bacterium	Bacteria	bacteria>acidobacteriota	Bacteria; Acidobacteriota; unclassified Acidobacteriota; Acidobacteriota bacterium	1978231	Acidobacteriota					Acidobacteriota bacterium
GCA_016185425.1	3	0	0	3	0	0	1978231	FALSE	FALSE	Acidobacteriota bacterium	Bacteria	bacteria>acidobacteriota	Bacteria; Acidobacteriota; unclassified Acidobacteriota; Acidobacteriota bacterium	1978231	Acidobacteriota					Acidobacteriota bacterium
GCA_016189965.1	8	0	0	8	0	0	1978231	FALSE	FALSE	Acidobacteriota bacterium	Bacteria	bacteria>acidobacteriota	Bacteria; Acidobacteriota; unclassified Acidobacteriota; Acidobacteriota bacterium	1978231	Acidobacteriota					Acidobacteriota bacterium
GCA_016190945.1	2	0	0	2	0	0	1978231	FALSE	FALSE	Acidobacteriota bacterium	Bacteria	bacteria>acidobacteriota	Bacteria; Acidobacteriota; unclassified Acidobacteriota; Acidobacteriota bacterium	1978231	Acidobacteriota					Acidobacteriota bacterium
GCA_016190995.1	3	0	0	3	0	0	1978231	FALSE	FALSE	Acidobacteriota bacterium	Bacteria	bacteria>acidobacteriota	Bacteria; Acidobacteriota; unclassified Acidobacteriota; Acidobacteriota bacterium	1978231	Acidobacteriota					Acidobacteriota bacterium
GCA_016191015.1	4	0	0	4	0	0	1978231	FALSE	FALSE	Acidobacteriota bacterium	Bacteria	bacteria>acidobacteriota	Bacteria; Acidobacteriota; unclassified Acidobacteriota; Acidobacteriota bacterium	1978231	Acidobacteriota					Acidobacteriota bacterium
GCA_016191045.1	7	0	0	7	0	0	1978231	FALSE	FALSE	Acidobacteriota bacterium	Bacteria	bacteria>acidobacteriota	Bacteria; Acidobacteriota; unclassified Acidobacteriota; Acidobacteriota bacterium	1978231	Acidobacteriota					Acidobacteriota bacterium
GCA_016191055.1	1	0	0	1	0	0	1978231	FALSE	FALSE	Acidobacteriota bacterium	Bacteria	bacteria>acidobacteriota	Bacteria; Acidobacteriota; unclassified Acidobacteriota; Acidobacteriota bacterium	1978231	Acidobacteriota					Acidobacteriota bacterium
GCA_016191085.1	12	0	0	12	0	0	1978231	FALSE	FALSE	Acidobacteriota bacterium	Bacteria	bacteria>acidobacteriota	Bacteria; Acidobacteriota; unclassified Acidobacteriota; Acidobacteriota bacterium	1978231	Acidobacteriota					Acidobacteriota bacterium
GCA_016192145.1	10	0	0	8	0	2	1978231	FALSE	FALSE	Acidobacteriota bacterium	Bacteria	bacteria>acidobacteriota	Bacteria; Acidobacteriota; unclassified Acidobacteriota; Acidobacteriota bacterium	1978231	Acidobacteriota					Acidobacteriota bacterium
GCA_016192845.1	7	0	0	7	0	0	1978231	FALSE	FALSE	Acidobacteriota bacterium	Bacteria	bacteria>acidobacteriota	Bacteria; Acidobacteriota; unclassified Acidobacteriota; Acidobacteriota bacterium	1978231	Acidobacteriota					Acidobacteriota bacterium
GCA_016195265.1	6	0	0	6	0	0	1978231	FALSE	FALSE	Acidobacteriota bacterium	Bacteria	bacteria>acidobacteriota	Bacteria; Acidobacteriota; unclassified Acidobacteriota; Acidobacteriota bacterium	1978231	Acidobacteriota					Acidobacteriota bacterium
GCA_016195295.1	7	0	0	7	0	0	1978231	FALSE	FALSE	Acidobacteriota bacterium	Bacteria	bacteria>acidobacteriota	Bacteria; Acidobacteriota; unclassified Acidobacteriota; Acidobacteriota bacterium	1978231	Acidobacteriota					Acidobacteriota bacterium
GCA_016195325.1	5	0	0	5	0	0	1978231	FALSE	FALSE	Acidobacteriota bacterium	Bacteria	bacteria>acidobacteriota	Bacteria; Acidobacteriota; unclassified Acidobacteriota; Acidobacteriota bacterium	1978231	Acidobacteriota					Acidobacteriota bacterium
GCA_016195345.1	20	0	0	20	0	0	1978231	FALSE	FALSE	Acidobacteriota bacterium	Bacteria	bacteria>acidobacteriota	Bacteria; Acidobacteriota; unclassified Acidobacteriota; Acidobacteriota bacterium	1978231	Acidobacteriota					Acidobacteriota bacterium
GCA_016195975.1	10	0	0	10	0	0	1978231	FALSE	FALSE	Acidobacteriota bacterium	Bacteria	bacteria>acidobacteriota	Bacteria; Acidobacteriota; unclassified Acidobacteriota; Acidobacteriota bacterium	1978231	Acidobacteriota					Acidobacteriota bacterium
GCA_016195985.1	7	0	0	5	0	2	1978231	FALSE	FALSE	Acidobacteriota bacterium	Bacteria	bacteria>acidobacteriota	Bacteria; Acidobacteriota; unclassified Acidobacteriota; Acidobacteriota bacterium	1978231	Acidobacteriota					Acidobacteriota bacterium
GCA_016196065.1	26	0	0	26	0	0	1978231	FALSE	FALSE	Acidobacteriota bacterium	Bacteria	bacteria>acidobacteriota	Bacteria; Acidobacteriota; unclassified Acidobacteriota; Acidobacteriota bacterium	1978231	Acidobacteriota					Acidobacteriota bacterium
GCA_016197075.1	4	0	0	4	0	0	1978231	FALSE	FALSE	Acidobacteriota bacterium	Bacteria	bacteria>acidobacteriota	Bacteria; Acidobacteriota; unclassified Acidobacteriota; Acidobacteriota bacterium	1978231	Acidobacteriota					Acidobacteriota bacterium
GCA_016197095.1	2	0	0	2	0	0	1978231	FALSE	FALSE	Acidobacteriota bacterium	Bacteria	bacteria>acidobacteriota	Bacteria; Acidobacteriota; unclassified Acidobacteriota; Acidobacteriota bacterium	1978231	Acidobacteriota					Acidobacteriota bacterium
GCA_016199625.1	6	0	0	6	0	0	1978231	FALSE	FALSE	Acidobacteriota bacterium	Bacteria	bacteria>acidobacteriota	Bacteria; Acidobacteriota; unclassified Acidobacteriota; Acidobacteriota bacterium	1978231	Acidobacteriota					Acidobacteriota bacterium
GCA_016199645.1	7	0	0	7	0	0	1978231	FALSE	FALSE	Acidobacteriota bacterium	Bacteria	bacteria>acidobacteriota	Bacteria; Acidobacteriota; unclassified Acidobacteriota; Acidobacteriota bacterium	1978231	Acidobacteriota					Acidobacteriota bacterium
GCA_016199675.1	16	0	0	16	0	0	1978231	FALSE	FALSE	Acidobacteriota bacterium	Bacteria	bacteria>acidobacteriota	Bacteria; Acidobacteriota; unclassified Acidobacteriota; Acidobacteriota bacterium	1978231	Acidobacteriota					Acidobacteriota bacterium
GCA_016201185.1	3	0	0	3	0	0	1978231	FALSE	FALSE	Acidobacteriota bacterium	Bacteria	bacteria>acidobacteriota	Bacteria; Acidobacteriota; unclassified Acidobacteriota; Acidobacteriota bacterium	1978231	Acidobacteriota					Acidobacteriota bacterium
GCA_016201195.1	8	0	0	8	0	0	1978231	FALSE	FALSE	Acidobacteriota bacterium	Bacteria	bacteria>acidobacteriota	Bacteria; Acidobacteriota; unclassified Acidobacteriota; Acidobacteriota bacterium	1978231	Acidobacteriota					Acidobacteriota bacterium
GCA_016201205.1	2	0	0	2	0	0	1978231	FALSE	FALSE	Acidobacteriota bacterium	Bacteria	bacteria>acidobacteriota	Bacteria; Acidobacteriota; unclassified Acidobacteriota; Acidobacteriota bacterium	1978231	Acidobacteriota					Acidobacteriota bacterium
GCA_016201215.1	20	0	0	20	0	0	1978231	FALSE	FALSE	Acidobacteriota bacterium	Bacteria	bacteria>acidobacteriota	Bacteria; Acidobacteriota; unclassified Acidobacteriota; Acidobacteriota bacterium	1978231	Acidobacteriota					Acidobacteriota bacterium
GCA_016201275.1	8	0	0	8	0	0	1978231	FALSE	FALSE	Acidobacteriota bacterium	Bacteria	bacteria>acidobacteriota	Bacteria; Acidobacteriota; unclassified Acidobacteriota; Acidobacteriota bacterium	1978231	Acidobacteriota					Acidobacteriota bacterium
GCA_016201285.1	16	0	0	16	0	0	1978231	FALSE	FALSE	Acidobacteriota bacterium	Bacteria	bacteria>acidobacteriota	Bacteria; Acidobacteriota; unclassified Acidobacteriota; Acidobacteriota bacterium	1978231	Acidobacteriota					Acidobacteriota bacterium
GCA_016201345.1	6	0	0	6	0	0	1978231	FALSE	FALSE	Acidobacteriota bacterium	Bacteria	bacteria>acidobacteriota	Bacteria; Acidobacteriota; unclassified Acidobacteriota; Acidobacteriota bacterium	1978231	Acidobacteriota					Acidobacteriota bacterium
GCA_016202915.1	6	0	0	6	0	0	1978231	FALSE	FALSE	Acidobacteriota bacterium	Bacteria	bacteria>acidobacteriota	Bacteria; Acidobacteriota; unclassified Acidobacteriota; Acidobacteriota bacterium	1978231	Acidobacteriota					Acidobacteriota bacterium
GCA_016202925.1	4	0	0	4	0	0	1978231	FALSE	FALSE	Acidobacteriota bacterium	Bacteria	bacteria>acidobacteriota	Bacteria; Acidobacteriota; unclassified Acidobacteriota; Acidobacteriota bacterium	1978231	Acidobacteriota					Acidobacteriota bacterium
GCA_016202975.1	23	0	0	23	0	0	1978231	FALSE	FALSE	Acidobacteriota bacterium	Bacteria	bacteria>acidobacteriota	Bacteria; Acidobacteriota; unclassified Acidobacteriota; Acidobacteriota bacterium	1978231	Acidobacteriota					Acidobacteriota bacterium
GCA_016208495.1	4	0	0	4	0	0	1978231	FALSE	FALSE	Acidobacteriota bacterium	Bacteria	bacteria>acidobacteriota	Bacteria; Acidobacteriota; unclassified Acidobacteriota; Acidobacteriota bacterium	1978231	Acidobacteriota					Acidobacteriota bacterium
GCA_016210845.1	4	0	0	4	0	0	1978231	FALSE	FALSE	Acidobacteriota bacterium	Bacteria	bacteria>acidobacteriota	Bacteria; Acidobacteriota; unclassified Acidobacteriota; Acidobacteriota bacterium	1978231	Acidobacteriota					Acidobacteriota bacterium
GCA_016210855.1	13	0	0	13	0	0	1978231	FALSE	FALSE	Acidobacteriota bacterium	Bacteria	bacteria>acidobacteriota	Bacteria; Acidobacteriota; unclassified Acidobacteriota; Acidobacteriota bacterium	1978231	Acidobacteriota					Acidobacteriota bacterium
GCA_016210885.1	4	0	0	4	0	0	1978231	FALSE	FALSE	Acidobacteriota bacterium	Bacteria	bacteria>acidobacteriota	Bacteria; Acidobacteriota; unclassified Acidobacteriota; Acidobacteriota bacterium	1978231	Acidobacteriota					Acidobacteriota bacterium
GCA_016210895.1	19	0	0	19	0	0	1978231	FALSE	FALSE	Acidobacteriota bacterium	Bacteria	bacteria>acidobacteriota	Bacteria; Acidobacteriota; unclassified Acidobacteriota; Acidobacteriota bacterium	1978231	Acidobacteriota					Acidobacteriota bacterium
GCA_016210925.1	16	0	0	16	0	0	1978231	FALSE	FALSE	Acidobacteriota bacterium	Bacteria	bacteria>acidobacteriota	Bacteria; Acidobacteriota; unclassified Acidobacteriota; Acidobacteriota bacterium	1978231	Acidobacteriota					Acidobacteriota bacterium
GCA_016210935.1	3	0	0	3	0	0	1978231	FALSE	FALSE	Acidobacteriota bacterium	Bacteria	bacteria>acidobacteriota	Bacteria; Acidobacteriota; unclassified Acidobacteriota; Acidobacteriota bacterium	1978231	Acidobacteriota					Acidobacteriota bacterium
GCA_016210965.1	7	0	0	7	0	0	1978231	FALSE	FALSE	Acidobacteriota bacterium	Bacteria	bacteria>acidobacteriota	Bacteria; Acidobacteriota; unclassified Acidobacteriota; Acidobacteriota bacterium	1978231	Acidobacteriota					Acidobacteriota bacterium
GCA_016210995.1	11	0	0	11	0	0	1978231	FALSE	FALSE	Acidobacteriota bacterium	Bacteria	bacteria>acidobacteriota	Bacteria; Acidobacteriota; unclassified Acidobacteriota; Acidobacteriota bacterium	1978231	Acidobacteriota					Acidobacteriota bacterium
GCA_016211005.1	12	0	0	12	0	0	1978231	FALSE	FALSE	Acidobacteriota bacterium	Bacteria	bacteria>acidobacteriota	Bacteria; Acidobacteriota; unclassified Acidobacteriota; Acidobacteriota bacterium	1978231	Acidobacteriota					Acidobacteriota bacterium
GCA_016211025.1	5	0	0	5	0	0	1978231	FALSE	FALSE	Acidobacteriota bacterium	Bacteria	bacteria>acidobacteriota	Bacteria; Acidobacteriota; unclassified Acidobacteriota; Acidobacteriota bacterium	1978231	Acidobacteriota					Acidobacteriota bacterium
GCA_016211065.1	2	0	0	1	1	0	1978231	FALSE	FALSE	Acidobacteriota bacterium	Bacteria	bacteria>acidobacteriota	Bacteria; Acidobacteriota; unclassified Acidobacteriota; Acidobacteriota bacterium	1978231	Acidobacteriota					Acidobacteriota bacterium
GCA_016213675.1	7	0	0	7	0	0	1978231	FALSE	FALSE	Acidobacteriota bacterium	Bacteria	bacteria>acidobacteriota	Bacteria; Acidobacteriota; unclassified Acidobacteriota; Acidobacteriota bacterium	1978231	Acidobacteriota					Acidobacteriota bacterium
GCA_016213695.1	5	0	0	5	0	0	1978231	FALSE	FALSE	Acidobacteriota bacterium	Bacteria	bacteria>acidobacteriota	Bacteria; Acidobacteriota; unclassified Acidobacteriota; Acidobacteriota bacterium	1978231	Acidobacteriota					Acidobacteriota bacterium
GCA_016213725.1	4	0	0	4	0	0	1978231	FALSE	FALSE	Acidobacteriota bacterium	Bacteria	bacteria>acidobacteriota	Bacteria; Acidobacteriota; unclassified Acidobacteriota; Acidobacteriota bacterium	1978231	Acidobacteriota					Acidobacteriota bacterium
GCA_016213735.1	10	0	0	9	0	1	1978231	FALSE	FALSE	Acidobacteriota bacterium	Bacteria	bacteria>acidobacteriota	Bacteria; Acidobacteriota; unclassified Acidobacteriota; Acidobacteriota bacterium	1978231	Acidobacteriota					Acidobacteriota bacterium
GCA_016213755.1	6	0	0	6	0	0	1978231	FALSE	FALSE	Acidobacteriota bacterium	Bacteria	bacteria>acidobacteriota	Bacteria; Acidobacteriota; unclassified Acidobacteriota; Acidobacteriota bacterium	1978231	Acidobacteriota					Acidobacteriota bacterium
GCA_016213775.1	7	0	0	7	0	0	1978231	FALSE	FALSE	Acidobacteriota bacterium	Bacteria	bacteria>acidobacteriota	Bacteria; Acidobacteriota; unclassified Acidobacteriota; Acidobacteriota bacterium	1978231	Acidobacteriota					Acidobacteriota bacterium
GCA_016213785.1	10	0	0	10	0	0	1978231	FALSE	FALSE	Acidobacteriota bacterium	Bacteria	bacteria>acidobacteriota	Bacteria; Acidobacteriota; unclassified Acidobacteriota; Acidobacteriota bacterium	1978231	Acidobacteriota					Acidobacteriota bacterium
GCA_016215215.1	3	0	0	3	0	0	1978231	FALSE	FALSE	Acidobacteriota bacterium	Bacteria	bacteria>acidobacteriota	Bacteria; Acidobacteriota; unclassified Acidobacteriota; Acidobacteriota bacterium	1978231	Acidobacteriota					Acidobacteriota bacterium
GCA_016700075.1	8	0	0	8	0	0	1978231	FALSE	FALSE	Acidobacteriota bacterium	Bacteria	bacteria>acidobacteriota	Bacteria; Acidobacteriota; unclassified Acidobacteriota; Acidobacteriota bacterium	1978231	Acidobacteriota					Acidobacteriota bacterium
GCA_016700175.1	5	0	0	5	0	0	1978231	FALSE	FALSE	Acidobacteriota bacterium	Bacteria	bacteria>acidobacteriota	Bacteria; Acidobacteriota; unclassified Acidobacteriota; Acidobacteriota bacterium	1978231	Acidobacteriota					Acidobacteriota bacterium
GCA_016703135.1	7	0	0	7	0	0	1978231	FALSE	FALSE	Acidobacteriota bacterium	Bacteria	bacteria>acidobacteriota	Bacteria; Acidobacteriota; unclassified Acidobacteriota; Acidobacteriota bacterium	1978231	Acidobacteriota					Acidobacteriota bacterium
GCA_016703285.1	6	0	0	6	0	0	1978231	FALSE	FALSE	Acidobacteriota bacterium	Bacteria	bacteria>acidobacteriota	Bacteria; Acidobacteriota; unclassified Acidobacteriota; Acidobacteriota bacterium	1978231	Acidobacteriota					Acidobacteriota bacterium
GCA_016703965.1	7	0	0	7	0	0	1978231	FALSE	FALSE	Acidobacteriota bacterium	Bacteria	bacteria>acidobacteriota	Bacteria; Acidobacteriota; unclassified Acidobacteriota; Acidobacteriota bacterium	1978231	Acidobacteriota					Acidobacteriota bacterium
GCA_016709645.1	8	0	0	8	0	0	1978231	FALSE	FALSE	Acidobacteriota bacterium	Bacteria	bacteria>acidobacteriota	Bacteria; Acidobacteriota; unclassified Acidobacteriota; Acidobacteriota bacterium	1978231	Acidobacteriota					Acidobacteriota bacterium
GCA_016712445.1	4	0	0	4	0	0	1978231	FALSE	FALSE	Acidobacteriota bacterium	Bacteria	bacteria>acidobacteriota	Bacteria; Acidobacteriota; unclassified Acidobacteriota; Acidobacteriota bacterium	1978231	Acidobacteriota					Acidobacteriota bacterium
GCA_016712785.1	8	0	0	8	0	0	1978231	FALSE	FALSE	Acidobacteriota bacterium	Bacteria	bacteria>acidobacteriota	Bacteria; Acidobacteriota; unclassified Acidobacteriota; Acidobacteriota bacterium	1978231	Acidobacteriota					Acidobacteriota bacterium
GCA_016713675.1	6	0	0	6	0	0	1978231	FALSE	FALSE	Acidobacteriota bacterium	Bacteria	bacteria>acidobacteriota	Bacteria; Acidobacteriota; unclassified Acidobacteriota; Acidobacteriota bacterium	1978231	Acidobacteriota					Acidobacteriota bacterium
GCA_016715115.1	8	0	0	8	0	0	1978231	FALSE	FALSE	Acidobacteriota bacterium	Bacteria	bacteria>acidobacteriota	Bacteria; Acidobacteriota; unclassified Acidobacteriota; Acidobacteriota bacterium	1978231	Acidobacteriota					Acidobacteriota bacterium
GCA_016716435.1	6	0	0	6	0	0	1978231	FALSE	FALSE	Acidobacteriota bacterium	Bacteria	bacteria>acidobacteriota	Bacteria; Acidobacteriota; unclassified Acidobacteriota; Acidobacteriota bacterium	1978231	Acidobacteriota					Acidobacteriota bacterium
GCA_016716715.1	4	0	0	4	0	0	1978231	FALSE	FALSE	Acidobacteriota bacterium	Bacteria	bacteria>acidobacteriota	Bacteria; Acidobacteriota; unclassified Acidobacteriota; Acidobacteriota bacterium	1978231	Acidobacteriota					Acidobacteriota bacterium
GCA_016716905.1	1	0	0	1	0	0	1978231	FALSE	FALSE	Acidobacteriota bacterium	Bacteria	bacteria>acidobacteriota	Bacteria; Acidobacteriota; unclassified Acidobacteriota; Acidobacteriota bacterium	1978231	Acidobacteriota					Acidobacteriota bacterium
GCA_016718135.1	7	0	0	7	0	0	1978231	FALSE	FALSE	Acidobacteriota bacterium	Bacteria	bacteria>acidobacteriota	Bacteria; Acidobacteriota; unclassified Acidobacteriota; Acidobacteriota bacterium	1978231	Acidobacteriota					Acidobacteriota bacterium
GCA_016789625.1	4	0	0	4	0	0	1978231	FALSE	FALSE	Acidobacteriota bacterium	Bacteria	bacteria>acidobacteriota	Bacteria; Acidobacteriota; unclassified Acidobacteriota; Acidobacteriota bacterium	1978231	Acidobacteriota					Acidobacteriota bacterium
GCA_016789685.1	7	0	0	7	0	0	1978231	FALSE	FALSE	Acidobacteriota bacterium	Bacteria	bacteria>acidobacteriota	Bacteria; Acidobacteriota; unclassified Acidobacteriota; Acidobacteriota bacterium	1978231	Acidobacteriota					Acidobacteriota bacterium
GCA_016789705.1	5	0	0	5	0	0	1978231	FALSE	FALSE	Acidobacteriota bacterium	Bacteria	bacteria>acidobacteriota	Bacteria; Acidobacteriota; unclassified Acidobacteriota; Acidobacteriota bacterium	1978231	Acidobacteriota					Acidobacteriota bacterium
GCA_016870915.1	2	0	0	2	0	0	1978231	FALSE	FALSE	Acidobacteriota bacterium	Bacteria	bacteria>acidobacteriota	Bacteria; Acidobacteriota; unclassified Acidobacteriota; Acidobacteriota bacterium	1978231	Acidobacteriota					Acidobacteriota bacterium
GCA_016870995.1	5	0	0	5	0	0	1978231	FALSE	FALSE	Acidobacteriota bacterium	Bacteria	bacteria>acidobacteriota	Bacteria; Acidobacteriota; unclassified Acidobacteriota; Acidobacteriota bacterium	1978231	Acidobacteriota					Acidobacteriota bacterium
GCA_016871015.1	6	0	0	6	0	0	1978231	FALSE	FALSE	Acidobacteriota bacterium	Bacteria	bacteria>acidobacteriota	Bacteria; Acidobacteriota; unclassified Acidobacteriota; Acidobacteriota bacterium	1978231	Acidobacteriota					Acidobacteriota bacterium
GCA_016871025.1	4	0	0	4	0	0	1978231	FALSE	FALSE	Acidobacteriota bacterium	Bacteria	bacteria>acidobacteriota	Bacteria; Acidobacteriota; unclassified Acidobacteriota; Acidobacteriota bacterium	1978231	Acidobacteriota					Acidobacteriota bacterium
GCA_016871055.1	3	0	0	3	0	0	1978231	FALSE	FALSE	Acidobacteriota bacterium	Bacteria	bacteria>acidobacteriota	Bacteria; Acidobacteriota; unclassified Acidobacteriota; Acidobacteriota bacterium	1978231	Acidobacteriota					Acidobacteriota bacterium
GCA_016871075.1	2	0	0	1	0	1	1978231	FALSE	FALSE	Acidobacteriota bacterium	Bacteria	bacteria>acidobacteriota	Bacteria; Acidobacteriota; unclassified Acidobacteriota; Acidobacteriota bacterium	1978231	Acidobacteriota					Acidobacteriota bacterium
GCA_016871095.1	5	0	0	5	0	0	1978231	FALSE	FALSE	Acidobacteriota bacterium	Bacteria	bacteria>acidobacteriota	Bacteria; Acidobacteriota; unclassified Acidobacteriota; Acidobacteriota bacterium	1978231	Acidobacteriota					Acidobacteriota bacterium
GCA_016871115.1	5	0	0	5	0	0	1978231	FALSE	FALSE	Acidobacteriota bacterium	Bacteria	bacteria>acidobacteriota	Bacteria; Acidobacteriota; unclassified Acidobacteriota; Acidobacteriota bacterium	1978231	Acidobacteriota					Acidobacteriota bacterium
GCA_016871135.1	1	0	0	1	0	0	1978231	FALSE	FALSE	Acidobacteriota bacterium	Bacteria	bacteria>acidobacteriota	Bacteria; Acidobacteriota; unclassified Acidobacteriota; Acidobacteriota bacterium	1978231	Acidobacteriota					Acidobacteriota bacterium
GCA_016871155.1	7	0	0	7	0	0	1978231	FALSE	FALSE	Acidobacteriota bacterium	Bacteria	bacteria>acidobacteriota	Bacteria; Acidobacteriota; unclassified Acidobacteriota; Acidobacteriota bacterium	1978231	Acidobacteriota					Acidobacteriota bacterium
GCA_016871195.1	1	0	0	1	0	0	1978231	FALSE	FALSE	Acidobacteriota bacterium	Bacteria	bacteria>acidobacteriota	Bacteria; Acidobacteriota; unclassified Acidobacteriota; Acidobacteriota bacterium	1978231	Acidobacteriota					Acidobacteriota bacterium
GCA_016929335.1	12	0	0	10	0	2	1978231	FALSE	FALSE	Acidobacteriota bacterium	Bacteria	bacteria>acidobacteriota	Bacteria; Acidobacteriota; unclassified Acidobacteriota; Acidobacteriota bacterium	1978231	Acidobacteriota					Acidobacteriota bacterium
GCA_016932915.1	2	0	0	2	0	0	1978231	FALSE	FALSE	Acidobacteriota bacterium	Bacteria	bacteria>acidobacteriota	Bacteria; Acidobacteriota; unclassified Acidobacteriota; Acidobacteriota bacterium	1978231	Acidobacteriota					Acidobacteriota bacterium
GCA_016933615.1	3	0	0	3	0	0	1978231	FALSE	FALSE	Acidobacteriota bacterium	Bacteria	bacteria>acidobacteriota	Bacteria; Acidobacteriota; unclassified Acidobacteriota; Acidobacteriota bacterium	1978231	Acidobacteriota					Acidobacteriota bacterium
GCA_016934295.1	5	0	0	4	0	1	1978231	FALSE	FALSE	Acidobacteriota bacterium	Bacteria	bacteria>acidobacteriota	Bacteria; Acidobacteriota; unclassified Acidobacteriota; Acidobacteriota bacterium	1978231	Acidobacteriota					Acidobacteriota bacterium
GCA_016934555.1	4	0	0	4	0	0	1978231	FALSE	FALSE	Acidobacteriota bacterium	Bacteria	bacteria>acidobacteriota	Bacteria; Acidobacteriota; unclassified Acidobacteriota; Acidobacteriota bacterium	1978231	Acidobacteriota					Acidobacteriota bacterium
GCA_016935015.1	7	0	0	7	0	0	1978231	FALSE	FALSE	Acidobacteriota bacterium	Bacteria	bacteria>acidobacteriota	Bacteria; Acidobacteriota; unclassified Acidobacteriota; Acidobacteriota bacterium	1978231	Acidobacteriota					Acidobacteriota bacterium
GCA_017303955.1	9	0	0	9	0	0	1978231	FALSE	FALSE	Acidobacteriota bacterium	Bacteria	bacteria>acidobacteriota	Bacteria; Acidobacteriota; unclassified Acidobacteriota; Acidobacteriota bacterium	1978231	Acidobacteriota					Acidobacteriota bacterium
GCA_017304135.1	6	0	0	6	0	0	1978231	FALSE	FALSE	Acidobacteriota bacterium	Bacteria	bacteria>acidobacteriota	Bacteria; Acidobacteriota; unclassified Acidobacteriota; Acidobacteriota bacterium	1978231	Acidobacteriota					Acidobacteriota bacterium
GCA_017307505.1	8	0	0	8	0	0	1978231	FALSE	FALSE	Acidobacteriota bacterium	Bacteria	bacteria>acidobacteriota	Bacteria; Acidobacteriota; unclassified Acidobacteriota; Acidobacteriota bacterium	1978231	Acidobacteriota					Acidobacteriota bacterium
GCA_017354655.1	3	0	0	3	0	0	1978231	FALSE	FALSE	Acidobacteriota bacterium	Bacteria	bacteria>acidobacteriota	Bacteria; Acidobacteriota; unclassified Acidobacteriota; Acidobacteriota bacterium	1978231	Acidobacteriota					Acidobacteriota bacterium
GCA_017859935.1	2	0	0	2	0	0	1978231	FALSE	FALSE	Acidobacteriota bacterium	Bacteria	bacteria>acidobacteriota	Bacteria; Acidobacteriota; unclassified Acidobacteriota; Acidobacteriota bacterium	1978231	Acidobacteriota					Acidobacteriota bacterium
GCA_017859965.1	6	0	0	6	0	0	1978231	FALSE	FALSE	Acidobacteriota bacterium	Bacteria	bacteria>acidobacteriota	Bacteria; Acidobacteriota; unclassified Acidobacteriota; Acidobacteriota bacterium	1978231	Acidobacteriota					Acidobacteriota bacterium
GCA_017860005.1	5	0	0	5	0	0	1978231	FALSE	FALSE	Acidobacteriota bacterium	Bacteria	bacteria>acidobacteriota	Bacteria; Acidobacteriota; unclassified Acidobacteriota; Acidobacteriota bacterium	1978231	Acidobacteriota					Acidobacteriota bacterium
GCA_017860035.1	7	0	0	7	0	0	1978231	FALSE	FALSE	Acidobacteriota bacterium	Bacteria	bacteria>acidobacteriota	Bacteria; Acidobacteriota; unclassified Acidobacteriota; Acidobacteriota bacterium	1978231	Acidobacteriota					Acidobacteriota bacterium
GCA_017860055.1	1	0	0	1	0	0	1978231	FALSE	FALSE	Acidobacteriota bacterium	Bacteria	bacteria>acidobacteriota	Bacteria; Acidobacteriota; unclassified Acidobacteriota; Acidobacteriota bacterium	1978231	Acidobacteriota					Acidobacteriota bacterium
GCA_017860085.1	3	0	0	3	0	0	1978231	FALSE	FALSE	Acidobacteriota bacterium	Bacteria	bacteria>acidobacteriota	Bacteria; Acidobacteriota; unclassified Acidobacteriota; Acidobacteriota bacterium	1978231	Acidobacteriota					Acidobacteriota bacterium
GCA_017860095.1	8	0	0	7	0	1	1978231	FALSE	FALSE	Acidobacteriota bacterium	Bacteria	bacteria>acidobacteriota	Bacteria; Acidobacteriota; unclassified Acidobacteriota; Acidobacteriota bacterium	1978231	Acidobacteriota					Acidobacteriota bacterium
GCA_017860135.1	3	0	0	3	0	0	1978231	FALSE	FALSE	Acidobacteriota bacterium	Bacteria	bacteria>acidobacteriota	Bacteria; Acidobacteriota; unclassified Acidobacteriota; Acidobacteriota bacterium	1978231	Acidobacteriota					Acidobacteriota bacterium
GCA_017860165.1	7	0	0	7	0	0	1978231	FALSE	FALSE	Acidobacteriota bacterium	Bacteria	bacteria>acidobacteriota	Bacteria; Acidobacteriota; unclassified Acidobacteriota; Acidobacteriota bacterium	1978231	Acidobacteriota					Acidobacteriota bacterium
GCA_017990675.1	1	0	0	1	0	0	1978231	FALSE	FALSE	Acidobacteriota bacterium	Bacteria	bacteria>acidobacteriota	Bacteria; Acidobacteriota; unclassified Acidobacteriota; Acidobacteriota bacterium	1978231	Acidobacteriota					Acidobacteriota bacterium
GCA_017994815.1	5	0	0	5	0	0	1978231	FALSE	FALSE	Acidobacteriota bacterium	Bacteria	bacteria>acidobacteriota	Bacteria; Acidobacteriota; unclassified Acidobacteriota; Acidobacteriota bacterium	1978231	Acidobacteriota					Acidobacteriota bacterium
GCA_017996395.1	8	0	0	8	0	0	1978231	FALSE	FALSE	Acidobacteriota bacterium	Bacteria	bacteria>acidobacteriota	Bacteria; Acidobacteriota; unclassified Acidobacteriota; Acidobacteriota bacterium	1978231	Acidobacteriota					Acidobacteriota bacterium
GCA_017998655.1	8	0	0	8	0	0	1978231	FALSE	FALSE	Acidobacteriota bacterium	Bacteria	bacteria>acidobacteriota	Bacteria; Acidobacteriota; unclassified Acidobacteriota; Acidobacteriota bacterium	1978231	Acidobacteriota					Acidobacteriota bacterium
GCA_018000455.1	5	0	0	5	0	0	1978231	FALSE	FALSE	Acidobacteriota bacterium	Bacteria	bacteria>acidobacteriota	Bacteria; Acidobacteriota; unclassified Acidobacteriota; Acidobacteriota bacterium	1978231	Acidobacteriota					Acidobacteriota bacterium
GCA_018001935.1	9	0	0	9	0	0	1978231	FALSE	FALSE	Acidobacteriota bacterium	Bacteria	bacteria>acidobacteriota	Bacteria; Acidobacteriota; unclassified Acidobacteriota; Acidobacteriota bacterium	1978231	Acidobacteriota					Acidobacteriota bacterium
GCA_018268715.1	9	0	0	9	0	0	1978231	FALSE	FALSE	Acidobacteriota bacterium	Bacteria	bacteria>acidobacteriota	Bacteria; Acidobacteriota; unclassified Acidobacteriota; Acidobacteriota bacterium	1978231	Acidobacteriota					Acidobacteriota bacterium
GCA_018268755.1	30	0	0	30	0	0	1978231	FALSE	FALSE	Acidobacteriota bacterium	Bacteria	bacteria>acidobacteriota	Bacteria; Acidobacteriota; unclassified Acidobacteriota; Acidobacteriota bacterium	1978231	Acidobacteriota					Acidobacteriota bacterium
GCA_018268775.1	4	0	0	4	0	0	1978231	FALSE	FALSE	Acidobacteriota bacterium	Bacteria	bacteria>acidobacteriota	Bacteria; Acidobacteriota; unclassified Acidobacteriota; Acidobacteriota bacterium	1978231	Acidobacteriota					Acidobacteriota bacterium
GCA_018268785.1	23	0	0	22	0	1	1978231	FALSE	FALSE	Acidobacteriota bacterium	Bacteria	bacteria>acidobacteriota	Bacteria; Acidobacteriota; unclassified Acidobacteriota; Acidobacteriota bacterium	1978231	Acidobacteriota					Acidobacteriota bacterium
GCA_018268815.1	24	0	0	23	0	1	1978231	FALSE	FALSE	Acidobacteriota bacterium	Bacteria	bacteria>acidobacteriota	Bacteria; Acidobacteriota; unclassified Acidobacteriota; Acidobacteriota bacterium	1978231	Acidobacteriota					Acidobacteriota bacterium
GCA_018268835.1	8	0	0	8	0	0	1978231	FALSE	FALSE	Acidobacteriota bacterium	Bacteria	bacteria>acidobacteriota	Bacteria; Acidobacteriota; unclassified Acidobacteriota; Acidobacteriota bacterium	1978231	Acidobacteriota					Acidobacteriota bacterium
GCA_018268855.1	2	0	0	2	0	0	1978231	FALSE	FALSE	Acidobacteriota bacterium	Bacteria	bacteria>acidobacteriota	Bacteria; Acidobacteriota; unclassified Acidobacteriota; Acidobacteriota bacterium	1978231	Acidobacteriota					Acidobacteriota bacterium
GCA_018268875.1	8	0	0	8	0	0	1978231	FALSE	FALSE	Acidobacteriota bacterium	Bacteria	bacteria>acidobacteriota	Bacteria; Acidobacteriota; unclassified Acidobacteriota; Acidobacteriota bacterium	1978231	Acidobacteriota					Acidobacteriota bacterium
GCA_018268895.1	4	0	0	4	0	0	1978231	FALSE	FALSE	Acidobacteriota bacterium	Bacteria	bacteria>acidobacteriota	Bacteria; Acidobacteriota; unclassified Acidobacteriota; Acidobacteriota bacterium	1978231	Acidobacteriota					Acidobacteriota bacterium
GCA_018268915.1	12	0	0	12	0	0	1978231	FALSE	FALSE	Acidobacteriota bacterium	Bacteria	bacteria>acidobacteriota	Bacteria; Acidobacteriota; unclassified Acidobacteriota; Acidobacteriota bacterium	1978231	Acidobacteriota					Acidobacteriota bacterium
GCA_018268935.1	4	0	0	4	0	0	1978231	FALSE	FALSE	Acidobacteriota bacterium	Bacteria	bacteria>acidobacteriota	Bacteria; Acidobacteriota; unclassified Acidobacteriota; Acidobacteriota bacterium	1978231	Acidobacteriota					Acidobacteriota bacterium
GCA_018268955.1	9	0	0	9	0	0	1978231	FALSE	FALSE	Acidobacteriota bacterium	Bacteria	bacteria>acidobacteriota	Bacteria; Acidobacteriota; unclassified Acidobacteriota; Acidobacteriota bacterium	1978231	Acidobacteriota					Acidobacteriota bacterium
GCA_018268975.1	1	0	0	1	0	0	1978231	FALSE	FALSE	Acidobacteriota bacterium	Bacteria	bacteria>acidobacteriota	Bacteria; Acidobacteriota; unclassified Acidobacteriota; Acidobacteriota bacterium	1978231	Acidobacteriota					Acidobacteriota bacterium
GCA_018268995.1	4	0	0	4	0	0	1978231	FALSE	FALSE	Acidobacteriota bacterium	Bacteria	bacteria>acidobacteriota	Bacteria; Acidobacteriota; unclassified Acidobacteriota; Acidobacteriota bacterium	1978231	Acidobacteriota					Acidobacteriota bacterium
GCA_018269005.1	7	0	0	7	0	0	1978231	FALSE	FALSE	Acidobacteriota bacterium	Bacteria	bacteria>acidobacteriota	Bacteria; Acidobacteriota; unclassified Acidobacteriota; Acidobacteriota bacterium	1978231	Acidobacteriota					Acidobacteriota bacterium
GCA_018269025.1	1	0	0	1	0	0	1978231	FALSE	FALSE	Acidobacteriota bacterium	Bacteria	bacteria>acidobacteriota	Bacteria; Acidobacteriota; unclassified Acidobacteriota; Acidobacteriota bacterium	1978231	Acidobacteriota					Acidobacteriota bacterium
GCA_018269075.1	7	0	0	7	0	0	1978231	FALSE	FALSE	Acidobacteriota bacterium	Bacteria	bacteria>acidobacteriota	Bacteria; Acidobacteriota; unclassified Acidobacteriota; Acidobacteriota bacterium	1978231	Acidobacteriota					Acidobacteriota bacterium
GCA_018819045.1	4	0	0	4	0	0	1978231	FALSE	FALSE	Acidobacteriota bacterium	Bacteria	bacteria>acidobacteriota	Bacteria; Acidobacteriota; unclassified Acidobacteriota; Acidobacteriota bacterium	1978231	Acidobacteriota					Acidobacteriota bacterium
GCA_018820345.1	5	0	0	5	0	0	1978231	FALSE	FALSE	Acidobacteriota bacterium	Bacteria	bacteria>acidobacteriota	Bacteria; Acidobacteriota; unclassified Acidobacteriota; Acidobacteriota bacterium	1978231	Acidobacteriota					Acidobacteriota bacterium
GCA_018821265.1	5	0	0	5	0	0	1978231	FALSE	FALSE	Acidobacteriota bacterium	Bacteria	bacteria>acidobacteriota	Bacteria; Acidobacteriota; unclassified Acidobacteriota; Acidobacteriota bacterium	1978231	Acidobacteriota					Acidobacteriota bacterium
GCA_018829045.1	3	0	0	3	0	0	1978231	FALSE	FALSE	Acidobacteriota bacterium	Bacteria	bacteria>acidobacteriota	Bacteria; Acidobacteriota; unclassified Acidobacteriota; Acidobacteriota bacterium	1978231	Acidobacteriota					Acidobacteriota bacterium
GCA_018894615.1	5	0	0	5	0	0	1978231	FALSE	FALSE	Acidobacteriota bacterium	Bacteria	bacteria>acidobacteriota	Bacteria; Acidobacteriota; unclassified Acidobacteriota; Acidobacteriota bacterium	1978231	Acidobacteriota					Acidobacteriota bacterium
GCA_018895915.1	6	0	0	6	0	0	1978231	FALSE	FALSE	Acidobacteriota bacterium	Bacteria	bacteria>acidobacteriota	Bacteria; Acidobacteriota; unclassified Acidobacteriota; Acidobacteriota bacterium	1978231	Acidobacteriota					Acidobacteriota bacterium
GCA_018896615.1	5	0	0	5	0	0	1978231	FALSE	FALSE	Acidobacteriota bacterium	Bacteria	bacteria>acidobacteriota	Bacteria; Acidobacteriota; unclassified Acidobacteriota; Acidobacteriota bacterium	1978231	Acidobacteriota					Acidobacteriota bacterium
GCA_018897215.1	8	0	0	8	0	0	1978231	FALSE	FALSE	Acidobacteriota bacterium	Bacteria	bacteria>acidobacteriota	Bacteria; Acidobacteriota; unclassified Acidobacteriota; Acidobacteriota bacterium	1978231	Acidobacteriota					Acidobacteriota bacterium
GCA_018897435.1	8	0	0	8	0	0	1978231	FALSE	FALSE	Acidobacteriota bacterium	Bacteria	bacteria>acidobacteriota	Bacteria; Acidobacteriota; unclassified Acidobacteriota; Acidobacteriota bacterium	1978231	Acidobacteriota					Acidobacteriota bacterium
GCA_018897505.1	4	0	0	4	0	0	1978231	FALSE	FALSE	Acidobacteriota bacterium	Bacteria	bacteria>acidobacteriota	Bacteria; Acidobacteriota; unclassified Acidobacteriota; Acidobacteriota bacterium	1978231	Acidobacteriota					Acidobacteriota bacterium
GCA_018898195.1	3	0	0	3	0	0	1978231	FALSE	FALSE	Acidobacteriota bacterium	Bacteria	bacteria>acidobacteriota	Bacteria; Acidobacteriota; unclassified Acidobacteriota; Acidobacteriota bacterium	1978231	Acidobacteriota					Acidobacteriota bacterium
GCA_018969545.1	2	0	0	2	0	0	1978231	FALSE	FALSE	Acidobacteriota bacterium	Bacteria	bacteria>acidobacteriota	Bacteria; Acidobacteriota; unclassified Acidobacteriota; Acidobacteriota bacterium	1978231	Acidobacteriota					Acidobacteriota bacterium
GCA_019233845.1	5	0	0	5	0	0	1978231	FALSE	FALSE	Acidobacteriota bacterium	Bacteria	bacteria>acidobacteriota	Bacteria; Acidobacteriota; unclassified Acidobacteriota; Acidobacteriota bacterium	1978231	Acidobacteriota					Acidobacteriota bacterium
GCA_019233985.1	8	0	0	8	0	0	1978231	FALSE	FALSE	Acidobacteriota bacterium	Bacteria	bacteria>acidobacteriota	Bacteria; Acidobacteriota; unclassified Acidobacteriota; Acidobacteriota bacterium	1978231	Acidobacteriota					Acidobacteriota bacterium
GCA_019234075.1	13	0	0	12	0	1	1978231	FALSE	FALSE	Acidobacteriota bacterium	Bacteria	bacteria>acidobacteriota	Bacteria; Acidobacteriota; unclassified Acidobacteriota; Acidobacteriota bacterium	1978231	Acidobacteriota					Acidobacteriota bacterium
GCA_019234215.1	20	0	0	20	0	0	1978231	FALSE	FALSE	Acidobacteriota bacterium	Bacteria	bacteria>acidobacteriota	Bacteria; Acidobacteriota; unclassified Acidobacteriota; Acidobacteriota bacterium	1978231	Acidobacteriota					Acidobacteriota bacterium
GCA_019236695.1	9	0	0	9	0	0	1978231	FALSE	FALSE	Acidobacteriota bacterium	Bacteria	bacteria>acidobacteriota	Bacteria; Acidobacteriota; unclassified Acidobacteriota; Acidobacteriota bacterium	1978231	Acidobacteriota					Acidobacteriota bacterium
GCA_019236795.1	5	0	0	5	0	0	1978231	FALSE	FALSE	Acidobacteriota bacterium	Bacteria	bacteria>acidobacteriota	Bacteria; Acidobacteriota; unclassified Acidobacteriota; Acidobacteriota bacterium	1978231	Acidobacteriota					Acidobacteriota bacterium
GCA_019239425.1	12	0	0	12	0	0	1978231	FALSE	FALSE	Acidobacteriota bacterium	Bacteria	bacteria>acidobacteriota	Bacteria; Acidobacteriota; unclassified Acidobacteriota; Acidobacteriota bacterium	1978231	Acidobacteriota					Acidobacteriota bacterium
GCA_019239815.1	33	0	0	32	0	1	1978231	FALSE	FALSE	Acidobacteriota bacterium	Bacteria	bacteria>acidobacteriota	Bacteria; Acidobacteriota; unclassified Acidobacteriota; Acidobacteriota bacterium	1978231	Acidobacteriota					Acidobacteriota bacterium
GCA_019241535.1	21	0	0	21	0	0	1978231	FALSE	FALSE	Acidobacteriota bacterium	Bacteria	bacteria>acidobacteriota	Bacteria; Acidobacteriota; unclassified Acidobacteriota; Acidobacteriota bacterium	1978231	Acidobacteriota					Acidobacteriota bacterium
GCA_019241585.1	14	0	0	14	0	0	1978231	FALSE	FALSE	Acidobacteriota bacterium	Bacteria	bacteria>acidobacteriota	Bacteria; Acidobacteriota; unclassified Acidobacteriota; Acidobacteriota bacterium	1978231	Acidobacteriota					Acidobacteriota bacterium
GCA_019242175.1	5	0	0	5	0	0	1978231	FALSE	FALSE	Acidobacteriota bacterium	Bacteria	bacteria>acidobacteriota	Bacteria; Acidobacteriota; unclassified Acidobacteriota; Acidobacteriota bacterium	1978231	Acidobacteriota					Acidobacteriota bacterium
GCA_019242475.1	8	0	0	8	0	0	1978231	FALSE	FALSE	Acidobacteriota bacterium	Bacteria	bacteria>acidobacteriota	Bacteria; Acidobacteriota; unclassified Acidobacteriota; Acidobacteriota bacterium	1978231	Acidobacteriota					Acidobacteriota bacterium
GCA_019243065.1	19	0	0	19	0	0	1978231	FALSE	FALSE	Acidobacteriota bacterium	Bacteria	bacteria>acidobacteriota	Bacteria; Acidobacteriota; unclassified Acidobacteriota; Acidobacteriota bacterium	1978231	Acidobacteriota					Acidobacteriota bacterium
GCA_019243475.1	30	0	0	29	0	1	1978231	FALSE	FALSE	Acidobacteriota bacterium	Bacteria	bacteria>acidobacteriota	Bacteria; Acidobacteriota; unclassified Acidobacteriota; Acidobacteriota bacterium	1978231	Acidobacteriota					Acidobacteriota bacterium
GCA_019243545.1	5	0	0	5	0	0	1978231	FALSE	FALSE	Acidobacteriota bacterium	Bacteria	bacteria>acidobacteriota	Bacteria; Acidobacteriota; unclassified Acidobacteriota; Acidobacteriota bacterium	1978231	Acidobacteriota					Acidobacteriota bacterium
GCA_019244045.1	30	0	0	30	0	0	1978231	FALSE	FALSE	Acidobacteriota bacterium	Bacteria	bacteria>acidobacteriota	Bacteria; Acidobacteriota; unclassified Acidobacteriota; Acidobacteriota bacterium	1978231	Acidobacteriota					Acidobacteriota bacterium
GCA_019244135.1	29	0	0	29	0	0	1978231	FALSE	FALSE	Acidobacteriota bacterium	Bacteria	bacteria>acidobacteriota	Bacteria; Acidobacteriota; unclassified Acidobacteriota; Acidobacteriota bacterium	1978231	Acidobacteriota					Acidobacteriota bacterium
GCA_019244185.1	8	0	0	8	0	0	1978231	FALSE	FALSE	Acidobacteriota bacterium	Bacteria	bacteria>acidobacteriota	Bacteria; Acidobacteriota; unclassified Acidobacteriota; Acidobacteriota bacterium	1978231	Acidobacteriota					Acidobacteriota bacterium
GCA_019245295.1	28	0	0	28	0	0	1978231	FALSE	FALSE	Acidobacteriota bacterium	Bacteria	bacteria>acidobacteriota	Bacteria; Acidobacteriota; unclassified Acidobacteriota; Acidobacteriota bacterium	1978231	Acidobacteriota					Acidobacteriota bacterium
GCA_019245935.1	2	0	0	2	0	0	1978231	FALSE	FALSE	Acidobacteriota bacterium	Bacteria	bacteria>acidobacteriota	Bacteria; Acidobacteriota; unclassified Acidobacteriota; Acidobacteriota bacterium	1978231	Acidobacteriota					Acidobacteriota bacterium
GCA_019246845.1	5	0	0	5	0	0	1978231	FALSE	FALSE	Acidobacteriota bacterium	Bacteria	bacteria>acidobacteriota	Bacteria; Acidobacteriota; unclassified Acidobacteriota; Acidobacteriota bacterium	1978231	Acidobacteriota					Acidobacteriota bacterium
GCA_019247145.1	18	0	0	18	0	0	1978231	FALSE	FALSE	Acidobacteriota bacterium	Bacteria	bacteria>acidobacteriota	Bacteria; Acidobacteriota; unclassified Acidobacteriota; Acidobacteriota bacterium	1978231	Acidobacteriota					Acidobacteriota bacterium
GCA_019247235.1	20	0	0	20	0	0	1978231	FALSE	FALSE	Acidobacteriota bacterium	Bacteria	bacteria>acidobacteriota	Bacteria; Acidobacteriota; unclassified Acidobacteriota; Acidobacteriota bacterium	1978231	Acidobacteriota					Acidobacteriota bacterium
GCA_019247455.1	6	0	0	6	0	0	1978231	FALSE	FALSE	Acidobacteriota bacterium	Bacteria	bacteria>acidobacteriota	Bacteria; Acidobacteriota; unclassified Acidobacteriota; Acidobacteriota bacterium	1978231	Acidobacteriota					Acidobacteriota bacterium
GCA_019247495.1	5	0	0	5	0	0	1978231	FALSE	FALSE	Acidobacteriota bacterium	Bacteria	bacteria>acidobacteriota	Bacteria; Acidobacteriota; unclassified Acidobacteriota; Acidobacteriota bacterium	1978231	Acidobacteriota					Acidobacteriota bacterium
GCA_019247865.1	7	0	0	7	0	0	1978231	FALSE	FALSE	Acidobacteriota bacterium	Bacteria	bacteria>acidobacteriota	Bacteria; Acidobacteriota; unclassified Acidobacteriota; Acidobacteriota bacterium	1978231	Acidobacteriota					Acidobacteriota bacterium
GCA_019347635.1	5	0	0	5	0	0	1978231	FALSE	FALSE	Acidobacteriota bacterium	Bacteria	bacteria>acidobacteriota	Bacteria; Acidobacteriota; unclassified Acidobacteriota; Acidobacteriota bacterium	1978231	Acidobacteriota					Acidobacteriota bacterium
GCA_019347945.1	5	0	0	5	0	0	1978231	FALSE	FALSE	Acidobacteriota bacterium	Bacteria	bacteria>acidobacteriota	Bacteria; Acidobacteriota; unclassified Acidobacteriota; Acidobacteriota bacterium	1978231	Acidobacteriota					Acidobacteriota bacterium
GCA_019351915.1	2	0	0	2	0	0	1978231	FALSE	FALSE	Acidobacteriota bacterium	Bacteria	bacteria>acidobacteriota	Bacteria; Acidobacteriota; unclassified Acidobacteriota; Acidobacteriota bacterium	1978231	Acidobacteriota					Acidobacteriota bacterium
GCA_019351975.1	1	0	0	1	0	0	1978231	FALSE	FALSE	Acidobacteriota bacterium	Bacteria	bacteria>acidobacteriota	Bacteria; Acidobacteriota; unclassified Acidobacteriota; Acidobacteriota bacterium	1978231	Acidobacteriota					Acidobacteriota bacterium
GCA_019352005.1	2	0	0	2	0	0	1978231	FALSE	FALSE	Acidobacteriota bacterium	Bacteria	bacteria>acidobacteriota	Bacteria; Acidobacteriota; unclassified Acidobacteriota; Acidobacteriota bacterium	1978231	Acidobacteriota					Acidobacteriota bacterium
GCA_019352055.1	1	0	0	1	0	0	1978231	FALSE	FALSE	Acidobacteriota bacterium	Bacteria	bacteria>acidobacteriota	Bacteria; Acidobacteriota; unclassified Acidobacteriota; Acidobacteriota bacterium	1978231	Acidobacteriota					Acidobacteriota bacterium
GCA_019509625.1	1	0	0	1	0	0	1978231	FALSE	FALSE	Acidobacteriota bacterium	Bacteria	bacteria>acidobacteriota	Bacteria; Acidobacteriota; unclassified Acidobacteriota; Acidobacteriota bacterium	1978231	Acidobacteriota					Acidobacteriota bacterium
GCA_019509815.1	4	0	0	4	0	0	1978231	FALSE	FALSE	Acidobacteriota bacterium	Bacteria	bacteria>acidobacteriota	Bacteria; Acidobacteriota; unclassified Acidobacteriota; Acidobacteriota bacterium	1978231	Acidobacteriota					Acidobacteriota bacterium
GCA_019509865.1	1	0	0	1	0	0	1978231	FALSE	FALSE	Acidobacteriota bacterium	Bacteria	bacteria>acidobacteriota	Bacteria; Acidobacteriota; unclassified Acidobacteriota; Acidobacteriota bacterium	1978231	Acidobacteriota					Acidobacteriota bacterium
GCA_019509945.1	5	0	0	5	0	0	1978231	FALSE	FALSE	Acidobacteriota bacterium	Bacteria	bacteria>acidobacteriota	Bacteria; Acidobacteriota; unclassified Acidobacteriota; Acidobacteriota bacterium	1978231	Acidobacteriota					Acidobacteriota bacterium
GCA_019510095.1	2	0	0	1	0	1	1978231	FALSE	FALSE	Acidobacteriota bacterium	Bacteria	bacteria>acidobacteriota	Bacteria; Acidobacteriota; unclassified Acidobacteriota; Acidobacteriota bacterium	1978231	Acidobacteriota					Acidobacteriota bacterium
GCA_019510165.1	2	0	0	2	0	0	1978231	FALSE	FALSE	Acidobacteriota bacterium	Bacteria	bacteria>acidobacteriota	Bacteria; Acidobacteriota; unclassified Acidobacteriota; Acidobacteriota bacterium	1978231	Acidobacteriota					Acidobacteriota bacterium
GCA_019510535.1	3	0	0	3	0	0	1978231	FALSE	FALSE	Acidobacteriota bacterium	Bacteria	bacteria>acidobacteriota	Bacteria; Acidobacteriota; unclassified Acidobacteriota; Acidobacteriota bacterium	1978231	Acidobacteriota					Acidobacteriota bacterium
GCA_019639115.1	7	0	0	7	0	0	1978231	FALSE	FALSE	Acidobacteriota bacterium	Bacteria	bacteria>acidobacteriota	Bacteria; Acidobacteriota; unclassified Acidobacteriota; Acidobacteriota bacterium	1978231	Acidobacteriota					Acidobacteriota bacterium
GCA_019639135.1	6	0	0	6	0	0	1978231	FALSE	FALSE	Acidobacteriota bacterium	Bacteria	bacteria>acidobacteriota	Bacteria; Acidobacteriota; unclassified Acidobacteriota; Acidobacteriota bacterium	1978231	Acidobacteriota					Acidobacteriota bacterium
GCA_019639155.1	8	0	0	8	0	0	1978231	FALSE	FALSE	Acidobacteriota bacterium	Bacteria	bacteria>acidobacteriota	Bacteria; Acidobacteriota; unclassified Acidobacteriota; Acidobacteriota bacterium	1978231	Acidobacteriota					Acidobacteriota bacterium
GCA_019639175.1	6	0	0	6	0	0	1978231	FALSE	FALSE	Acidobacteriota bacterium	Bacteria	bacteria>acidobacteriota	Bacteria; Acidobacteriota; unclassified Acidobacteriota; Acidobacteriota bacterium	1978231	Acidobacteriota					Acidobacteriota bacterium
GCA_019639195.1	7	0	0	7	0	0	1978231	FALSE	FALSE	Acidobacteriota bacterium	Bacteria	bacteria>acidobacteriota	Bacteria; Acidobacteriota; unclassified Acidobacteriota; Acidobacteriota bacterium	1978231	Acidobacteriota					Acidobacteriota bacterium
GCA_019639215.1	6	0	0	6	0	0	1978231	FALSE	FALSE	Acidobacteriota bacterium	Bacteria	bacteria>acidobacteriota	Bacteria; Acidobacteriota; unclassified Acidobacteriota; Acidobacteriota bacterium	1978231	Acidobacteriota					Acidobacteriota bacterium
GCA_019639235.1	6	0	0	6	0	0	1978231	FALSE	FALSE	Acidobacteriota bacterium	Bacteria	bacteria>acidobacteriota	Bacteria; Acidobacteriota; unclassified Acidobacteriota; Acidobacteriota bacterium	1978231	Acidobacteriota					Acidobacteriota bacterium
GCA_020199675.1	6	0	0	6	0	0	1978231	FALSE	FALSE	Acidobacteriota bacterium	Bacteria	bacteria>acidobacteriota	Bacteria; Acidobacteriota; unclassified Acidobacteriota; Acidobacteriota bacterium	1978231	Acidobacteriota					Acidobacteriota bacterium
GCA_020199685.1	4	0	0	4	0	0	1978231	FALSE	FALSE	Acidobacteriota bacterium	Bacteria	bacteria>acidobacteriota	Bacteria; Acidobacteriota; unclassified Acidobacteriota; Acidobacteriota bacterium	1978231	Acidobacteriota					Acidobacteriota bacterium
GCA_020199695.1	1	0	0	1	0	0	1978231	FALSE	FALSE	Acidobacteriota bacterium	Bacteria	bacteria>acidobacteriota	Bacteria; Acidobacteriota; unclassified Acidobacteriota; Acidobacteriota bacterium	1978231	Acidobacteriota					Acidobacteriota bacterium
GCA_020199725.1	4	0	0	4	0	0	1978231	FALSE	FALSE	Acidobacteriota bacterium	Bacteria	bacteria>acidobacteriota	Bacteria; Acidobacteriota; unclassified Acidobacteriota; Acidobacteriota bacterium	1978231	Acidobacteriota					Acidobacteriota bacterium
GCA_020199775.1	8	0	0	8	0	0	1978231	FALSE	FALSE	Acidobacteriota bacterium	Bacteria	bacteria>acidobacteriota	Bacteria; Acidobacteriota; unclassified Acidobacteriota; Acidobacteriota bacterium	1978231	Acidobacteriota					Acidobacteriota bacterium
GCA_020199835.1	9	0	0	9	0	0	1978231	FALSE	FALSE	Acidobacteriota bacterium	Bacteria	bacteria>acidobacteriota	Bacteria; Acidobacteriota; unclassified Acidobacteriota; Acidobacteriota bacterium	1978231	Acidobacteriota					Acidobacteriota bacterium
GCA_020199895.1	5	0	0	5	0	0	1978231	FALSE	FALSE	Acidobacteriota bacterium	Bacteria	bacteria>acidobacteriota	Bacteria; Acidobacteriota; unclassified Acidobacteriota; Acidobacteriota bacterium	1978231	Acidobacteriota					Acidobacteriota bacterium
GCA_020199905.1	5	0	0	5	0	0	1978231	FALSE	FALSE	Acidobacteriota bacterium	Bacteria	bacteria>acidobacteriota	Bacteria; Acidobacteriota; unclassified Acidobacteriota; Acidobacteriota bacterium	1978231	Acidobacteriota					Acidobacteriota bacterium
GCA_020199955.1	3	0	0	3	0	0	1978231	FALSE	FALSE	Acidobacteriota bacterium	Bacteria	bacteria>acidobacteriota	Bacteria; Acidobacteriota; unclassified Acidobacteriota; Acidobacteriota bacterium	1978231	Acidobacteriota					Acidobacteriota bacterium
GCA_020199995.1	8	0	0	8	0	0	1978231	FALSE	FALSE	Acidobacteriota bacterium	Bacteria	bacteria>acidobacteriota	Bacteria; Acidobacteriota; unclassified Acidobacteriota; Acidobacteriota bacterium	1978231	Acidobacteriota					Acidobacteriota bacterium
GCA_020200025.1	2	0	0	2	0	0	1978231	FALSE	FALSE	Acidobacteriota bacterium	Bacteria	bacteria>acidobacteriota	Bacteria; Acidobacteriota; unclassified Acidobacteriota; Acidobacteriota bacterium	1978231	Acidobacteriota					Acidobacteriota bacterium
GCA_020200055.1	5	0	0	5	0	0	1978231	FALSE	FALSE	Acidobacteriota bacterium	Bacteria	bacteria>acidobacteriota	Bacteria; Acidobacteriota; unclassified Acidobacteriota; Acidobacteriota bacterium	1978231	Acidobacteriota					Acidobacteriota bacterium
GCA_020200075.1	6	0	0	6	0	0	1978231	FALSE	FALSE	Acidobacteriota bacterium	Bacteria	bacteria>acidobacteriota	Bacteria; Acidobacteriota; unclassified Acidobacteriota; Acidobacteriota bacterium	1978231	Acidobacteriota					Acidobacteriota bacterium
GCA_020200095.1	1	0	0	1	0	0	1978231	FALSE	FALSE	Acidobacteriota bacterium	Bacteria	bacteria>acidobacteriota	Bacteria; Acidobacteriota; unclassified Acidobacteriota; Acidobacteriota bacterium	1978231	Acidobacteriota					Acidobacteriota bacterium
GCA_020200135.1	8	0	0	8	0	0	1978231	FALSE	FALSE	Acidobacteriota bacterium	Bacteria	bacteria>acidobacteriota	Bacteria; Acidobacteriota; unclassified Acidobacteriota; Acidobacteriota bacterium	1978231	Acidobacteriota					Acidobacteriota bacterium
GCA_020200155.1	8	0	0	8	0	0	1978231	FALSE	FALSE	Acidobacteriota bacterium	Bacteria	bacteria>acidobacteriota	Bacteria; Acidobacteriota; unclassified Acidobacteriota; Acidobacteriota bacterium	1978231	Acidobacteriota					Acidobacteriota bacterium
GCA_020200195.1	4	0	0	4	0	0	1978231	FALSE	FALSE	Acidobacteriota bacterium	Bacteria	bacteria>acidobacteriota	Bacteria; Acidobacteriota; unclassified Acidobacteriota; Acidobacteriota bacterium	1978231	Acidobacteriota					Acidobacteriota bacterium
GCA_020200215.1	7	0	0	7	0	0	1978231	FALSE	FALSE	Acidobacteriota bacterium	Bacteria	bacteria>acidobacteriota	Bacteria; Acidobacteriota; unclassified Acidobacteriota; Acidobacteriota bacterium	1978231	Acidobacteriota					Acidobacteriota bacterium
GCA_020200235.1	9	0	0	9	0	0	1978231	FALSE	FALSE	Acidobacteriota bacterium	Bacteria	bacteria>acidobacteriota	Bacteria; Acidobacteriota; unclassified Acidobacteriota; Acidobacteriota bacterium	1978231	Acidobacteriota					Acidobacteriota bacterium
GCA_020200255.1	5	0	0	5	0	0	1978231	FALSE	FALSE	Acidobacteriota bacterium	Bacteria	bacteria>acidobacteriota	Bacteria; Acidobacteriota; unclassified Acidobacteriota; Acidobacteriota bacterium	1978231	Acidobacteriota					Acidobacteriota bacterium
GCA_020200855.1	3	0	0	3	0	0	1978231	FALSE	FALSE	Acidobacteriota bacterium	Bacteria	bacteria>acidobacteriota	Bacteria; Acidobacteriota; unclassified Acidobacteriota; Acidobacteriota bacterium	1978231	Acidobacteriota					Acidobacteriota bacterium
GCA_020201365.1	9	0	0	9	0	0	1978231	FALSE	FALSE	Acidobacteriota bacterium	Bacteria	bacteria>acidobacteriota	Bacteria; Acidobacteriota; unclassified Acidobacteriota; Acidobacteriota bacterium	1978231	Acidobacteriota					Acidobacteriota bacterium
GCA_020201645.1	1	0	0	1	0	0	1978231	FALSE	FALSE	Acidobacteriota bacterium	Bacteria	bacteria>acidobacteriota	Bacteria; Acidobacteriota; unclassified Acidobacteriota; Acidobacteriota bacterium	1978231	Acidobacteriota					Acidobacteriota bacterium
GCA_020349885.1	7	0	0	7	0	0	1978231	FALSE	FALSE	Acidobacteriota bacterium	Bacteria	bacteria>acidobacteriota	Bacteria; Acidobacteriota; unclassified Acidobacteriota; Acidobacteriota bacterium	1978231	Acidobacteriota					Acidobacteriota bacterium
GCA_020350085.1	6	0	0	6	0	0	1978231	FALSE	FALSE	Acidobacteriota bacterium	Bacteria	bacteria>acidobacteriota	Bacteria; Acidobacteriota; unclassified Acidobacteriota; Acidobacteriota bacterium	1978231	Acidobacteriota					Acidobacteriota bacterium
GCA_020350445.1	6	0	0	6	0	0	1978231	FALSE	FALSE	Acidobacteriota bacterium	Bacteria	bacteria>acidobacteriota	Bacteria; Acidobacteriota; unclassified Acidobacteriota; Acidobacteriota bacterium	1978231	Acidobacteriota					Acidobacteriota bacterium
GCA_020439685.1	3	0	0	3	0	0	1978231	FALSE	FALSE	Acidobacteriota bacterium	Bacteria	bacteria>acidobacteriota	Bacteria; Acidobacteriota; unclassified Acidobacteriota; Acidobacteriota bacterium	1978231	Acidobacteriota					Acidobacteriota bacterium
GCA_020439705.1	2	0	0	2	0	0	1978231	FALSE	FALSE	Acidobacteriota bacterium	Bacteria	bacteria>acidobacteriota	Bacteria; Acidobacteriota; unclassified Acidobacteriota; Acidobacteriota bacterium	1978231	Acidobacteriota					Acidobacteriota bacterium
GCA_020439725.1	1	0	0	1	0	0	1978231	FALSE	FALSE	Acidobacteriota bacterium	Bacteria	bacteria>acidobacteriota	Bacteria; Acidobacteriota; unclassified Acidobacteriota; Acidobacteriota bacterium	1978231	Acidobacteriota					Acidobacteriota bacterium
GCA_020439745.1	11	0	0	11	0	0	1978231	FALSE	FALSE	Acidobacteriota bacterium	Bacteria	bacteria>acidobacteriota	Bacteria; Acidobacteriota; unclassified Acidobacteriota; Acidobacteriota bacterium	1978231	Acidobacteriota					Acidobacteriota bacterium
GCA_020439765.1	11	0	0	9	0	2	1978231	FALSE	FALSE	Acidobacteriota bacterium	Bacteria	bacteria>acidobacteriota	Bacteria; Acidobacteriota; unclassified Acidobacteriota; Acidobacteriota bacterium	1978231	Acidobacteriota					Acidobacteriota bacterium
GCA_020439785.1	6	0	0	6	0	0	1978231	FALSE	FALSE	Acidobacteriota bacterium	Bacteria	bacteria>acidobacteriota	Bacteria; Acidobacteriota; unclassified Acidobacteriota; Acidobacteriota bacterium	1978231	Acidobacteriota					Acidobacteriota bacterium
GCA_020439825.1	6	0	0	6	0	0	1978231	FALSE	FALSE	Acidobacteriota bacterium	Bacteria	bacteria>acidobacteriota	Bacteria; Acidobacteriota; unclassified Acidobacteriota; Acidobacteriota bacterium	1978231	Acidobacteriota					Acidobacteriota bacterium
GCA_020637335.1	11	0	1	8	0	2	1978231	FALSE	FALSE	Acidobacteriota bacterium	Bacteria	bacteria>acidobacteriota	Bacteria; Acidobacteriota; unclassified Acidobacteriota; Acidobacteriota bacterium	1978231	Acidobacteriota					Acidobacteriota bacterium
GCA_020845555.1	3	0	0	3	0	0	1978231	FALSE	FALSE	Acidobacteriota bacterium	Bacteria	bacteria>acidobacteriota	Bacteria; Acidobacteriota; unclassified Acidobacteriota; Acidobacteriota bacterium	1978231	Acidobacteriota					Acidobacteriota bacterium
GCA_020845575.1	4	0	0	4	0	0	1978231	FALSE	FALSE	Acidobacteriota bacterium	Bacteria	bacteria>acidobacteriota	Bacteria; Acidobacteriota; unclassified Acidobacteriota; Acidobacteriota bacterium	1978231	Acidobacteriota					Acidobacteriota bacterium
GCA_020846675.1	5	0	0	5	0	0	1978231	FALSE	FALSE	Acidobacteriota bacterium	Bacteria	bacteria>acidobacteriota	Bacteria; Acidobacteriota; unclassified Acidobacteriota; Acidobacteriota bacterium	1978231	Acidobacteriota					Acidobacteriota bacterium
GCA_020846885.1	7	0	0	7	0	0	1978231	FALSE	FALSE	Acidobacteriota bacterium	Bacteria	bacteria>acidobacteriota	Bacteria; Acidobacteriota; unclassified Acidobacteriota; Acidobacteriota bacterium	1978231	Acidobacteriota					Acidobacteriota bacterium
GCA_020848535.1	5	0	0	5	0	0	1978231	FALSE	FALSE	Acidobacteriota bacterium	Bacteria	bacteria>acidobacteriota	Bacteria; Acidobacteriota; unclassified Acidobacteriota; Acidobacteriota bacterium	1978231	Acidobacteriota					Acidobacteriota bacterium
GCA_020849315.1	2	0	0	2	0	0	1978231	FALSE	FALSE	Acidobacteriota bacterium	Bacteria	bacteria>acidobacteriota	Bacteria; Acidobacteriota; unclassified Acidobacteriota; Acidobacteriota bacterium	1978231	Acidobacteriota					Acidobacteriota bacterium
GCA_020850715.1	4	0	0	4	0	0	1978231	FALSE	FALSE	Acidobacteriota bacterium	Bacteria	bacteria>acidobacteriota	Bacteria; Acidobacteriota; unclassified Acidobacteriota; Acidobacteriota bacterium	1978231	Acidobacteriota					Acidobacteriota bacterium
GCA_020851215.1	3	0	0	3	0	0	1978231	FALSE	FALSE	Acidobacteriota bacterium	Bacteria	bacteria>acidobacteriota	Bacteria; Acidobacteriota; unclassified Acidobacteriota; Acidobacteriota bacterium	1978231	Acidobacteriota					Acidobacteriota bacterium
GCA_020851325.1	5	0	0	5	0	0	1978231	FALSE	FALSE	Acidobacteriota bacterium	Bacteria	bacteria>acidobacteriota	Bacteria; Acidobacteriota; unclassified Acidobacteriota; Acidobacteriota bacterium	1978231	Acidobacteriota					Acidobacteriota bacterium
GCA_020851515.1	2	0	0	2	0	0	1978231	FALSE	FALSE	Acidobacteriota bacterium	Bacteria	bacteria>acidobacteriota	Bacteria; Acidobacteriota; unclassified Acidobacteriota; Acidobacteriota bacterium	1978231	Acidobacteriota					Acidobacteriota bacterium
GCA_020851565.1	5	0	0	5	0	0	1978231	FALSE	FALSE	Acidobacteriota bacterium	Bacteria	bacteria>acidobacteriota	Bacteria; Acidobacteriota; unclassified Acidobacteriota; Acidobacteriota bacterium	1978231	Acidobacteriota					Acidobacteriota bacterium
GCA_020851835.1	5	0	0	5	0	0	1978231	FALSE	FALSE	Acidobacteriota bacterium	Bacteria	bacteria>acidobacteriota	Bacteria; Acidobacteriota; unclassified Acidobacteriota; Acidobacteriota bacterium	1978231	Acidobacteriota					Acidobacteriota bacterium
GCA_020853255.1	7	0	0	7	0	0	1978231	FALSE	FALSE	Acidobacteriota bacterium	Bacteria	bacteria>acidobacteriota	Bacteria; Acidobacteriota; unclassified Acidobacteriota; Acidobacteriota bacterium	1978231	Acidobacteriota					Acidobacteriota bacterium
GCA_020853335.1	6	0	0	6	0	0	1978231	FALSE	FALSE	Acidobacteriota bacterium	Bacteria	bacteria>acidobacteriota	Bacteria; Acidobacteriota; unclassified Acidobacteriota; Acidobacteriota bacterium	1978231	Acidobacteriota					Acidobacteriota bacterium
GCA_020853395.1	5	0	0	5	0	0	1978231	FALSE	FALSE	Acidobacteriota bacterium	Bacteria	bacteria>acidobacteriota	Bacteria; Acidobacteriota; unclassified Acidobacteriota; Acidobacteriota bacterium	1978231	Acidobacteriota					Acidobacteriota bacterium
GCA_020853475.1	6	0	0	6	0	0	1978231	FALSE	FALSE	Acidobacteriota bacterium	Bacteria	bacteria>acidobacteriota	Bacteria; Acidobacteriota; unclassified Acidobacteriota; Acidobacteriota bacterium	1978231	Acidobacteriota					Acidobacteriota bacterium
GCA_020853665.1	8	0	0	8	0	0	1978231	FALSE	FALSE	Acidobacteriota bacterium	Bacteria	bacteria>acidobacteriota	Bacteria; Acidobacteriota; unclassified Acidobacteriota; Acidobacteriota bacterium	1978231	Acidobacteriota					Acidobacteriota bacterium
GCA_021296475.1	1	0	0	1	0	0	1978231	FALSE	FALSE	Acidobacteriota bacterium	Bacteria	bacteria>acidobacteriota	Bacteria; Acidobacteriota; unclassified Acidobacteriota; Acidobacteriota bacterium	1978231	Acidobacteriota					Acidobacteriota bacterium
GCA_021296485.1	1	0	0	1	0	0	1978231	FALSE	FALSE	Acidobacteriota bacterium	Bacteria	bacteria>acidobacteriota	Bacteria; Acidobacteriota; unclassified Acidobacteriota; Acidobacteriota bacterium	1978231	Acidobacteriota					Acidobacteriota bacterium
GCA_021296515.1	1	0	0	1	0	0	1978231	FALSE	FALSE	Acidobacteriota bacterium	Bacteria	bacteria>acidobacteriota	Bacteria; Acidobacteriota; unclassified Acidobacteriota; Acidobacteriota bacterium	1978231	Acidobacteriota					Acidobacteriota bacterium
GCA_021296535.1	1	0	0	1	0	0	1978231	FALSE	FALSE	Acidobacteriota bacterium	Bacteria	bacteria>acidobacteriota	Bacteria; Acidobacteriota; unclassified Acidobacteriota; Acidobacteriota bacterium	1978231	Acidobacteriota					Acidobacteriota bacterium
GCA_021405005.1	6	0	0	6	0	0	2293626	FALSE	FALSE	Acidobacteria bacterium ACB2	Bacteria	bacteria>acidobacteriota	Bacteria; Acidobacteriota; unclassified Acidobacteriota; Acidobacteria bacterium ACB2	2293626	Acidobacteriota					Acidobacteria bacterium
GCA_021405015.1	8	0	0	8	0	0	2293625	FALSE	FALSE	Acidobacteria bacterium ACB1	Bacteria	bacteria>acidobacteriota	Bacteria; Acidobacteriota; unclassified Acidobacteriota; Acidobacteria bacterium ACB1	2293625	Acidobacteriota					Acidobacteria bacterium
GCA_022340545.1	21	0	0	21	0	0	1978231	FALSE	FALSE	Acidobacteriota bacterium	Bacteria	bacteria>acidobacteriota	Bacteria; Acidobacteriota; unclassified Acidobacteriota; Acidobacteriota bacterium	1978231	Acidobacteriota					Acidobacteriota bacterium
GCA_022340585.1	22	0	0	22	0	0	1978231	FALSE	FALSE	Acidobacteriota bacterium	Bacteria	bacteria>acidobacteriota	Bacteria; Acidobacteriota; unclassified Acidobacteriota; Acidobacteriota bacterium	1978231	Acidobacteriota					Acidobacteriota bacterium
GCA_022340665.1	8	0	0	8	0	0	1978231	FALSE	FALSE	Acidobacteriota bacterium	Bacteria	bacteria>acidobacteriota	Bacteria; Acidobacteriota; unclassified Acidobacteriota; Acidobacteriota bacterium	1978231	Acidobacteriota					Acidobacteriota bacterium
GCA_022340775.1	9	0	0	9	0	0	1978231	FALSE	FALSE	Acidobacteriota bacterium	Bacteria	bacteria>acidobacteriota	Bacteria; Acidobacteriota; unclassified Acidobacteriota; Acidobacteriota bacterium	1978231	Acidobacteriota					Acidobacteriota bacterium
GCA_022545645.1	17	0	0	8	0	9	1978231	FALSE	FALSE	Acidobacteriota bacterium	Bacteria	bacteria>acidobacteriota	Bacteria; Acidobacteriota; unclassified Acidobacteriota; Acidobacteriota bacterium	1978231	Acidobacteriota					Acidobacteriota bacterium
GCA_022545685.1	23	0	0	23	0	0	1978231	FALSE	FALSE	Acidobacteriota bacterium	Bacteria	bacteria>acidobacteriota	Bacteria; Acidobacteriota; unclassified Acidobacteriota; Acidobacteriota bacterium	1978231	Acidobacteriota					Acidobacteriota bacterium
GCA_022561315.1	1	0	0	1	0	0	1978231	FALSE	FALSE	Acidobacteriota bacterium	Bacteria	bacteria>acidobacteriota	Bacteria; Acidobacteriota; unclassified Acidobacteriota; Acidobacteriota bacterium	1978231	Acidobacteriota					Acidobacteriota bacterium
GCA_022561975.1	14	0	0	14	0	0	1978231	FALSE	FALSE	Acidobacteriota bacterium	Bacteria	bacteria>acidobacteriota	Bacteria; Acidobacteriota; unclassified Acidobacteriota; Acidobacteriota bacterium	1978231	Acidobacteriota					Acidobacteriota bacterium
GCA_022562495.1	6	0	0	6	0	0	1978231	FALSE	FALSE	Acidobacteriota bacterium	Bacteria	bacteria>acidobacteriota	Bacteria; Acidobacteriota; unclassified Acidobacteriota; Acidobacteriota bacterium	1978231	Acidobacteriota					Acidobacteriota bacterium
GCA_022562715.1	31	0	0	31	0	0	1978231	FALSE	FALSE	Acidobacteriota bacterium	Bacteria	bacteria>acidobacteriota	Bacteria; Acidobacteriota; unclassified Acidobacteriota; Acidobacteriota bacterium	1978231	Acidobacteriota					Acidobacteriota bacterium
GCA_022562875.1	5	0	0	5	0	0	1978231	FALSE	FALSE	Acidobacteriota bacterium	Bacteria	bacteria>acidobacteriota	Bacteria; Acidobacteriota; unclassified Acidobacteriota; Acidobacteriota bacterium	1978231	Acidobacteriota					Acidobacteriota bacterium
GCA_022562935.1	23	0	0	12	0	11	1978231	FALSE	FALSE	Acidobacteriota bacterium	Bacteria	bacteria>acidobacteriota	Bacteria; Acidobacteriota; unclassified Acidobacteriota; Acidobacteriota bacterium	1978231	Acidobacteriota					Acidobacteriota bacterium
GCA_022563115.1	10	0	0	10	0	0	1978231	FALSE	FALSE	Acidobacteriota bacterium	Bacteria	bacteria>acidobacteriota	Bacteria; Acidobacteriota; unclassified Acidobacteriota; Acidobacteriota bacterium	1978231	Acidobacteriota					Acidobacteriota bacterium
GCA_022564495.1	11	0	0	11	0	0	1978231	FALSE	FALSE	Acidobacteriota bacterium	Bacteria	bacteria>acidobacteriota	Bacteria; Acidobacteriota; unclassified Acidobacteriota; Acidobacteriota bacterium	1978231	Acidobacteriota					Acidobacteriota bacterium
GCA_022564615.1	29	0	0	29	0	0	1978231	FALSE	FALSE	Acidobacteriota bacterium	Bacteria	bacteria>acidobacteriota	Bacteria; Acidobacteriota; unclassified Acidobacteriota; Acidobacteriota bacterium	1978231	Acidobacteriota					Acidobacteriota bacterium
GCA_022564715.1	17	0	0	9	0	8	1978231	FALSE	FALSE	Acidobacteriota bacterium	Bacteria	bacteria>acidobacteriota	Bacteria; Acidobacteriota; unclassified Acidobacteriota; Acidobacteriota bacterium	1978231	Acidobacteriota					Acidobacteriota bacterium
GCA_022567475.1	17	0	0	16	0	1	1978231	FALSE	FALSE	Acidobacteriota bacterium	Bacteria	bacteria>acidobacteriota	Bacteria; Acidobacteriota; unclassified Acidobacteriota; Acidobacteriota bacterium	1978231	Acidobacteriota					Acidobacteriota bacterium
GCA_022567905.1	12	0	0	6	0	6	1978231	FALSE	FALSE	Acidobacteriota bacterium	Bacteria	bacteria>acidobacteriota	Bacteria; Acidobacteriota; unclassified Acidobacteriota; Acidobacteriota bacterium	1978231	Acidobacteriota					Acidobacteriota bacterium
GCA_022573325.1	1	0	0	1	0	0	1978231	FALSE	FALSE	Acidobacteriota bacterium	Bacteria	bacteria>acidobacteriota	Bacteria; Acidobacteriota; unclassified Acidobacteriota; Acidobacteriota bacterium	1978231	Acidobacteriota					Acidobacteriota bacterium
GCA_022573735.1	33	0	0	33	0	0	1978231	FALSE	FALSE	Acidobacteriota bacterium	Bacteria	bacteria>acidobacteriota	Bacteria; Acidobacteriota; unclassified Acidobacteriota; Acidobacteriota bacterium	1978231	Acidobacteriota					Acidobacteriota bacterium
GCA_022574685.1	19	0	0	15	0	4	1978231	FALSE	FALSE	Acidobacteriota bacterium	Bacteria	bacteria>acidobacteriota	Bacteria; Acidobacteriota; unclassified Acidobacteriota; Acidobacteriota bacterium	1978231	Acidobacteriota					Acidobacteriota bacterium
GCA_022614875.1	19	0	0	19	0	0	1978231	FALSE	FALSE	Acidobacteriota bacterium	Bacteria	bacteria>acidobacteriota	Bacteria; Acidobacteriota; unclassified Acidobacteriota; Acidobacteriota bacterium	1978231	Acidobacteriota					Acidobacteriota bacterium
GCA_022614995.1	12	0	0	12	0	0	1978231	FALSE	FALSE	Acidobacteriota bacterium	Bacteria	bacteria>acidobacteriota	Bacteria; Acidobacteriota; unclassified Acidobacteriota; Acidobacteriota bacterium	1978231	Acidobacteriota					Acidobacteriota bacterium
GCA_022615005.1	9	0	0	9	0	0	1978231	FALSE	FALSE	Acidobacteriota bacterium	Bacteria	bacteria>acidobacteriota	Bacteria; Acidobacteriota; unclassified Acidobacteriota; Acidobacteriota bacterium	1978231	Acidobacteriota					Acidobacteriota bacterium
GCA_022615035.1	12	0	0	12	0	0	1978231	FALSE	FALSE	Acidobacteriota bacterium	Bacteria	bacteria>acidobacteriota	Bacteria; Acidobacteriota; unclassified Acidobacteriota; Acidobacteriota bacterium	1978231	Acidobacteriota					Acidobacteriota bacterium
GCA_022615935.1	16	0	0	16	0	0	1978231	FALSE	FALSE	Acidobacteriota bacterium	Bacteria	bacteria>acidobacteriota	Bacteria; Acidobacteriota; unclassified Acidobacteriota; Acidobacteriota bacterium	1978231	Acidobacteriota					Acidobacteriota bacterium
GCA_022616335.1	1	0	0	1	0	0	1978231	FALSE	FALSE	Acidobacteriota bacterium	Bacteria	bacteria>acidobacteriota	Bacteria; Acidobacteriota; unclassified Acidobacteriota; Acidobacteriota bacterium	1978231	Acidobacteriota					Acidobacteriota bacterium
GCA_022616355.1	11	0	0	11	0	0	1978231	FALSE	FALSE	Acidobacteriota bacterium	Bacteria	bacteria>acidobacteriota	Bacteria; Acidobacteriota; unclassified Acidobacteriota; Acidobacteriota bacterium	1978231	Acidobacteriota					Acidobacteriota bacterium
GCA_022616615.1	15	0	0	15	0	0	1978231	FALSE	FALSE	Acidobacteriota bacterium	Bacteria	bacteria>acidobacteriota	Bacteria; Acidobacteriota; unclassified Acidobacteriota; Acidobacteriota bacterium	1978231	Acidobacteriota					Acidobacteriota bacterium
GCA_022616665.1	6	0	0	6	0	0	1978231	FALSE	FALSE	Acidobacteriota bacterium	Bacteria	bacteria>acidobacteriota	Bacteria; Acidobacteriota; unclassified Acidobacteriota; Acidobacteriota bacterium	1978231	Acidobacteriota					Acidobacteriota bacterium
GCA_022759065.1	7	0	0	7	0	0	1978231	FALSE	FALSE	Acidobacteriota bacterium	Bacteria	bacteria>acidobacteriota	Bacteria; Acidobacteriota; unclassified Acidobacteriota; Acidobacteriota bacterium	1978231	Acidobacteriota					Acidobacteriota bacterium
GCA_023140955.1	2	0	0	2	0	0	1978231	FALSE	FALSE	Acidobacteriota bacterium	Bacteria	bacteria>acidobacteriota	Bacteria; Acidobacteriota; unclassified Acidobacteriota; Acidobacteriota bacterium	1978231	Acidobacteriota					Acidobacteriota bacterium
GCA_023140965.1	3	0	0	3	0	0	1978231	FALSE	FALSE	Acidobacteriota bacterium	Bacteria	bacteria>acidobacteriota	Bacteria; Acidobacteriota; unclassified Acidobacteriota; Acidobacteriota bacterium	1978231	Acidobacteriota					Acidobacteriota bacterium
GCA_023382255.1	14	0	0	14	0	0	1978231	FALSE	FALSE	Acidobacteriota bacterium	Bacteria	bacteria>acidobacteriota	Bacteria; Acidobacteriota; unclassified Acidobacteriota; Acidobacteriota bacterium	1978231	Acidobacteriota					Acidobacteriota bacterium
GCA_023384575.1	6	0	0	6	0	0	1978231	FALSE	FALSE	Acidobacteriota bacterium	Bacteria	bacteria>acidobacteriota	Bacteria; Acidobacteriota; unclassified Acidobacteriota; Acidobacteriota bacterium	1978231	Acidobacteriota					Acidobacteriota bacterium
GCA_023474345.1	1	0	0	1	0	0	1978231	FALSE	FALSE	Acidobacteriota bacterium	Bacteria	bacteria>acidobacteriota	Bacteria; Acidobacteriota; unclassified Acidobacteriota; Acidobacteriota bacterium	1978231	Acidobacteriota					Acidobacteriota bacterium
GCA_023480755.1	1	0	0	1	0	0	1978231	FALSE	FALSE	Acidobacteriota bacterium	Bacteria	bacteria>acidobacteriota	Bacteria; Acidobacteriota; unclassified Acidobacteriota; Acidobacteriota bacterium	1978231	Acidobacteriota					Acidobacteriota bacterium
GCA_023481105.1	16	0	0	16	0	0	1978231	FALSE	FALSE	Acidobacteriota bacterium	Bacteria	bacteria>acidobacteriota	Bacteria; Acidobacteriota; unclassified Acidobacteriota; Acidobacteriota bacterium	1978231	Acidobacteriota					Acidobacteriota bacterium
GCA_023483925.1	5	0	0	5	0	0	1978231	FALSE	FALSE	Acidobacteriota bacterium	Bacteria	bacteria>acidobacteriota	Bacteria; Acidobacteriota; unclassified Acidobacteriota; Acidobacteriota bacterium	1978231	Acidobacteriota					Acidobacteriota bacterium
GCA_023487065.1	3	0	0	3	0	0	1978231	FALSE	FALSE	Acidobacteriota bacterium	Bacteria	bacteria>acidobacteriota	Bacteria; Acidobacteriota; unclassified Acidobacteriota; Acidobacteriota bacterium	1978231	Acidobacteriota					Acidobacteriota bacterium
GCA_024653875.1	1	0	0	1	0	0	1978231	FALSE	FALSE	Acidobacteriota bacterium	Bacteria	bacteria>acidobacteriota	Bacteria; Acidobacteriota; unclassified Acidobacteriota; Acidobacteriota bacterium	1978231	Acidobacteriota					Acidobacteriota bacterium
GCA_024960745.1	2	0	0	2	0	0	1978231	FALSE	FALSE	Acidobacteriota bacterium	Bacteria	bacteria>acidobacteriota	Bacteria; Acidobacteriota; unclassified Acidobacteriota; Acidobacteriota bacterium	1978231	Acidobacteriota					Acidobacteriota bacterium
GCA_025456175.1	4	0	0	4	0	0	1978231	FALSE	FALSE	Acidobacteriota bacterium	Bacteria	bacteria>acidobacteriota	Bacteria; Acidobacteriota; unclassified Acidobacteriota; Acidobacteriota bacterium	1978231	Acidobacteriota					Acidobacteriota bacterium
GCA_025456205.1	7	0	0	7	0	0	1978231	FALSE	FALSE	Acidobacteriota bacterium	Bacteria	bacteria>acidobacteriota	Bacteria; Acidobacteriota; unclassified Acidobacteriota; Acidobacteriota bacterium	1978231	Acidobacteriota					Acidobacteriota bacterium
GCA_025456285.1	3	0	0	3	0	0	1978231	FALSE	FALSE	Acidobacteriota bacterium	Bacteria	bacteria>acidobacteriota	Bacteria; Acidobacteriota; unclassified Acidobacteriota; Acidobacteriota bacterium	1978231	Acidobacteriota					Acidobacteriota bacterium
GCA_025456325.1	3	0	0	3	0	0	1978231	FALSE	FALSE	Acidobacteriota bacterium	Bacteria	bacteria>acidobacteriota	Bacteria; Acidobacteriota; unclassified Acidobacteriota; Acidobacteriota bacterium	1978231	Acidobacteriota					Acidobacteriota bacterium
GCA_025456365.1	7	0	0	7	0	0	1978231	FALSE	FALSE	Acidobacteriota bacterium	Bacteria	bacteria>acidobacteriota	Bacteria; Acidobacteriota; unclassified Acidobacteriota; Acidobacteriota bacterium	1978231	Acidobacteriota					Acidobacteriota bacterium
[truncated: 998,651+ more rows]
